# Supplementary material for: Deficiency of Polη in Saccharomyces cerevisiae reveals the impact of transcription on damage-induced cohesion
Source: PLoS Genet. 2021 Sep 9;17(9):e1009763. doi: 10.1371/journal.pgen.1009763 (PMC8454932; doi:10.1371/journal.pgen.1009763)
Supplement: S1 Data — (XLSX) [file pgen.1009763.s009.xlsx]

## Sheet: rad30 G2 vs WT G2
Systematic name	Standard name	Gene name	Description	Length	baseMean	mean(log2(FPKM WT G2))	mean(log2(FPKM WT 1G))	mean(log2(FPKM R30 G2))	mean(log2(FPKM R30 1G))	log2FoldChange_R30WTG2	lfcSE_R30WTG2	stat_R30WTG2	pvalue_R30WTG2	padj_R30WTG2	-log10(pvalue_R30WTG2)	-log10(padj_R30WTG2)	sign	signpval
ETS1-1	ETS1-1	External Transcribed Spacer	Non-coding region located immediately upstream of RDN18; transcribed as part of the 35S rRNA precursor transcript; contains an essential U3 snoRNA binding site required for maturation of 18S rRNA	700	36.0409	2.78338	2.81658	3.15174	3.1858	0.450129	0.377794	1.19147	0.233471	0.553429	0.631767	0.256938	1	0.256938
ETS1-2	ETS1-2	External Transcribed Spacer	Non-coding region located immediately upstream of RDN18; transcribed as part of the 35S rRNA precursor transcript; contains an essential U3 snoRNA binding site required for maturation of 18S rRNA	700	15.4186	1.89652	1.5496	1.7779	1.92307	-0.116779	0.500604	-0.233276	0.815547	0.937334	0.0885511	0.0281055	-1	-0.0281055
ETS2-1	ETS2-1	External Transcribed Spacer	Non-coding region located adjacent to and downstream of RDN25; transcribed as part of the 35S rRNA precursor transcript; contains the primary rRNA transcription termination site at +93 and a secondary termination site between +211 and +250	211	5.68672	1.8531	2.34636	2.3677	2.28443	0.81163	0.68539	1.18419	0.236339	0.557718	0.626465	0.253585	1	0.253585
ETS2-2	ETS2-2	External Transcribed Spacer	Non-coding region located adjacent to RDN25; transcribed as part of the 35S rRNA precursor transcript; contains the primary rRNA transcription termination site at +93 and a secondary termination site between +211 and +250	211	8.34157	2.39728	2.95371	2.84862	2.66451	0.612386	0.574392	1.06615	0.286357	0.609518	0.543092	0.215013	1	0.215013
ICR1	ICR1	Interfering Crick RNA	Long intergenic regulatory ncRNA; has a key role in regulating transcription of the nearby protein-coding ORF FLO11; initiated far upstream from FLO11 and transcribed across much of the large promoter of FLO11, repressing FLO11 transcription in cis	3199	80.3317	2.0419	1.85375	2.15024	1.89716	0.127078	0.221139	0.574653	0.565526	0.81768	0.247547	0.0874165	1	0.0874165
IRT1	IRT1	IME1 Regulatory Transcript	Long noncoding RNA that governs mating-type control of gametogenesis; located in the IME1 promoter; in haploids, expression of IME1, the central inducer of gametogenesis, is inhibited in cis by transcription of IRT1, which recruits the Set2p histone methyltransferase and the Set3p histone deacetylase complex to establish repressive chromatin at the IME1 promoter	1489	154.272	3.87264	4.19799	3.90693	4.03233	0.083186	0.249231	0.333771	0.738552	0.905091	0.131619	0.0433079	1	0.0433079
ITS2-1	ITS2-1	Internal Transcribed Spacer	Non-coding region between RDN58 and RDN25; transcribed as part of the 35S rRNA precursor transcript; forms a stem-loop structure that is required for processing of the precursor transcript	232	6.09456	2.50078	1.70065	2.09315	2.4389	-0.495538	0.614664	-0.806193	0.420131	0.7291	0.376615	0.137213	-1	-0.137213
LSR1	LSR1	Large Spliceosomal RNA	U2 spliceosomal RNA (U2 snRNA), component of the spliceosome; pairs with the branchpoint sequence; functionally equivalent to mammalian U2 snRNA; stress-induced pseudouridylations at positions 56 and 93 contributes to regulation of splicing	1175	178.626	4.78331	4.58546	4.66209	4.22901	-0.0932439	0.216919	-0.429856	0.6673	0.869111	0.175679	0.0609245	-1	-0.0609245
NME1	NME1	Nuclear Mitochondrial processing Endoribonuclease	RNA component of RNase MRP; RNase MRP cleaves pre-rRNA and has a role in cell cycle-regulated degradation of daughter cell-specific mRNAs; human ortholog is implicated in cartilage-hair hypoplasia (CHH)	340	7.71707	1.9389	2.00085	2.24715	1.64531	0.242983	0.538338	0.451358	0.651732	0.861771	0.185931	0.064608	1	0.064608
Q0020	15S_RRNA		Ribosomal RNA of the small mitochondrial ribosomal subunit; MSU1 allele suppresses ochre stop mutations in mitochondrial protein-coding genes	1649	976.192	5.48683	6.49556	6.08355	6.37322	0.350999	0.954693	0.367656	0.71313	0.894907	0.146831	0.0482221	1	0.0482221
Q0055	AI2		Reverse transcriptase required for splicing of the COX1 pre-mRNA; encoded by a mobile group II intron within the mitochondrial COX1 gene	2565	164.56	1.81111	2.83388	2.54047	3.41749	0.778024	0.931639	0.835112	0.403654	0.71921	0.39399	0.143144	1	0.143144
Q0060	AI3		Endonuclease I-SceIII; encoded by a mobile group I intron within the mitochondrial COX1 gene	1248	19.5065	-0.606143	0.928592	0.0255335	1.3425	0.601272	1.3526	0.44453	0.65666	0.864093	0.18266	0.0634396	1	0.0634396
Q0065	AI4		Endonuclease I-SceII; encoded by a mobile group I intron within the mitochondrial COX1 gene; intron is normally spliced by the BI4p maturase but AI4p can mutate to acquire the same maturase activity	1671	23.1166	-0.471355	0.278639	0.238341	1.52061	0.604746	1.05962	0.57072	0.56819	0.81896	0.245507	0.0867374	1	0.0867374
Q0070	AI5_ALPHA		Endonuclease I-SceIV; involved in intron mobility; encoded by a mobile group I intron within the mitochondrial COX1 gene	1893	6.30954	-2.45894	-1.01645	-1.45693	-0.246048	1.39942	1.0766	1.29986	0.193649	0.50165	0.712984	0.299599	1	0.299599
Q0075	AI5_BETA		Protein of unknown function; encoded within an intron of the mitochondrial COX1 gene; translational initiation codon is predicted to be ATA rather than ATG	1065	11.417	-1.01828	0.133369	0.431443	0.800591	1.78917	1.05964	1.68847	0.0913204	0.323513	1.03943	0.490109	1	0.490109
Q0085	ATP6	ATP synthase	Subunit a of the F0 sector of mitochondrial F1F0 ATP synthase; mitochondrially encoded; translation is specifically activated by Atp22p; ATP6 and ATP8 mRNAs are not translated in the absence of the F1 sector of ATPase; mutations in human ortholog MT-ATP6 are associated with neurodegenerative disorders such as Neurogenic Ataxia and Retinitis Pigmentosa (NARP), Leigh syndrome (LS), Charcot-Marie-To…	780	103.592	3.08036	3.98706	3.34922	4.38649	-0.0389954	1.02125	-0.038184	0.969541	0.99244	0.0134338	0.00329586	-1	-0.00329586
Q0105	COB	CytochrOme B	Cytochrome b; mitochondrially-encoded subunit of ubiquinol-cytochrome c reductase complex which includes Cobp, Rip1p, Cyt1p, Cor1p, Qcr2p, Qcr6p, Qcr7p, Qcr8p, Qcr9p, and Qcr10p; number of introns varies between strains from 0 to 6, with most having 5	1158	30.0398	1.27754	1.95156	1.56257	1.82475	0.278061	0.933248	0.297949	0.765742	0.916751	0.115918	0.0377485	1	0.0377485
Q0120	BI4		Mitochondrial mRNA maturase; forms a complex with Nam2p to mediate splicing of the bI4 intron of the COB gene; encoded by both exon and intron sequences of partially processed COB mRNA	1917	12.1242	-1.95277	-0.457732	-0.391817	0.221817	1.36009	0.99457	1.36751	0.171465	0.469035	0.765824	0.328795	1	0.328795
Q0130	OLI1	OLIgomycin resistance	F0-ATP synthase subunit c (ATPase-associated proteolipid); encoded on the mitochondrial genome; mutation confers oligomycin resistance; expression is specifically dependent on the nuclear genes AEP1 and AEP2	231	179.469	5.2086	6.77445	6.66654	7.05994	1.07717	0.924056	1.1657	0.243737	0.563555	0.613078	0.249063	1	0.249063
Q0140	VAR1		Mitochondrial ribosomal protein of the small subunit; mitochondrially-encoded; polymorphic in different strains due to variation in number of AAT (asparagine) codons; translated near the mitochondrial inner membrane; may have a role in loss of mitochondrial DNA under stress conditions	1197	5.59371	-1.28503	-0.633761	-0.0661941	0.182031	1.02255	0.771238	1.32585	0.184889	0.489552	0.73309	0.310201	1	0.310201
Q0158	21S_RRNA		Mitochondrial 21S rRNA; intron encodes the I-SceI DNA endonuclease	3296	1629.3	5.4181	6.23903	5.85499	6.07445	0.273405	0.928604	0.294425	0.768433	0.917884	0.114394	0.0372123	1	0.0372123
Q0160	SCEI		I-SceI DNA endonuclease; encoded by the mitochondrial group I intron of the 21S_rRNA gene; mediates gene conversion that propagates the intron into intron-less copies of the 21S_rRNA gene	708	44.1667	1.60773	2.84119	2.7175	3.4793	1.00914	0.963973	1.04685	0.295167	0.616251	0.529932	0.210242	1	0.210242
Q0182			Dubious open reading frame; unlikely to encode a functional protein, based on available experimental and comparative sequence data	405	13.21	1.1004	2.27539	2.01107	2.70056	0.641747	0.87476	0.733627	0.463176	0.7558	0.334254	0.121593	1	0.121593
RDN5-1	RDN5-1		5S ribosomal RNA (5S rRNA); only complete sequence of 6 repeated RDN5 alleles; able to support viability when provided as sole form of 5S rRNA; component of the large (60S) ribosomal subunit; localized to the nucleolus via interaction with Rpl5p; may play a role in translational frame fidelity; transcription is mediated by PolIII and activated by TFIIIA and TFIIIE	121	43.0805	5.3102	5.26067	6.30548	6.13133	1.04821	0.253312	4.13803	3.50307e-05	0.000652316	4.45555	3.18554	1	3.18554
RDN5-2	RDN5-2		Variant 5S ribosomal rRNA (5S rRNA) gene; located within the RDN1 locus; unable to support cell viability when provided as sole source of 5S rRNA; identical in sequence to variant alleles RDN5-3, RDN5-4, and RDN5-5	119	10.4903	3.04789	3.52492	3.84355	4.28595	0.845038	0.695108	1.21569	0.224102	0.541921	0.649555	0.266064	1	0.266064
RME2	RME2	Regulator of Meiosis 2	Antisense transcript initiated from the 3' end of the IME4 locus; expressed in haploids and interferes with IME4 expression through a cis-acting mechanism; RME2 expression is repressed by the MAT a1/alpha2 repressor complex	2223	13.291	-0.0907555	0.275053	-0.336218	-0.0830106	-0.139144	0.487249	-0.285571	0.775207	0.91897	0.110582	0.0366987	-1	-0.0366987
RNA170	RNA170		RNA of unknown function transcribed by RNA polymerase III; conserved in other yeast species	169	7.34089	3.1108	3.2342	2.58041	2.63963	-0.528323	0.573355	-0.921459	0.356811	0.678104	0.447562	0.168704	-1	-0.168704
RPR1	RPR1	RNase P Ribonucleoprotein	RNA component of nuclear RNase P; nuclear RNase P cleaves tRNA precursors to generate mature 5' ends and facilitates turnover of nuclear RNAs; may be responsible for recognition of substrate tRNAs	369	23.5574	2.78392	3.82246	3.18762	3.31845	0.492705	0.420962	1.17043	0.241829	0.561556	0.616492	0.250607	1	0.250607
RUF20	RUF20	RNA of Unknown Function	RNA of Unknown Function	443	210.523	6.19126	6.35259	6.29063	6.05299	0.150931	0.169044	0.892851	0.371937	0.690705	0.42953	0.160707	1	0.160707
RUF21	RUF21	RNA of Unknown Function	RNA of Unknown Function	707	61.3945	3.64102	4.1187	3.75225	3.56711	0.14776	0.22656	0.652187	0.514281	0.791448	0.2888	0.101578	1	0.101578
RUF5-1	RUF5-1	RNA of Unknown Function	RNA of Unknown Function	710	18.328	1.09743	1.91825	1.67873	2.49597	1.25464	0.673171	1.86378	0.0623532	0.252827	1.20514	0.597176	1	0.597176
RUF5-2	RUF5-2	RNA of Unknown Function	RNA of Unknown Function	710	55.9367	2.28134	3.80995	3.24304	3.72779	1.6154	0.832286	1.94093	0.0522674	0.222893	1.28177	0.651903	1	0.651903
SCR1	SCR1	Small Cytoplasmic RNA	RNA subunit of the Signal Recognition Particle (SRP)	522	117.564	4.67348	5.72263	4.74372	4.7954	0.167064	0.568608	0.293812	0.768901	0.918112	0.114129	0.0371041	1	0.0371041
snR10	SNR10	Small Nucleolar RNA	H/ACA box small nucleolar RNA (snoRNA); essential gene required for for preRNA processing, specifically for cleavage at sites A1 and A2; also guides pseudouridylation of large subunit (LSU) rRNA at position U2923	245	5.72326	1.94751	1.96136	2.30584	1.89014	0.329478	0.658013	0.500716	0.616571	0.846224	0.210017	0.0725148	1	0.0725148
snR11	SNR11	Small Nucleolar RNA	H/ACA box small nucleolar RNA (snoRNA); guides pseudouridylation of large subunit (LSU) rRNA at position U2416	258	136.022	6.39197	6.59383	6.2254	6.2592	-0.121339	0.195714	-0.619982	0.53527	0.800727	0.271427	0.0965158	-1	-0.0965158
snR128	SNR128	Small Nucleolar RNA	C/D box small nucleolar RNA (snoRNA); referred to as U14; essential gene required for cleavage of 35S primary rRNA transcript to release the precursor to the 18S rRNA; guides 2'-O-methylation of small subunit (SSU) rRNA at position C414	126	19.2665	4.7115	4.22572	4.95649	4.51873	0.279382	0.378482	0.738163	0.460415	0.75371	0.33685	0.122796	1	0.122796
snR13	SNR13	Small Nucleolar RNA	C/D box small nucleolar RNA (snoRNA); guides 2'-O-methylation of large subunit (LSU) rRNA at positions A2280 and A2281	124	9.20151	3.07582	4.19977	3.60538	3.3875	0.605032	0.579577	1.04392	0.296522	0.617183	0.527942	0.209586	1	0.209586
snR14	SNR14	Small Nuclear RNA	U4 spliceosomal RNA (U4 snRNA); interacts with U6	160	13.8169	3.92183	3.87384	3.82556	3.75007	-0.0816913	0.408867	-0.199799	0.841638	0.945832	0.0748749	0.0241862	-1	-0.0241862
snR161	SNR161		H/ACA small nucleolar RNA (snoRNA); guides pseudouridylation of small subunit (SSU) rRNA at positions U632 and U766	161	5.37773	2.08069	2.98098	2.10698	2.5893	0.246471	0.802707	0.307049	0.758806	0.913682	0.119869	0.0392051	1	0.0392051
snR17a	SNR17A	Small Nucleolar RNA	Small nucleolar RNA (snoRNA) U3; part of Small ribosomal SubUnit (SSU) processosome; SNR17B also encodes snoRNA U3	333	19.6854	2.89996	3.5254	3.38051	3.16035	0.54053	0.376027	1.43748	0.150582	0.438821	0.822226	0.357712	1	0.357712
snR17b	SNR17B	Small Nucleolar RNA	Small nucleolar RNA (snoRNA) U3; part of small (ribosomal) subunit (SSU) processosome; SNR17A also encodes snoRNA U3	332	36.6725	4.4943	3.75075	4.57278	3.53577	0.105019	0.259883	0.404102	0.686138	0.881607	0.163589	0.054725	1	0.054725
snR18	SNR18	Small Nucleolar RNA	C/D box small nucleolar RNA (snoRNA); commonly referred to as U18; guides 2'-O-methylation of large subunit (LSU) rRNA at positions A649 and C650	102	78.0598	7.05153	6.95837	6.77716	6.80526	-0.252183	0.277025	-0.910328	0.36265	0.683365	0.440513	0.165347	-1	-0.165347
snR189	SNR189	Small Nucleolar RNA	H/ACA box small nucleolar RNA (snoRNA); guides pseudouridylation of large subunit (LSU) rRNA at position U2735 and small subunit (SSU) rRNA at position U466	189	7.39868	2.81889	2.52353	3.11451	2.45736	0.35069	0.56378	0.622034	0.53392	0.800094	0.272524	0.096859	1	0.096859
snR19	SNR19	Small Nuclear RNA	U1 spliceosomal RNA (U1 snRNA); snRNA U1 homolog	568	29.9358	2.94333	3.18416	3.24685	2.90955	0.325999	0.30943	1.05355	0.292091	0.614598	0.534482	0.211409	1	0.211409
snR190	SNR190	Small Nucleolar RNA	C/D box small nucleolar RNA (snoRNA); predicted to guide 2'-O-methylation of large subunit (LSU) rRNA at position G2395; not shown to be active	190	6.07305	2.47873	2.24962	2.79247	2.46758	0.484897	0.593339	0.817235	0.413794	0.725184	0.383215	0.139551	1	0.139551
snR191	SNR191	Small Nucleolar RNA	H/ACA box small nucleolar RNA (snoRNA); guides pseudouridylation of large subunit (LSU) rRNA at positions U2258 and U2260; encoded within the intron of NOG2/YNR053C	274	17.2238	3.6912	3.2025	3.33338	3.10298	-0.350947	0.40448	-0.867648	0.385587	0.701704	0.413878	0.153846	-1	-0.153846
snR24	SNR24	Small Nucleolar RNA	C/D box small nucleolar RNA (snoRNA); commonly referred to as U24; guides 2'-O-methylation of large subunit (LSU) rRNA at positions C1437, C1449, and C1450	89	38.6376	6.67478	5.98127	5.94347	5.61374	-0.648806	0.32061	-2.02366	0.0430048	0.196218	1.36648	0.707261	-1	-0.707261
snR3	SNR3	Small Nucleolar RNA	H/ACA box small nucleolar RNA (snoRNA); guides pseudouridylation of large subunit (LSU) rRNA at positions U2129, U2133, and U2264	194	5.70801	2.76138	2.48586	1.7942	1.53948	-1.0534	0.876915	-1.20125	0.229653	0.549495	0.638928	0.260036	-1	-0.260036
snR30	SNR30	Small Nucleolar RNA	H/ACA box small nucleolar RNA (snoRNA); essential gene required for cleavage of 35S primary rRNA transcript to release the precursor to the 18S rRNA	606	78.9146	4.47239	4.17868	4.38334	4.28286	-0.0616	0.31578	-0.195072	0.845336	0.947847	0.0729705	0.0232617	-1	-0.0232617
snR31	SNR31	Small Nucleolar RNA	H/ACA box small nucleolar RNA (snoRNA); guides pseudouridylation of small subunit (SSU) rRNA at position U999	225	39.7976	4.96644	4.68698	4.93686	4.69371	-0.0304513	0.256632	-0.118658	0.905547	0.970221	0.0430892	0.0131292	-1	-0.0131292
snR32	SNR32	Small Nucleolar RNA	H/ACA box small nucleolar RNA (snoRNA); guides pseudouridylation of large subunit (LSU) rRNA at position U2191	188	15.407	3.64984	3.90833	3.86749	3.462	0.241174	0.437581	0.551153	0.581529	0.826639	0.235429	0.0826839	1	0.0826839
snR33	SNR33	Small Nucleolar RNA	H/ACA box small nucleolar RNA (snoRNA); guides pseudouridylation of large subunit (LSU) rRNA at position U1042	183	133.546	6.72976	6.55253	7.19633	6.80668	0.497948	0.213781	2.32925	0.019846	0.112295	1.70233	0.949638	1	0.949638
snR34	SNR34	Small Nucleolar RNA	H/ACA box small nucleolar RNA (snoRNA); guides pseudouridylation of large subunit (LSU) rRNA at positions U2826 and U2880	203	18.161	4.032	4.09224	3.8017	3.46869	-0.218424	0.378069	-0.577734	0.563443	0.81768	0.24915	0.0874165	-1	-0.0874165
snR35	SNR35	Small Nucleolar RNA	H/ACA box small nucleolar RNA (snoRNA); predicted to guide pseudouridylation of small subunit (SSU) rRNA at position 1191	204	10.295	2.89291	2.96316	3.43443	2.76821	0.428314	0.554789	0.772031	0.440096	0.739953	0.356452	0.130796	1	0.130796
snR36	SNR36	Small Nucleolar RNA	H/ACA box small nucleolar RNA (snoRNA); guides pseudouridylation of small subunit (SSU) rRNA at position U1187	182	8.27752	3.14675	3.02283	2.72959	2.80358	-0.434407	0.574901	-0.755621	0.449877	0.747177	0.346907	0.126577	-1	-0.126577
snR37	SNR37	Small Nucleolar RNA	H/ACA box small nucleolar RNA (snoRNA); guides pseudouridylation of large subunit (LSU) rRNA at position U2944	386	38.773	3.79273	4.24445	3.98848	3.80349	0.222148	0.365767	0.607348	0.54362	0.806406	0.264705	0.0934461	1	0.0934461
snR38	SNR38	Small Nucleolar RNA	C/D box small nucleolar RNA (snoRNA); guides 2'-O-methylation of large subunit (LSU) rRNA at position G2815	95	17.6705	4.96254	4.65962	5.08959	4.81779	0.207645	0.438311	0.473739	0.635686	0.854572	0.196757	0.0682514	1	0.0682514
snR39	SNR39	Small Nucleolar RNA	C/D box small nucleolar RNA (snoRNA); guides 2'-O-methylation of large subunit (LSU) rRNA at position A807	89	61.8368	7.05921	6.54116	6.74167	6.54302	-0.233906	0.376541	-0.621198	0.53447	0.800133	0.272077	0.0968377	-1	-0.0968377
snR39B	SNR39B	Small Nucleolar RNA	C/D box small nucleolar RNA (snoRNA); guides 2'-O-methylation of large subunit (LSU) rRNA at position G805	96	12.8719	4.40898	4.22165	4.83083	4.18464	0.392142	0.495102	0.792044	0.428335	0.735168	0.368216	0.133613	1	0.133613
snR4	SNR4	Small Nucleolar RNA	C/D box small nucleolar RNA (snoRNA) but not shown to be active; no target site is predicted within the ribosomal RNAs	186	93.6498	6.32954	6.23546	6.44725	6.25408	0.137192	0.185155	0.740956	0.45872	0.753067	0.338452	0.123166	1	0.123166
snR40	SNR40	Small Nucleolar RNA	C/D box small nucleolar RNA (snoRNA); guides 2'-O-methylation of large subunit (LSU) rRNA at position U898 and small subunit (SSU) rRNA at position G1271	97	7.89689	3.53737	4.08351	3.55843	3.91722	0.15563	0.582263	0.267285	0.78925	0.923509	0.102786	0.034559	1	0.034559
snR41	SNR41	Small Nucleolar RNA	C/D box small nucleolar RNA (snoRNA); guides 2'-O-methylation of small subunit (SSU) rRNA at positions A541 and G1126	95	52.1413	6.93517	5.78064	6.74295	6.04926	-0.118637	0.250451	-0.473692	0.63572	0.854572	0.196734	0.0682514	-1	-0.0682514
snR42	SNR42	Small Nucleolar RNA	H/ACA box small nucleolar RNA (snoRNA); guides pseudouridylation of large subunit (LSU) rRNA at position U2975	351	24.945	3.23386	3.67744	3.67856	3.35609	0.51377	0.370806	1.38555	0.165885	0.460573	0.780194	0.336701	1	0.336701
snR43	SNR43	Small Nucleolar RNA	H/ACA box small nucleolar RNA (snoRNA); guides pseudouridylation of large subunit (LSU) rRNA at position U966 and of 5.8S rRNA at position 73	209	22.5257	3.99856	4.03374	4.46054	3.97777	0.467604	0.327195	1.42913	0.152967	0.442497	0.815403	0.35409	1	0.35409
snR44	SNR44	Small Nucleolar RNA	H/ACA box small nucleolar RNA (snoRNA); guides pseudouridylation of large subunit (LSU) rRNA at position U1056 and small subunit (SSU) rRNA at position U106	211	251.689	7.55573	7.41024	7.73015	7.50769	0.194977	0.150109	1.29891	0.193976	0.501908	0.712251	0.299376	1	0.299376
snR45	SNR45	Small Nucleolar RNA	C/D box small nucleolar RNA (snoRNA) but not shown to be active; no target site is predicted within the ribosomal RNAs	172	8.65569	2.70445	3.35122	2.55053	3.07834	0.0613797	0.742381	0.0826795	0.934106	0.978769	0.0296037	0.00931995	1	0.00931995
snR46	SNR46	Small Nucleolar RNA	H/ACA box small nucleolar RNA (snoRNA); guides pseudouridylation of large subunit (LSU) rRNA at position U2865	197	24.8673	4.34037	4.13982	4.68963	4.1561	0.377629	0.323877	1.16596	0.243629	0.563555	0.61327	0.249063	1	0.249063
snR47	SNR47	Small Nucleolar RNA	C/D box small nucleolar RNA (snoRNA); guides 2'-O-methylation of large subunit (LSU) rRNA at position A2220 and small subunit (SSU) rRNA at position A619	99	10.8114	4.1073	3.99884	4.77836	3.72461	0.729713	0.446743	1.63341	0.102384	0.35028	0.98977	0.455584	1	0.455584
snR48	SNR48	Small Nucleolar RNA	C/D box small nucleolar RNA (snoRNA); guides 2'-O-methylation of large subunit (LSU) rRNA at positions G2791 and G2793	113	7.2612	2.84029	3.53051	3.54784	3.77913	0.913989	0.631175	1.44807	0.147596	0.434261	0.830925	0.362249	1	0.362249
snR49	SNR49	Small Nucleolar RNA	H/ACA box small nucleolar RNA (snoRNA); guides pseudouridylation of large subunit (LSU) rRNA at position U990 and small subunit (SSU) rRNA at positions U120, U211, and U302	165	23.6569	4.60093	4.07253	4.97158	4.17442	0.449757	0.412863	1.08936	0.275994	0.600214	0.5591	0.221694	1	0.221694
snR5	SNR5	Small Nucleolar RNA	H/ACA box small nucleolar RNA (snoRNA); guides pseudouridylation of large subunit (LSU) rRNA at positions U1004 and U1124	204	28.1943	4.36267	4.68366	4.33743	4.43098	-0.0739763	0.344129	-0.214967	0.829793	0.943593	0.08103	0.0252154	-1	-0.0252154
snR50	SNR50	Small Nucleolar RNA	C/D box small nucleolar RNA (snoRNA); guides 2'-O-methylation of large subunit (LSU) rRNA at position G867	90	13.2145	4.85947	4.26819	4.8992	4.14514	0.0701815	0.461009	0.152235	0.879002	0.960068	0.0560101	0.017698	1	0.017698
snR51	SNR51	Small Nucleolar RNA	C/D box small nucleolar RNA (snoRNA); guides 2'-O-methylation of large subunit (LSU) rRNA at position U2729 and small subunit (SSU) rRNA at position A100	107	16.2388	4.65084	4.67931	4.91024	4.26743	0.288942	0.381758	0.75687	0.449128	0.746429	0.34763	0.127011	1	0.127011
snR54	SNR54	Small Nucleolar RNA	C/D box small nucleolar RNA (snoRNA); guides 2'-O-methylation of small subunit (SSU) rRNA at position A974	86	23.7332	5.86966	5.38601	5.37575	5.19961	-0.477069	0.337022	-1.41554	0.156909	0.446213	0.804352	0.350458	-1	-0.350458
snR57	SNR57	Small Nucleolar RNA	C/D box small nucleolar RNA (snoRNA); guides 2'-O-methylation of small subunit (SSU) rRNA at position G1572	88	12.4898	4.95632	3.62801	4.94751	4.46799	0.0200278	0.384571	0.0520784	0.958466	0.988113	0.0184232	0.00519332	1	0.00519332
snR59	SNR59	Small Nucleolar RNA	C/D box small nucleolar RNA (snoRNA); guides 2'-O-methylation of large subunit (LSU) rRNA at position A807	78	18.9001	5.28766	5.10359	5.5842	4.88902	0.309024	0.497336	0.621358	0.534364	0.800133	0.272163	0.0968377	1	0.0968377
snR61	SNR61	Small Nucleolar RNA	C/D box small nucleolar RNA (snoRNA); guides 2'-O-methylation of large subunit (LSU) rRNA at position A1133	90	17.0792	5.54225	4.72814	5.02596	4.34177	-0.507932	0.355951	-1.42697	0.153588	0.443353	0.813642	0.353251	-1	-0.353251
snR62	SNR62	Small Nucleolar RNA	C/D box small nucleolar RNA (snoRNA); guides 2'-O-methylation of large subunit (LSU) rRNA at position U1888	100	13.444	3.99614	4.63562	4.67543	4.43161	0.70675	0.467289	1.51245	0.13042	0.403747	0.884656	0.39389	1	0.39389
snR63	SNR63	Small Nucleolar RNA	C/D box small nucleolar RNA (snoRNA); guides 2'-O-methylation of large subunit (LSU) rRNA at position A2256	255	15.0335	3.29252	3.33457	3.48335	2.9057	0.213325	0.416096	0.512682	0.608174	0.84352	0.215972	0.0739046	1	0.0739046
snR65	SNR65	Small Nucleolar RNA	C/D box small nucleolar RNA (snoRNA); guides 2'-O-methylation of large subunit (LSU) rRNA at position U2347	100	10.9923	4.07305	4.30911	4.63052	3.64127	0.66121	0.466758	1.4166	0.1566	0.446213	0.805209	0.350458	1	0.350458
snR66	SNR66	Small Nucleolar RNA	C/D box small nucleolar RNA (snoRNA); guides 2'-O-methylation of large subunit (LSU) rRNA at position U2417	86	5.91818	3.53148	3.39935	3.68898	3.6111	0.158349	0.683962	0.231517	0.816913	0.937652	0.0878241	0.0279584	1	0.0279584
snR67	SNR67	Small Nucleolar RNA	C/D box small nucleolar RNA (snoRNA); guides 2'-O-methylation of large subunit (LSU) rRNA at positions G2619 and U2724	82	15.1928	5.06843	4.35934	5.59253	4.33057	0.573949	0.397466	1.44402	0.148733	0.435919	0.827592	0.360594	1	0.360594
snR68	SNR68	Small Nucleolar RNA	C/D box small nucleolar RNA (snoRNA); guides 2'-O-methylation of large subunit (LSU) rRNA at position A2640	136	24.0991	4.94183	4.57012	4.84867	4.9294	-0.100097	0.349562	-0.28635	0.77461	0.91897	0.110917	0.0366987	-1	-0.0366987
snR69	SNR69	Small Nucleolar RNA	C/D box small nucleolar RNA (snoRNA); guides 2'-O-methylation of large subunit (LSU) rRNA at position C2948	101	22.2331	5.33818	4.84629	5.11366	5.1929	-0.199921	0.386761	-0.51691	0.605219	0.84229	0.218087	0.0745381	-1	-0.0745381
snR70	SNR70	Small Nucleolar RNA	C/D box small nucleolar RNA (snoRNA); predicted to guide 2'-O-methylation of small subunit (SSU) rRNA at position C1639	164	85.2983	6.65815	6.08736	6.69738	5.90935	0.0620212	0.175346	0.353707	0.723558	0.89915	0.140527	0.0461679	1	0.0461679
snR71	SNR71	Small Nucleolar RNA	C/D box small nucleolar RNA (snoRNA); guides 2'-O-methylation of large subunit (LSU) rRNA at position A2946	90	28.1905	5.62162	6.16619	5.32755	5.2474	-0.25387	0.358937	-0.707285	0.47939	0.767099	0.319311	0.115149	-1	-0.115149
snR76	SNR76	Small Nucleolar RNA	C/D box small nucleolar RNA (snoRNA); guides 2'-O-methylation of large subunit (LSU) rRNA at position C2197	109	8.37212	3.96409	3.12508	4.10327	3.29761	0.272819	0.569386	0.479145	0.631835	0.852726	0.199396	0.0691903	1	0.0691903
snR78	SNR78	Small Nucleolar RNA	C/D box small nucleolar RNA (snoRNA); guides 2'-O-methylation of large subunit (LSU) rRNA at position U2421	87	5.95239	4.11157	2.71215	3.62691	3.41425	-0.210429	0.658276	-0.319667	0.749221	0.909332	0.12539	0.0412774	-1	-0.0412774
snR8	SNR8	Small Nucleolar RNA	H/ACA box small nucleolar RNA (snoRNA); guides pseudouridylation of large subunit (LSU) rRNA at positions U960 and U986	190	13.8541	2.9308	3.76268	3.71039	3.68722	0.78536	0.486545	1.61416	0.106493	0.358755	0.972677	0.445202	1	0.445202
snR81	SNR81	Small Nucleolar RNA	H/ACA box small nucleolar RNA (snoRNA); guides pseudouridylation of large subunit (LSU) rRNA at position U1052, constitutive pseudouridylation of U2 snRNA (LSR1) at position 42, and stress-induced U2 pseudouridylation at position 93	201	9.4724	3.0798	3.01941	3.28852	2.50868	0.276239	0.489797	0.563987	0.572763	0.822774	0.242025	0.0847195	1	0.0847195
snR82	SNR82	Small Nucleolar RNA	H/ACA box small nucleolar RNA (snoRNA); guides pseudouridylation of large subunit (LSU) rRNA at positions U1110, U2349, and U2351	268	31.8406	4.31411	4.31658	4.42344	3.9755	0.137221	0.265491	0.516856	0.605256	0.84229	0.218061	0.0745381	1	0.0745381
snR83	SNR83	Small Nucleolar RNA	H/ACA box small nucleolar RNA (snoRNA); guides pseudouridylation of small subunit (SSU) rRNA at positions U1290 and U1415	306	77.7865	5.28973	5.60605	5.18964	5.17109	-0.101066	0.2345	-0.430983	0.666481	0.868229	0.176212	0.0613656	-1	-0.0613656
snR84	SNR84	Small Nucleolar RNA	H/ACA box small nucleolar RNA (snoRNA); guides pseudouridylation of large subunit (LSU) rRNA at position U2266; overexpression confers resistance to baking-associated stress	550	68.4897	4.45374	4.09516	4.62546	3.96296	0.230656	0.2185	1.05564	0.291135	0.61328	0.535906	0.212342	1	0.212342
snR85	SNR85	Small Nucleolar RNA	H/ACA box small nucleolar RNA (snoRNA); predicted to guide pseudouridylation of small subunit (SSU) rRNA at position U1181	171	10.784	3.31299	3.55371	3.69826	3.12001	0.416676	0.433567	0.961042	0.336531	0.658304	0.472975	0.181574	1	0.181574
snR86	SNR86		H/ACA box small nucleolar RNA (snoRNA); guides pseudouridylation of large subunit (LSU) rRNA at position U2314	1004	252.884	5.45957	4.98262	5.56843	5.19144	0.136668	0.130347	1.04849	0.294413	0.615623	0.531043	0.210685	1	0.210685
snR87	SNR87	Small Nucleolar RNA	C/D box small nucleolar RNA (snoRNA); guides 2'-O-methylation of small subunit (SSU) rRNA at position A436	109	29.2413	5.44742	5.2024	5.54449	5.51779	0.163929	0.295128	0.555449	0.578587	0.825735	0.237631	0.0831591	1	0.0831591
snR9	SNR9	Small Nucleolar RNA	H/ACA box small nucleolar RNA (snoRNA); guides pseudouridylation of large subunit (LSU) rRNA at position U2340 and U2345	187	21.285	3.71373	4.78586	3.98161	3.8845	0.237222	0.468816	0.506002	0.612855	0.845308	0.212642	0.0729852	1	0.0729852
SRG1	SRG1	SER3 Regulatory Gene	Non-protein-coding RNA that regulates the transcription of SER3; expression of SRG1 RNA represses expression of its neighboring gene SER3 via a transcription-interference mechanism	551	73.2181	4.80668	3.91571	4.81233	3.83805	0.0328463	0.17888	0.183621	0.85431	0.951119	0.0683843	0.0217653	1	0.0217653
tD(GUC)N			Aspartate tRNA (tRNA-Asp), predicted by tRNAscan-SE analysis	71	26.2279	5.5017	5.34243	5.86902	6.41681	0.420063	0.403775	1.04034	0.298183	0.618297	0.525517	0.208803	1	0.208803
tE(UUC)G1	SOE1	Suppressor Of cdcEight	Glutamate tRNA (tRNA-Glu), predicted by tRNAscan-SE analysis; thiolation of uridine at wobble position (34) requires Ncs6p; can mutate to become a missense suppressor tRNA that inserts glutamate residues at lysine codons; target of K. lactis zymocin	72	11.9946	4.54521	5.01506	4.69345	4.43481	0.331103	0.617032	0.536605	0.59154	0.833933	0.228016	0.0788686	1	0.0788686
tG(GCC)D2			Glycine tRNA (tRNA-Gly), predicted by tRNAscan-SE analysis	71	7.50856	3.60088	2.92408	4.47955	4.89629	1.13872	0.613413	1.85637	0.0634013	0.255066	1.1979	0.593347	1	0.593347
tK(UUU)L			Lysine tRNA (tRNA-Lys), predicted by tRNAscan-SE analysis; thiolation of uridine at wobble position (34) requires Ncs6p	73	5.50188	3.16769	3.24011	4.06486	4.23166	1.14146	0.69249	1.64835	0.0992816	0.342194	1.00313	0.465728	1	0.465728
tK(UUU)O			Lysine tRNA (tRNA-Lys), predicted by tRNAscan-SE analysis; thiolation of uridine at wobble position (34) requires Ncs6p	73	5.43868	3.43938	4.532	3.10883	3.29119	-0.368089	0.767784	-0.479418	0.631642	0.852726	0.199529	0.0691903	-1	-0.0691903
tL(CAA)C	SUP53	SUPpressor	Leucine tRNA (tRNA-Leu), predicted by tRNAscan-SE analysis; can mutate to suppress amber nonsense mutations	82	458.074	9.70351	9.79414	9.94643	9.67796	0.27088	0.109936	2.46397	0.0137408	0.0844766	1.86199	1.07326	1	1.07326
tL(CAA)L			Leucine tRNA (tRNA-Leu), predicted by tRNAscan-SE analysis	82	5.48084	3.66275	3.64596	3.30305	3.31156	-0.486394	0.771122	-0.630762	0.528196	0.79758	0.277205	0.0982255	-1	-0.0982255
tL(UAA)J	SUP51	SUPpressor	Leucine tRNA (tRNA-Leu), predicted by tRNAscan-SE analysis; can mutate to suppress amber nonsense mutations	84	5.15086	3.18068	3.17484	3.50489	3.68178	0.393025	0.751532	0.522965	0.600999	0.839968	0.221127	0.075737	1	0.075737
tN(GUU)P			Asparagine tRNA (tRNA-Asn), predicted by tRNAscan-SE analysis	74	7.80817	3.8764	3.88126	4.53396	4.34609	0.711714	0.547214	1.30061	0.19339	0.501583	0.713565	0.299657	1	0.299657
tP(UGG)Q			Mitochondrial proline tRNA (tRNA-Pro)	72	5.24263	2.90775	3.89609	3.56249	3.81795	1.03988	0.877604	1.1849	0.236056	0.557655	0.626985	0.253634	1	0.253634
tS(UGA)Q2			Mitochondrial serine tRNA (tRNA-Ser); predicted by tRNAscan-SE analysis	90	5.26605	2.12325	3.46227	2.37514	3.64683	-0.333797	1.1683	-0.285713	0.775098	0.91897	0.110643	0.0366987	-1	-0.0366987
tV(AAC)O			Valine tRNA (tRNA-Val), predicted by tRNAscan-SE analysis	74	8.50769	3.66052	4.58758	4.16274	4.35227	0.527036	0.636368	0.828193	0.407561	0.721078	0.389807	0.142018	1	0.142018
YAL001C	TFC3	Transcription Factor class C	Subunit of RNA polymerase III transcription initiation factor complex; part of TauB domain of TFIIIC that binds DNA at BoxB promoter sites of tRNA and similar genes; cooperates with Tfc6p in DNA binding; largest of six subunits of RNA polymerase III transcription initiation factor complex (TFIIIC); colocalizes with condensin at pol III genes and several ETC (‚Äúextra TFIIIC)‚Äù sites; may have a …	3483	563.936	4.74306	4.79356	4.50425	4.6233	-0.215314	0.134482	-1.60106	0.109364	0.363218	0.961127	0.439833	-1	-0.439833
YAL002W	VPS8	Vacuolar Protein Sorting	Membrane-binding component of the CORVET complex; involved in endosomal vesicle tethering and fusion in the endosome to vacuole protein targeting pathway; interacts with Vps21p; contains RING finger motif	3825	465.997	4.23881	4.42091	4.1545	4.2308	-0.0598433	0.0931778	-0.642249	0.520712	0.794028	0.283403	0.100164	-1	-0.100164
YAL003W	EFB1	Elongation Factor Beta	Translation elongation factor 1 beta; stimulates nucleotide exchange to regenerate EF-1 alpha-GTP for the next elongation cycle; part of the EF-1 complex, which facilitates binding of aminoacyl-tRNA to the ribosomal A site; human homolog EEF1B2 can complement yeast efb1 mutants	621	8305.6	11.0682	10.9582	11.1689	10.9727	0.123169	0.0527701	2.33406	0.0195926	0.111377	1.70791	0.953205	1	0.953205
YAL005C	SSA1	Stress-Seventy subfamily A	ATPase involved in protein folding and NLS-directed nuclear transport; member of HSP70 family; required for ubiquitin-dependent degradation of short-lived proteins; forms chaperone complex with Ydj1p; localized to nucleus, cytoplasm, cell wall; 98% identical to paralog Ssa2p with different functional specificity in propagation of yeast [URE3] prions, vacuolar-mediated degradations of gluconeogene…	1929	15995.9	9.7043	10.9392	9.69746	10.5384	0.0152458	0.182716	0.0834398	0.933502	0.978769	0.0298848	0.00931995	1	0.00931995
YAL007C	ERP2	Emp24p/Erv25p Related Protein	Member of the p24 family involved in ER to Golgi transport; similar to Emp24p and Erv25p; role in misfolded protein quality control; forms a heterotrimeric complex with Erp1p, Emp24p, and Erv25p; localized to COPII-coated vesicles; ERP2 has a paralog, ERP4, that arose from the whole genome duplication	648	920.099	7.86626	7.73574	7.92961	7.69461	0.0882494	0.0864587	1.02071	0.307391	0.62804	0.512308	0.202013	1	0.202013
YAL008W	FUN14	Function Unknown Now	Integral mitochondrial outer membrane (MOM) protein; dosage suppressor of an MDM10 null that reduces ERMES-related phenotypes, such as alterations in mitochondrial morphology, protein complex assembly, and lipid profile; dosage suppressor of MDM12, MDM34, and MMM1 null mutant growth defects; novel mechanism of MOM import involving Tom70p, the TOM complex, and the TIM23 complex, requiring mitochon…	597	550.338	7.29914	7.07618	7.25344	7.10763	-0.0221246	0.0956366	-0.23134	0.817051	0.937652	0.0877511	0.0279584	-1	-0.0279584
YAL009W	SPO7	SPOrulation	Putative regulatory subunit of Nem1p-Spo7p phosphatase holoenzyme; regulates nuclear growth by controlling phospholipid biosynthesis, required for normal nuclear envelope morphology, premeiotic replication, and sporulation	780	318.519	6.04766	6.00878	6.06348	5.92388	0.0410757	0.115229	0.356469	0.721489	0.898344	0.14177	0.0465571	1	0.0465571
YAL010C	MDM10	Mitochondrial Distribution and Morphology	Subunit of both the ERMES and the SAM complex; component of ERMES complex which acts as a molecular tether between the mitochondria and the ER, necessary for efficient phospholipid exchange between organelles and for mitophagy; SAM/TOB complex component that functions in the assembly of outer membrane beta-barrel proteins; involved in mitochondrial inheritance and morphology; ERMES complex is oft…	1482	284.123	5.02542	4.89402	4.82852	4.93216	-0.171459	0.108197	-1.5847	0.113035	0.372376	0.946786	0.429018	-1	-0.429018
YAL011W	SWC3	SWr Complex	Protein of unknown function; component of the SWR1 complex, which exchanges histone variant H2AZ (Htz1p) for chromatin-bound histone H2A; required for formation of nuclear-associated array of smooth endoplasmic reticulum known as karmellae	1878	521.329	5.47944	5.47032	5.50675	5.35186	0.04844	0.110908	0.436757	0.662287	0.866332	0.178954	0.0623157	1	0.0623157
YAL012W	CYS3	CYStathionine gamma-lyase	Cystathionine gamma-lyase; catalyzes one of the two reactions involved in the transsulfuration pathway that yields cysteine from homocysteine with the intermediary formation of cystathionine; protein abundance increases in response to DNA replication stress	1185	4476.17	9.0448	9.4589	9.00488	9.11651	-0.0103576	0.386686	-0.0267855	0.978631	0.995574	0.00938111	0.00192645	-1	-0.00192645
YAL013W	DEP1	Disability in regulation of Expression of genes involved in Phospholipid biosynthesis	Component of the Rpd3L histone deacetylase complex; required for diauxic shift-induced histone H2B deposition onto rDNA genes; transcriptional modulator involved in regulation of structural phospholipid biosynthesis genes and metabolically unrelated genes, as well as maintenance of telomeres, mating efficiency, and sporulation	1218	1156.3	7.23137	7.33561	7.28271	7.04129	0.0745343	0.0986546	0.755508	0.449944	0.747177	0.346841	0.126577	1	0.126577
YAL014C	SYN8	SYNtaxin	Endosomal SNARE related to mammalian syntaxin 8	768	675.175	7.32429	7.27023	7.06504	6.76236	-0.234674	0.0832517	-2.81885	0.00481957	0.0384496	2.31699	1.41511	-1	-1.41511
YAL015C	NTG1	eNdonuclease Three-like Glycosylase	DNA N-glycosylase and apurinic/apyrimidinic (AP) lyase; involved in base excision repair; acts in both nucleus and mitochondrion; creates a double-strand break at mtDNA origins that stimulates replication in response to oxidative stress; required for maintaining mitochondrial genome integrity; NTG1 has a paralog, NTG2, that arose from the whole genome duplication	1200	426.021	5.71161	5.71808	5.81412	5.94612	0.123945	0.141397	0.876577	0.380717	0.697201	0.419398	0.156642	1	0.156642
YAL016C-B			Dubious open reading frame; unlikely to encode a functional protein, based on available experimental and comparative sequence data	186	27.7339	4.27192	5.05817	4.68768	4.2044	0.431053	0.29521	1.46015	0.144248	0.428119	0.840892	0.368436	1	0.368436
YAL016W	TPD3	tRNA Processing Deficient	Regulatory subunit A of the heterotrimeric PP2A complex; the heterotrimeric protein phosphatase 2A (PP2A) complex also contains regulatory subunit Cdc55p and either catalytic subunit Pph21p or Pph22p; required for cell morphogenesis and transcription by RNA polymerase III	1908	1469.93	6.99823	6.82262	6.93953	6.93578	-0.0341295	0.0771743	-0.44224	0.658316	0.865341	0.181566	0.0628129	-1	-0.0628129
YAL017W	PSK1	Pas domain-containing Serine/threonine protein Kinase	PAS domain-containing serine/threonine protein kinase; coordinately regulates protein synthesis and carbohydrate metabolism and storage in response to a unknown metabolite that reflects nutritional status; PSK1 has a paralog, PSK2, that arose from the whole genome duplication	4071	824.561	5.08236	4.88398	5.06864	4.95392	0.0100149	0.0875458	0.114396	0.908924	0.970955	0.0414725	0.0128009	1	0.0128009
YAL018C	LDS1	Lipid Droplets in Sporulation	Protein Involved in spore wall assembly; localizes to lipid droplets found on or outside of the prospore membrane; shares similarity with Lds2p and Rrt8p, and a strain mutant for all 3 genes exhibits reduced dityrosine fluorescence relative to the single mutants	978	17.182	1.56334	1.39449	1.76686	1.25258	0.246547	0.410547	0.600534	0.54815	0.809313	0.2611	0.0918833	1	0.0918833
YAL019W	FUN30	Function Unknown Now	Snf2p family member with ATP-dependent chromatin remodeling activity; has a role in silencing at the mating type locus, telomeres and centromeres; enriched at centromeres and is required for correct chromatin structure around centromeres, as well as at the boundary element of the silent HMR; recruited to DNA double-strand breaks (DSBs) where it promotes 5' strand resection of DSBs; potential Cdc2…	3396	613.959	4.84797	4.6296	5.00877	4.82276	0.182161	0.115976	1.57067	0.116258	0.3775	0.934576	0.423083	1	0.423083
YAL020C	ATS1	Alpha Tubulin Suppressor	Protein required for modification of wobble nucleosides in tRNA; acts with Elongator complex, Kti11p, and Kti12p; has a potential role in regulatory interactions between microtubules and the cell cycle; forms a stable heterodimer with Kti11p	1002	312.301	5.65705	5.78608	5.50438	5.52236	-0.136558	0.109548	-1.24656	0.21256	0.527815	0.672519	0.277518	-1	-0.277518
YAL021C	CCR4	Carbon Catabolite Repression	Component of the CCR4-NOT transcriptional complex; CCR4-NOT is involved in regulation of gene expression; component of the major cytoplasmic deadenylase, which is involved in mRNA poly(A) tail shortening	2514	1488.09	6.73858	6.46203	6.55943	6.4069	-0.153957	0.0930035	-1.65539	0.0978456	0.338999	1.00946	0.469801	-1	-0.469801
YAL022C	FUN26	Function Unknown Now	High affinity, broad selectivity, nucleoside/nucleobase transporter; vacuolar membrane localized transporter which may regulate the balance of nicotinamide riboside (NmR) levels between the cytosol and vacuole, contributing to salvage of NmR for use in cytosolic NAD+ synthesis; equilibrative nucleoside transporter (ENT) family member	1554	849.582	6.50576	6.3935	6.55934	6.26129	0.0753927	0.0769779	0.979407	0.327379	0.649971	0.484949	0.187106	1	0.187106
YAL023C	PMT2	Protein O-MannosylTransferase	Protein O-mannosyltransferase of the ER membrane; transfers mannose residues from dolichyl phosphate-D-mannose to protein serine/threonine residues; involved in ER quality control; functions as a heterodimer with Pmt2p but can also pair with Pmt5p; antifungal drug target; PMT2 has a paralog, PMT3, that arose from the whole genome duplication	2280	2280.31	7.23564	7.09789	7.45614	7.37903	0.24447	0.0970122	2.51999	0.0117357	0.074705	1.93049	1.12665	1	1.12665
YAL024C	LTE1	Low Temperature Essential	Protein similar to GDP/GTP exchange factors; without detectable GEF activity; required for asymmetric localization of Bfa1p at daughter-directed spindle pole bodies and for mitotic exit at low temperatures	4308	319.821	3.67201	3.44277	3.68216	3.40752	0.0351253	0.100196	0.350565	0.725915	0.899325	0.139114	0.0460835	1	0.0460835
YAL025C	MAK16	MAintenance of Killer	Essential nuclear protein; constituent of 66S pre-ribosomal particles; required for maturation of 25S and 5.8S rRNAs; required for maintenance of M1 satellite double-stranded RNA of the L-A virus	921	1936.95	8.42089	8.33252	8.57395	8.10227	0.178677	0.172416	1.03631	0.300057	0.620419	0.522797	0.207315	1	0.207315
YAL026C	DRS2	Deficiency of Ribosomal Subunits	Trans-golgi network aminophospholipid translocase (flippase); maintains membrane lipid asymmetry in post-Golgi secretory vesicles; contributes to clathrin-coated vesicle formation, endocytosis, protein trafficking between the Golgi and endosomal system and the cellular response to mating pheromone; autoinhibited by its C-terminal tail; localizes to the trans-Golgi network; mutations in human homo…	4068	560.384	4.52482	4.3832	4.47713	4.38734	-0.023598	0.0874485	-0.26985	0.787276	0.923342	0.103873	0.0346373	-1	-0.0346373
YAL026C-A			Dubious open reading frame; unlikely to encode a functional protein, based on available experimental and comparative sequence data; partially overlaps the uncharacterized ORF YAL027W and the verified gene DRS2	438	10.2623	1.38849	2.23883	2.20619	1.84421	0.68062	0.515737	1.3197	0.186934	0.493746	0.728311	0.306496	1	0.306496
YAL027W	SAW1	Single-strand Annealing Weakened	5'- and 3'-flap DNA binding protein; recruits Rad1p-Rad10p to single-strand annealing intermediates with 3' non-homologous tails for removal during double-strand break repair; complexes with Rad1p-Rad10p and stimulates its endonuclease activity; green fluorescent protein (GFP)-fusion protein localizes to the nucleus	786	278.091	5.8568	5.79562	5.76617	5.80334	-0.0649383	0.108319	-0.599512	0.548832	0.809874	0.260561	0.0915825	-1	-0.0915825
YAL028W	FRT2	Functionally Related to TCP1	Tail-anchored ER membrane protein of unknown function; interacts with homolog Frt1p; promotes growth in conditions of high Na+, alkaline pH, or cell wall stress, possibly via a role in posttranslational translocation; potential Cdc28p substrate; FRT2 has a paralog, FRT1, that arose from the whole genome duplication	1587	75.5166	2.84172	3.216	2.91182	2.60941	0.101343	0.227355	0.445747	0.65578	0.863307	0.183242	0.0638349	1	0.0638349
YAL029C	MYO4	MYOsin	Type V myosin motor involved in actin-based transport of cargos; required for mRNA transport, including ASH1 mRNA, and facilitating the growth and movement of ER tubules into the growing bud along with She3p; MYO4 has a paralog, MYO2, that arose from the whole genome duplication	4416	1015.48	5.17751	4.96122	5.42736	5.12864	0.27336	0.0809772	3.37577	0.000736098	0.00868397	3.13306	2.06128	1	2.06128
YAL030W	SNC1	Suppressor of the Null allele of CAP	Vesicle membrane receptor protein (v-SNARE); involved in the fusion between Golgi-derived secretory vesicles with the plasma membrane; proposed to be involved in endocytosis; member of the synaptobrevin/VAMP family of R-type v-SNARE proteins; SNC1 has a paralog, SNC2, that arose from the whole genome duplication	354	511.46	7.85018	8.09557	7.79155	7.5504	-0.033049	0.100508	-0.328821	0.742291	0.906141	0.129426	0.0428044	-1	-0.0428044
YAL031C	GIP4	Glc7 Interacting Protein	Cytoplasmic protein that regulates protein phosphatase 1 Glc7p; protein overexpression relocalizes Glc7p from the nucleus and prevents chromosome segregation; potential Cdc28p substrate	2283	338.721	4.59532	4.39748	4.64322	4.54998	0.0705564	0.125654	0.561515	0.574447	0.822938	0.24075	0.0846329	1	0.0846329
YAL031W-A			Dubious open reading frame; unlikely to encode a functional protein, based on available experimental and comparative sequence data; partially overlaps ORF GIP4/YAL031C	309	5.81422	1.55074	1.86833	1.90639	1.79712	0.429363	0.604544	0.710227	0.477563	0.765468	0.320969	0.116073	1	0.116073
YAL032C	PRP45	Pre-mRNA Processing	Protein required for pre-mRNA splicing; associates with the spliceosome and interacts with splicing factors Prp22p and Prp46p; orthologous to human transcriptional coactivator SKIP and can activate transcription of a reporter gene	1140	472.805	6.05823	6.06392	6.20404	5.78317	0.170523	0.1139	1.49713	0.13436	0.411361	0.871729	0.385777	1	0.385777
YAL033W	POP5	Processing Of Precursor RNAs	Subunit of both RNase MRP and nuclear RNase P; RNase MRP cleaves pre-rRNA, while nuclear RNase P cleaves tRNA precursors to generate mature 5' ends and facilitates turnover of nuclear RNAs	522	164.751	5.75709	5.52357	5.70466	5.58602	-0.0266935	0.131654	-0.202756	0.839326	0.945225	0.0760693	0.024465	-1	-0.024465
YAL034C	FUN19	Function Unknown Now	Non-essential protein of unknown function; expression induced in response to heat stress; FUN19 has a paralog, YOR338W, that arose from the whole genome duplication	1242	393.508	5.60833	5.89561	5.4423	5.58784	-0.142013	0.100827	-1.40849	0.158986	0.449591	0.79864	0.347183	-1	-0.347183
YAL034W-A	MTW1	Mis TWelve-like	Essential component of the MIND kinetochore complex; joins kinetochore subunits contacting DNA to those contacting microtubules; critical to kinetochore assembly; complex consists of Mtw1p Including Nnf1p-Nsl1p-Dsn1p (MIND)	870	147.459	4.76151	4.832	4.73376	4.64397	-0.0105867	0.16021	-0.0660804	0.947314	0.98439	0.0235061	0.006833	-1	-0.006833
YAL035W	FUN12	Function Unknown Now	Translation initiation factor eIF5B; GTPase that promotes Met-tRNAiMet binding to ribosomes and ribosomal subunit joining; promotes GTP-dependent maturation of 18S rRNA by Nob1p; protein abundance increases in response to DNA replication stress; homolog of bacterial IF2	3009	4227.14	7.84562	7.64879	7.86183	7.80377	0.0399954	0.0600271	0.666289	0.505226	0.786737	0.296514	0.104171	1	0.104171
YAL036C	RBG1	RiBosome interacting Gtpase	Member of the DRG family of GTP-binding proteins; associates with translating ribosomes; interacts with Tma46p, Ygr250cp, Gir2p and Yap1p via two-hybrid	1110	731.359	6.82316	6.46489	6.88642	6.58937	0.092341	0.119459	0.772994	0.439526	0.739953	0.357016	0.130796	1	0.130796
YAL037C-A			Putative protein of unknown function	93	9.16235	2.70249	4.14425	4.19296	4.1259	1.18964	0.770187	1.54462	0.122439	0.389039	0.912081	0.410006	1	0.410006
YAL037C-B			Dubious open reading frame; unlikely to encode a functional protein, based on available experimental and comparative sequence data; identified by gene-trapping, microarray-based expression analysis, and genome-wide homology searching	975	114.057	3.7004	4.5427	4.15266	4.21587	0.448718	0.263724	1.70147	0.0888552	0.316984	1.05132	0.498962	1	0.498962
YAL037W			Putative protein of unknown function; YAL037W has a paralog, YOR342C, that arose from the whole genome duplication	804	44.232	3.33556	3.22599	3.04916	2.94506	-0.262977	0.227672	-1.15507	0.248062	0.569462	0.605439	0.244535	-1	-0.244535
YAL038W	CDC19	Cell Division Cycle	Pyruvate kinase; functions as a homotetramer in glycolysis to convert phosphoenolpyruvate to pyruvate, the input for aerobic (TCA cycle) or anaerobic (glucose fermentation) respiration; regulated via allosteric activation by fructose bisphosphate; CDC19 has a paralog, PYK2, that arose from the whole genome duplication	1503	4991.02	8.91658	8.92643	8.7125	9.36708	-0.174047	0.199633	-0.871834	0.383299	0.699388	0.416462	0.155282	-1	-0.155282
YAL039C	CYC3	CYtochrome C	Cytochrome c heme lyase (holocytochrome c synthase); attaches heme to apo-cytochrome c (Cyc1p or Cyc7p) in mitochondrial intermembrane space; human homolog HCCS implicated in microphthalmia with linear skin defects (MLS), and can complement yeast null mutant	810	4789.21	9.73357	9.71393	10.012	9.94761	0.304389	0.125708	2.42139	0.0154613	0.09209	1.81075	1.03579	1	1.03579
YAL040C	CLN3	CycLiN	G1 cyclin involved in cell cycle progression; activates Cdc28p kinase to promote G1 to S phase transition; plays a role in regulating transcription of other G1 cyclins, CLN1 and CLN2; regulated by phosphorylation and proteolysis; acetyl-CoA induces CLN3 transcription in response to nutrient repletion to promote cell-cycle entry; cell cycle arrest phenotype of the cln1 cln2 cln3 triple null mutant…	1743	1501.13	6.90581	6.91663	7.26696	7.2053	0.384289	0.0848372	4.52972	5.90612e-06	0.000134673	5.2287	3.87072	1	3.87072
YAL041W	CDC24	Cell Division Cycle	Guanine nucleotide exchange factor (GEF) for Cdc42p; required for polarity establishment and maintenance, and mutants have morphological defects in bud formation and shmooing; relocalizes from nucleus to cytoplasm upon DNA replication stress; thermosensitivity of the cdc24-4 mutant in the presence of sorbitol is functionally complemented by human CDC42	2565	467.146	5.01728	4.86477	4.7885	4.70258	-0.202833	0.10229	-1.98291	0.0473772	0.209495	1.32443	0.678827	-1	-0.678827
YAL042W	ERV46	ER Vesicle	Protein localized to COPII-coated vesicles; forms a complex with Erv41p; involved in the membrane fusion stage of transport	1248	2635.04	8.2386	8.53114	8.23065	8.40252	0.0158095	0.199854	0.0791053	0.936949	0.980092	0.0282841	0.00873337	1	0.00873337
YAL043C	PTA1	Pre-Trna Accumulation	Subunit of holo-CPF; holo-CPF is a multiprotein complex and functional homolog of mammalian CPSF, required for the cleavage and polyadenylation of mRNA and snoRNA 3' ends; involved in pre-tRNA processing; binds to the phosphorylated CTD of RNAPII	2358	907.073	5.9778	5.99952	5.84886	5.86421	-0.104999	0.0746574	-1.40641	0.159603	0.450708	0.796959	0.346104	-1	-0.346104
YAL044C	GCV3	GlyCine cleaVage	H subunit of the mitochondrial glycine decarboxylase complex; glycine decarboxylase is required for the catabolism of glycine to 5,10-methylene-THF; also required for all protein lipoylation; expression is regulated by levels of 5,10-methylene-THF	513	1196.75	8.34725	8.61376	8.42431	8.66137	0.0995955	0.0927854	1.0734	0.283093	0.606304	0.548071	0.21731	1	0.21731
YAL044W-A	BOL1	BolA-like protein	Mitochondrial matrix protein involved in Fe-S cluster biogenesis; facilitates [4Fe-2S] cluster inception into mitochondrial proteins such as lipoate synthase and succinate dehydrogenase; interacts and may function with Grx5p at an early step in Fe-S cluster biosynthesis; forms dimeric complexes with Grx5p and Nfu1p that alter the stability of shared Fe/S clusters; sequence similarity to human BOL…	333	45.9683	4.45688	4.51476	4.56075	4.32199	0.148401	0.235968	0.628905	0.529411	0.798035	0.276207	0.0979781	1	0.0979781
YAL046C	BOL3	BolA-like protein	Protein involved in Fe-S cluster transfer to mitochondrial clients; protects [4Fe-4S] clusters from damage due to oxidative stress by acting along with Nfu1p at a late step in the transfer of [4Fe-4S] clusters from the ISA complex to mitochondrial client proteins like lipoate synthase and succinate dehydrogenase; sequence similarity to human BOLA family member, BOLA3, mutations of which are assoc…	357	541.117	7.66424	7.8624	7.89294	8.10447	0.247228	0.148851	1.66091	0.0967306	0.336072	1.01444	0.473567	1	0.473567
YAL047C	SPC72	Spindle Pole Component	Gamma-tubulin small complex (gamma-TuSC) receptor; recruits the gamma-TuSC complex to the cytoplasmic side of the SPB, connecting nuclear microtubules to the SPB; involved in astral microtubule formation, stabilization, and with Stu2p, anchoring astral MTs at the cytoplasmic face of the SPB, and regulating plus-end MT dynamics; regulated by Cdc5 kinase	1869	188.56	3.96644	3.97387	4.07406	3.98038	0.130852	0.11535	1.13439	0.256632	0.581275	0.590689	0.235619	1	0.235619
YAL048C	GEM1	GTPase EF-hand protein of Mitochondria	Outer mitochondrial membrane GTPase, subunit of the ERMES complex; potential regulatory subunit of the ERMES complex that links the ER to mitochondria and may promote inter-organellar calcium and phospholipid exchange as well as coordinating mitochondrial DNA replication and growth; cells lacking Gem1p contain collapsed, globular, or grape-like mitochondria; ortholog of metazoan Miro GTPases	1989	126.51	3.39525	3.00288	3.09411	3.66201	-0.257567	0.219005	-1.17608	0.239564	0.558677	0.620578	0.252839	-1	-0.252839
YAL049C	AIM2	Altered Inheritance rate of Mitochondria	Cytoplasmic protein involved in mitochondrial function or organization; null mutant displays reduced frequency of mitochondrial genome loss; potential Hsp82p interactor	741	947.983	7.59802	7.82682	7.56584	7.61055	-0.0108089	0.0988224	-0.109377	0.912904	0.972586	0.0395751	0.012072	-1	-0.012072
YAL051W	OAF1	Oleate-Activated transcription Factor	Oleate-activated transcription factor; subunit of a heterodimeric complex with Pip2p, which binds to oleate-response elements (ORE) in the promoter of genes involved in beta-oxidation of fatty acids, peroxisome organization and biogenesis, activating transcription in the presence of oleate; regulates chromatin silencing at telomeres; involved in diauxic shift; OAF1 has a paralog, PIP2, that arose…	3144	710.213	5.25475	5.354	4.94815	5.03476	-0.283877	0.0724606	-3.91767	8.94081e-05	0.00146874	4.04862	2.83305	-1	-2.83305
YAL053W	FLC2	FLavin Carrier	Putative calcium channel involved in calcium release under hypotonic stress; required for uptake of FAD into endoplasmic reticulum; involved in cell wall maintenance; FLC2 has a paralog, YOR365C, that arose from the whole genome duplication	2352	2081.24	6.88679	7.10526	7.15794	7.23739	0.291619	0.190491	1.53088	0.1258	0.394035	0.900321	0.404466	1	0.404466
YAL054C	ACS1	Acetyl CoA Synthetase	Acetyl-coA synthetase isoform; along with Acs2p, acetyl-coA synthetase isoform is the nuclear source of acetyl-coA for histone acetylation; expressed during growth on nonfermentable carbon sources and under aerobic conditions	2142	908.959	6.05869	6.59749	5.52522	5.71146	-0.554643	0.258188	-2.14821	0.0316968	0.156665	1.49898	0.805029	-1	-0.805029
YAL055W	PEX22	PEroXisome related	Putative peroxisomal membrane protein; required for import of peroxisomal proteins; functionally complements a Pichia pastoris pex22 mutation	543	363.953	6.54591	6.92779	6.62128	6.69803	0.110129	0.208032	0.529382	0.59654	0.837074	0.22436	0.0772361	1	0.0772361
YAL056W	GPB2		Multistep regulator of cAMP-PKA signaling; inhibits PKA downstream of Gpa2p and Cyr1p, thereby increasing cAMP dependency; inhibits Ras activity through direct interactions with Ira1p/2p; regulated by G-alpha protein Gpa2p; GPB2 has a paralog, GPB1, that arose from the whole genome duplication	2643	1068.17	5.96954	6.08394	6.03034	5.88906	0.0883585	0.0814849	1.08435	0.278208	0.601822	0.55563	0.220532	1	0.220532
YAL058W	CNE1	CalNExin and calreticulin homolog	Calnexin; integral membrane ER chaperone involved in folding and quality control of glycoproteins; chaperone activity is inhibited by Mpd1p, with which Cne1p interacts; 24% identical to mammalian calnexin; Ca+ binding not yet shown in yeast	1509	204.552	4.47811	4.23382	4.41429	4.52593	-0.0404844	0.149969	-0.269952	0.787197	0.923342	0.103916	0.0346373	-1	-0.0346373
YAL059W	ECM1	ExtraCellular Mutant	Pre-ribosomal factor involved in 60S ribosomal protein subunit export; associates with the pre-60S particle; shuttles between the nucleus and cytoplasm	639	272.753	6.18794	6.15261	6.12031	5.81049	-0.0507986	0.149426	-0.339958	0.733889	0.902582	0.13437	0.0445132	-1	-0.0445132
YAL060W	BDH1	Butanediol DeHydrogenase	NAD-dependent (R,R)-butanediol dehydrogenase; catalyzes oxidation of (R,R)-2,3-butanediol to (3R)-acetoin, oxidation of meso-butanediol to (3S)-acetoin, and reduction of acetoin; enhances use of 2,3-butanediol as an aerobic carbon source	1149	1713.29	7.84637	7.59978	7.97073	8.02091	0.150673	0.141721	1.06317	0.287707	0.610582	0.54105	0.214256	1	0.214256
YAL061W	BDH2		Putative medium-chain alcohol dehydrogenase with similarity to BDH1; transcription induced by constitutively active PDR1 and PDR3	1254	599.978	6.29445	6.2068	6.14452	6.26444	-0.143098	0.162958	-0.878129	0.379874	0.696733	0.420361	0.156934	-1	-0.156934
YAL062W	GDH3	Glutamate DeHydrogenase	NADP(+)-dependent glutamate dehydrogenase; synthesizes glutamate from ammonia and alpha-ketoglutarate; rate of alpha-ketoglutarate utilization differs from Gdh1p; expression regulated by nitrogen and carbon sources; GDH3 has a paralog, GDH1, that arose from the whole genome duplication	1374	621.41	5.92008	5.99624	6.27149	6.37301	0.377586	0.094995	3.9748	7.04395e-05	0.00119904	4.15218	2.92117	1	2.92117
YAL063C	FLO9	FLOcculation	Lectin-like protein with similarity to Flo1p; thought to be expressed and involved in flocculation	3969	369.861	3.79523	3.92401	3.97586	3.82139	0.202231	0.0904467	2.23592	0.0253573	0.132557	1.5959	0.877599	1	0.877599
YAL063C-A			Putative protein of unknown function; identified by expression profiling and mass spectrometry	291	17.9448	3.48766	3.33789	3.21868	3.3083	-0.239875	0.360069	-0.666192	0.505288	0.786737	0.296461	0.104171	-1	-0.104171
YAL064C-A	TDA8	Topoisomerase I Damage Affected	Putative protein of unknown function; null mutant is sensitive to expression of the top1-T722A allele; not an essential gene	381	42.6915	4.33893	3.70867	4.49467	4.00231	0.179342	0.250296	0.716518	0.473672	0.763346	0.324522	0.117278	1	0.117278
YAL064W-B			Fungal-specific protein of unknown function	381	8.92344	2.17171	1.71569	2.00951	2.07274	-0.13009	0.499102	-0.260649	0.794363	0.925485	0.0999809	0.0336308	-1	-0.0336308
YAL067C	SEO1	Suppressor of sulfoxyde EthiOnine resistance	Putative permease; member of the allantoate transporter subfamily of the major facilitator superfamily; mutation confers resistance to ethionine sulfoxide	1782	96.0106	3.05408	2.79676	3.09782	3.29907	0.129353	0.248584	0.520359	0.602814	0.841818	0.219817	0.0747819	1	0.0747819
YAR002C-A	ERP1	Emp24p/Erv25p Related Protein	Member of the p24 family involved in ER to Golgi transport; role in misfolded protein quality control; forms heterotrimeric complex with Erp2p, Emp24p, and Erv25p; localized to COPII-coated vesicles; ERP1 has a paralog, ERP6, that arose from the whole genome duplication	660	991.072	7.95312	7.88618	7.95762	7.75901	0.0276509	0.0700714	0.394611	0.69313	0.886267	0.159185	0.0524354	1	0.0524354
YAR002W	NUP60	NUclear Pore	FG-nucleoporin component of central core of the nuclear pore complex; contributes directly to nucleocytoplasmic transport and maintenance of the nuclear pore complex (NPC) permeability barrier and is involved in gene tethering at the nuclear periphery; relocalizes to the cytosol in response to hypoxia; both NUP1 and NUP60 are homologous to human NUP153	1620	634.883	6.069	5.83716	6.04354	5.85272	-0.00222367	0.0788316	-0.0282078	0.977496	0.995083	0.00988483	0.00214089	-1	-0.00214089
YAR003W	SWD1	Set1c, WD40 repeat protein	Subunit of the COMPASS (Set1C) complex; COMPASS methylates histone H3 on lysine 4 and is required in transcriptional silencing near telomeres; WD40 beta propeller superfamily member with similarity to mammalian Rbbp7	1281	308.385	5.35414	5.14192	5.31682	5.18118	-0.00768358	0.112794	-0.0681202	0.94569	0.984181	0.0242512	0.006925	-1	-0.006925
YAR007C	RFA1	Replication Factor A	Subunit of heterotrimeric Replication Protein A (RPA); RPA is a highly conserved single-stranded DNA binding protein involved in DNA replication, repair, and recombination; RPA protects against inappropriate telomere recombination, and upon telomere uncapping, prevents cell proliferation by a checkpoint-independent pathway; role in DNA catenation/decatenation pathway of chromosome disentangling; …	1866	1108.01	6.76556	6.81417	6.2137	6.31777	-0.523866	0.0750902	-6.97649	3.02639e-12	1.86811e-10	11.5191	9.7286	-1	-9.7286
YAR008W	SEN34	Splicing ENdonuclease	Subunit of the tRNA splicing endonuclease; tRNA splicing endonuclease (Sen complex) is composed of Sen2p, Sen15p, Sen34p, and Sen54p; Sen complex also cleaves the CBP1 mRNA at the mitochondrial surface; Sen34p contains the active site for tRNA 3' splice site cleavage and has similarity to Sen2p and to Archaeal tRNA splicing endonuclease	828	376.441	6.29316	6.25158	6.15808	5.94767	-0.117051	0.108897	-1.07488	0.282429	0.606196	0.549091	0.217387	-1	-0.217387
YAR009C			Retrotransposon TYA Gag and TYB Pol genes; Gag processing produces capsid proteins, Pol is cleaved to produce protease, reverse transcriptase and integrase activities; in YARCTy1-1 TYB is mutant and probably non-functional; protein product forms cytoplasmic foci upon DNA replication stress	3591	192.091	2.99383	2.63636	3.13096	3.40122	0.174798	0.184212	0.948898	0.342672	0.664304	0.465121	0.177633	1	0.177633
YAR010C			Retrotransposon TYA Gag gene co-transcribed with TYB Pol; Gag processing produces capsid proteins; in YARCTy1-1 TYB is mutant and probably non-functional	1323	11.5228	0.758442	0.823797	0.292615	0.24474	-0.434832	0.450347	-0.965548	0.33427	0.656192	0.475902	0.182969	-1	-0.182969
YAR014C	BUD14	BUD site selection	Protein involved in bud-site selection; Bud14p-Glc7p complex is a cortical regulator of dynein; forms a complex with Kel1p and Kel2p that regulates Bnr1p (formin) to affect actin cable assembly, cytokinesis, and polarized growth; diploid mutants display a random budding pattern instead of the wild-type bipolar pattern; relative distribution to the nucleus increases upon DNA replication stress	2130	996.449	6.25751	6.06038	6.26722	6.22851	0.0326334	0.085246	0.382814	0.701858	0.889476	0.153751	0.0508658	1	0.0508658
YAR015W	ADE1	ADEnine requiring	N-succinyl-5-aminoimidazole-4-carboxamide ribotide synthetase; required for 'de novo' purine nucleotide biosynthesis; red pigment accumulates in mutant cells deprived of adenine; protein abundance increases in response to DNA replication stress	921	952.815	7.32783	7.35249	7.33455	7.38227	0.0300424	0.0800053	0.375506	0.707284	0.892282	0.150406	0.0494977	1	0.0494977
YAR018C	KIN3	protein KINase	Nonessential serine/threonine protein kinase; possible role in DNA damage response; influences tolerance to high levels of ethanol	1308	1222.11	7.29153	7.18265	7.24937	7.0903	-0.0159974	0.0822387	-0.194524	0.845766	0.947847	0.0727498	0.0232617	-1	-0.0232617
YAR019C	CDC15	Cell Division Cycle	Hippo-like kinase of the Mitotic Exit Network; promotes exit by activating the Dbf2p kinase; component of a non-canonical Hippo pathway with Sps1p required for prospore membrane closure, spindle disassembly and sustained release of Cdc14p during meiotic anaphase II; complexes with Sps1p and contributes to its phosphorylation; phosphorylates the RNAPII CTD during mitosis; localizes to the bud neck…	2925	293.22	3.93974	4.05732	3.96387	3.96938	0.0570475	0.123455	0.462091	0.644016	0.859298	0.191103	0.0658563	1	0.0658563
YAR020C	PAU7	seriPAUperin family	Member of the seripauperin multigene family; active during alcoholic fermentation, regulated by anaerobiosis, inhibited by oxygen, repressed by heme	168	81.203	6.04943	6.5311	6.20443	6.22768	0.188846	0.177987	1.06101	0.288686	0.611706	0.539574	0.213457	1	0.213457
YAR023C			Putative integral membrane protein; member of DUP240 gene family	540	50.6964	4.11316	3.76354	3.66893	4.02642	-0.413474	0.232126	-1.78124	0.0748725	0.28313	1.12568	0.548014	-1	-0.548014
YAR027W	UIP3	Ulp1 Interacting Protein	Putative integral membrane protein of unknown function; interacts with Ulp1p at the nuclear periphery; member of DUP240 gene family	708	617.466	7.24738	7.05611	7.10059	7.00897	-0.125539	0.10347	-1.21329	0.225019	0.542441	0.647782	0.265647	-1	-0.265647
YAR028W			Putative integral membrane protein; member of DUP240 gene family; GFP-fusion protein is induced in response to the DNA-damaging agent MMS	705	166.533	5.37271	5.10663	5.392	5.01599	0.0430542	0.12702	0.338957	0.734642	0.902582	0.133924	0.0445132	1	0.0445132
YAR029W			Member of DUP240 gene family but contains no transmembrane domains; green fluorescent protein (GFP)-fusion protein localizes to the cytoplasm in a punctate pattern	225	31.8729	4.3757	4.8954	4.38325	4.24143	0.0502135	0.31793	0.157939	0.874505	0.958785	0.0582377	0.0182789	1	0.0182789
YAR030C			Dubious open reading frame; unlikely to encode a functional protein, based on available experimental and comparative sequence data; partially overlaps the uncharacterized ORF YAR029W and the verified gene PRM9	342	16.6227	3.14128	3.29176	2.57486	2.90547	-0.569311	0.388	-1.4673	0.142296	0.424525	0.846808	0.372096	-1	-0.372096
YAR031W	PRM9	Pheromone-Regulated Membrane protein	Pheromone-regulated protein; contains 3 predicted transmembrane segments and an FF sequence, a motif involved in COPII binding; member of DUP240 gene family; PRM9 has a paralog, PRM8, that arose from a segmental duplication	897	85.4558	4.17035	4.20267	3.62901	3.5553	-0.526844	0.193029	-2.72935	0.00634597	0.0473507	2.1975	1.32467	-1	-1.32467
YAR033W	MST28	Multicopy suppressor of Sec Twenty one	Putative integral membrane protein, involved in vesicle formation; forms complex with Mst27p; member of DUP240 gene family; binds COPI and COPII vesicles; MST28 has a paralog, MST27, that arose from a segmental duplication	705	158.781	5.30621	5.26458	5.01503	5.01721	-0.268302	0.143529	-1.86932	0.0615784	0.250537	1.21057	0.601129	-1	-0.601129
YAR035W	YAT1		Outer mitochondrial carnitine acetyltransferase; minor ethanol-inducible enzyme involved in transport of activated acyl groups from the cytoplasm into the mitochondrial matrix; phosphorylated	2064	532.003	5.44321	5.44941	5.20402	5.2677	-0.216642	0.111033	-1.95114	0.0510399	0.219188	1.29209	0.659183	-1	-0.659183
YAR042W	SWH1		Protein similar to mammalian oxysterol-binding protein; contains ankyrin repeats and FFAT motif; interacts with ER anchor Scs2p at the nucleus-vacuole junction; regulated by sterol binding; SWH1 has a paralog, OSH2, that arose from the whole genome duplication	3567	935.621	5.52181	5.30107	5.42275	5.23095	-0.0758466	0.0939543	-0.807271	0.419511	0.7291	0.377257	0.137213	-1	-0.137213
YAR050W	FLO1	FLOcculation	Lectin-like protein involved in flocculation; cell wall protein that binds mannose chains on the surface of other cells, confers floc-forming ability that is chymotrypsin sensitive and heat resistant; important for co-flocculation with other yeasts, mediating interaction with specific species; FLO1 has a paralog, FLO5, that arose from a segmental duplication	4614	54.2711	0.808523	0.464192	1.13248	1.06352	0.330963	0.273997	1.20791	0.227083	0.545342	0.643816	0.263331	1	0.263331
YAR064W			Pseudogenic fragment with similarity to flocculins; YAR064W has a paralog, YHR213W-B, that arose from a segmental duplication	300	36.2318	4.39248	4.03909	4.46074	4.16994	0.136445	0.27496	0.496236	0.619728	0.846935	0.207799	0.0721497	1	0.0721497
YAR068W			Fungal-specific protein of unknown function; induced in respiratory-deficient cells; YAR068W has a paralog, YHR214W-A, that arose from a segmental duplication	486	11.4762	2.01985	1.41059	2.23712	2.17835	0.266044	0.429657	0.6192	0.535784	0.800727	0.27101	0.0965158	1	0.0965158
YAR071W	PHO11	PHOsphate metabolism	One of three repressible acid phosphatases; glycoprotein that is transported to the cell surface by the secretory pathway; induced by phosphate starvation and coordinately regulated by PHO4 and PHO2; PHO11 has a paralog, PHO12, that arose from a segmental duplication	1404	347.106	5.64434	4.61724	5.70532	4.88354	0.0826801	0.199062	0.415349	0.677887	0.876363	0.168843	0.0573161	1	0.0573161
YBL001C	ECM15	ExtraCellular Mutant	Non-essential protein of unknown function; likely exists as tetramer, may be regulated by the binding of small-molecule ligands (possibly sulfate ions), may have a role in yeast cell-wall biogenesis	315	963.785	9.0012	8.9436	8.97181	8.73446	-0.00558251	0.100647	-0.0554664	0.955767	0.987576	0.019648	0.00542937	-1	-0.00542937
YBL002W	HTB2	Histone h Two B	Histone H2B; core histone protein required for chromatin assembly and chromosome function; nearly identical to HTB1; Rad6p-Bre1p-Lge1p mediated ubiquitination regulates reassembly after DNA replication, transcriptional activation, meiotic DSB formation and H3 methylation	396	1376.6	9.52051	9.00157	9.11222	8.66885	-0.388339	0.0832588	-4.66424	3.09767e-06	7.79006e-05	5.50897	4.10846	-1	-4.10846
YBL003C	HTA2	Histone h Two A	Histone H2A; core histone protein required for chromatin assembly and chromosome function; one of two nearly identical (see also HTA1) subtypes; DNA damage-dependent phosphorylation by Mec1p facilitates DNA repair; acetylated by Nat4p; phosphorylated on Tyr57 by casein kinase (CK2)	399	1486.9	9.65513	9.02779	9.29324	8.68986	-0.338296	0.0946097	-3.5757	0.000349295	0.00476236	3.45681	2.32218	-1	-2.32218
YBL004W	UTP20	U Three Protein	Component of the small-subunit (SSU) processome; SSU processome is involved in the biogenesis of the 18S rRNA	7482	1101.24	4.54198	4.54033	4.60922	4.44636	0.0944655	0.112795	0.837498	0.402313	0.717611	0.395436	0.144111	1	0.144111
YBL005W	PDR3	Pleiotropic Drug Resistance	Transcriptional activator of the pleiotropic drug resistance network; regulates expression of ATP-binding cassette (ABC) transporters through binding to cis-acting PDRE sites (PDR responsive elements); has a role in response to drugs and organic solvents; post-translationally up-regulated in cells lacking functional mitochondrial genome; involved in diauxic shift; relative distribution to nucleus…	2931	547.332	4.94988	5.06703	4.76914	4.71422	-0.156856	0.0993394	-1.57899	0.114338	0.374785	0.94181	0.426218	-1	-0.426218
YBL005W-B			Retrotransposon TYA Gag and TYB Pol genes; transcribed/translated as one unit; polyprotein is processed to make a nucleocapsid-like protein (Gag), reverse transcriptase (RT), protease (PR), and integrase (IN); similar to retroviral genes	5269	276.539	3.08649	3.15646	2.84797	3.08614	-0.212832	0.122896	-1.73181	0.0833078	0.304118	1.07931	0.516958	-1	-0.516958
YBL006C	LDB7	Low Dye Binding	Component of the RSC chromatin remodeling complex; interacts with Rsc3p, Rsc30p, Npl6p, and Htl1p to form a module important for a broad range of RSC functions	543	425.5	7.00663	7.01291	6.97156	6.81507	-0.0113942	0.0912599	-0.124855	0.900639	0.969386	0.0454495	0.0135031	-1	-0.0135031
YBL007C	SLA1	Synthetic Lethal with ABP1	Cytoskeletal protein binding protein; required for assembly of the cortical actin cytoskeleton; interacts with proteins regulating actin dynamics and proteins required for endocytosis; found in the nucleus and cell cortex; has 3 SH3 domains	3735	1959.43	6.43351	6.37359	6.34167	6.32972	-0.0666022	0.0857832	-0.776402	0.437512	0.739953	0.35901	0.130796	-1	-0.130796
YBL008W	HIR1	HIstone Regulation	Subunit of the HIR complex; HIR is a nucleosome assembly complex involved in regulation of histone gene transcription; contributes to nucleosome formation, heterochromatic gene silencing, and formation of functional kinetochores	2523	440.31	4.89643	4.76851	4.83689	4.63782	-0.0320918	0.0897172	-0.357699	0.720568	0.898285	0.142325	0.0465859	-1	-0.0465859
YBL009W	ALK2		Protein kinase; along with its paralog, ALK1, required for proper spindle positioning and nuclear segregation following mitotic arrest, proper organization of cell polarity factors in mitosis, proper localization of formins and polarity factors, and survival in cells that activate spindle assembly checkpoint; phosphorylated in response to DNA damage; ALK2 has a paralog, ALK1, that arose from the …	2031	591.78	5.459	5.45941	5.58895	5.57646	0.152591	0.0875612	1.74268	0.0813893	0.299364	1.08943	0.523801	1	0.523801
YBL010C	LAA2	Large Adaptin Accessory	Clathrin adaptor (adaptin) accessory protein; physically interacts with and is involved in localization of clathrin adaptor protein complex-1 (AP-1); green fluorescent protein (GFP)-fusion protein colocalizes with clathrin-coated vesicles	843	297.929	5.75162	5.83832	5.83418	5.78328	0.11224	0.114641	0.97906	0.32755	0.650101	0.484722	0.187019	1	0.187019
YBL011W	SCT1	Suppressor of Choline-Transport mutants	Glycerol 3-phosphate/dihydroxyacetone phosphate sn-1 acyltransferase; dual substrate-specific acyltransferase of the glycerolipid biosynthesis pathway; prefers 16-carbon fatty acids; similar to Gpt2p; gene is constitutively transcribed	2280	1131.89	6.3161	6.28019	6.36988	6.18935	0.0784193	0.108643	0.721808	0.470413	0.760747	0.327521	0.118759	1	0.118759
YBL013W	FMT1	Formyl-Methionyl-tRNA Transformylase	Methionyl-tRNA formyltransferase; catalyzes formylation of mitochondria initiator Met-tRNA and residual cytosolic Met-tRNA due to inefficient translocation into the mitochondrial matrix; starvation or stationary phase entry increases Gcn2p phosphorylation-mediated cytosolic retention of Fmt1p, enhancing N-terminal protein formylation and ultimately N-end rule pathway mediated destruction that inv…	1206	36.4013	2.25322	1.90687	2.11596	2.68585	-0.100524	0.270128	-0.372134	0.709793	0.893643	0.148868	0.048836	-1	-0.048836
YBL014C	RRN6	Regulation of RNA polymerase I	Component of the core factor (CF) rDNA transcription factor complex; CF is required for transcription of 35S rRNA genes by RNA polymerase I and is composed of Rrn6p, Rrn7p, and Rrn11p	2685	326.721	4.45305	4.15829	4.29703	4.13182	-0.133533	0.130252	-1.02519	0.305272	0.626013	0.515312	0.203416	-1	-0.203416
YBL015W	ACH1	Acetyl CoA Hydrolase	Protein with CoA transferase activity; particularly for CoASH transfer from succinyl-CoA to acetate; has minor acetyl-CoA-hydrolase activity; phosphorylated; required for acetate utilization and for diploid pseudohyphal growth	1581	3098.18	7.47912	7.74147	8.31935	8.92179	0.867018	0.199951	4.33616	1.44993e-05	0.00029535	4.83865	3.52966	1	3.52966
YBL016W	FUS3	cell FUSion	Mitogen-activated serine/threonine protein kinase involved in mating; phosphoactivated by Ste7p; substrates include Ste12p, Far1p, Bni1p, Sst2p; inhibits invasive growth during mating by phosphorylating Tec1p, promoting its; inhibits recruitment of Ste5p, Cdc42p-mediated asymmetry and mating morphogenesis	1062	999.766	7.34222	7.10276	7.22907	7.18314	-0.0900655	0.069533	-1.29529	0.19522	0.503871	0.709476	0.297681	-1	-0.297681
YBL017C	PEP1	carboxyPEPtidase Y-deficient	Type I transmembrane sorting receptor for multiple vacuolar hydrolases; cycles between the late-Golgi and prevacuolar endosome-like compartments	4740	1189.13	5.33136	5.30036	5.35484	5.24495	0.0478745	0.0601242	0.79626	0.425881	0.734121	0.370712	0.134233	1	0.134233
YBL018C	POP8	Processing Of Precursor RNAs	Subunit of both RNase MRP and nuclear RNase P; RNase MRP cleaves pre-rRNA, while nuclear RNase P cleaves tRNA precursors to generate mature 5' ends and facilitates turnover of nuclear RNAs; relocalizes to the cytosol in response to hypoxia	402	161.836	6.00515	5.96357	6.03825	5.98225	0.0580129	0.121372	0.477974	0.632668	0.852909	0.198824	0.0690973	1	0.0690973
YBL019W	APN2	APurinic/apyrimidinic eNdonuclease	Class II abasic (AP) endonuclease involved in repair of DNA damage; resolves blocked 3' ends that result from removal of misincorporated nucleotides; homolog of human HAP1 and E. coli exoIII	1563	253.993	4.60886	4.66102	4.58333	4.8307	-1.64916e-06	0.152597	-1.08073e-05	0.999991	0.999991	3.74493e-06	3.74493e-06	-1	-3.74493e-06
YBL020W	RFT1	Requiring Fifty-Three	Membrane protein required for translocation of Man5GlcNac2-PP-Dol; required for translocation of Man5GlcNac2-PP-Dol from the cytoplasmic side to the lumenal side of the ER membrane but is not the flippase; mutation is suppressed by expression of human p53 protein; essential gene	1725	704.353	5.98418	5.85885	6.10233	6.07835	0.145406	0.0882556	1.64756	0.0994436	0.342559	1.00242	0.465265	1	0.465265
YBL021C	HAP3	Heme Activator Protein	Subunit of the Hap2p/3p/4p/5p CCAAT-binding complex; complex is heme-activated and glucose-repressed; complex is a transcriptional activator and global regulator of respiratory gene expression; contains sequences contributing to both complex assembly and DNA binding	435	437.612	7.37771	7.27306	7.24458	7.34143	-0.119796	0.107187	-1.11764	0.263722	0.587962	0.578854	0.230651	-1	-0.230651
YBL022C	PIM1	Proteolysis In Mitochondria	ATP-dependent Lon protease; involved in degradation of misfolded mitochondrial proteins; required for mitochondrial maintenance and biogenesis; regulates mitochondrial DNA copy number with Mrx6p; subunit of a complex containing Mrx6p, Pet20p, and Mam33p that may regulate mtDNA replication; protease-independent, chaperone-like function in mitochondrial membrane complex assembly; localizes to the m…	3402	3475.99	7.5982	7.42363	7.13357	7.13367	-0.441313	0.0563306	-7.83433	4.71336e-15	4.1744e-13	14.3267	12.3794	-1	-12.3794
YBL023C	MCM2	MiniChromosome Maintenance	Protein involved in DNA replication; component of the Mcm2-7 hexameric helicase complex that binds chromatin as a part of the pre-replicative complex; relative distribution to the nucleus increases upon DNA replication stress	2607	855.924	5.72482	5.52741	5.86522	5.65009	0.165206	0.081796	2.01973	0.0434116	0.197534	1.36239	0.704358	1	0.704358
YBL024W	NCL1	NuCLear protein	S-adenosyl-L-methionine-dependent tRNA: m5C-methyltransferase; methylates cytosine to m5C at several positions in tRNAs and intron-containing pre-tRNAs; increases proportion of tRNALeu(CAA) with m5C at wobble position in response to hydrogen peroxide, causing selective translation of mRNA from genes enriched in TTG codon; loss of NCL1 confers hypersensitivity to oxidative stress; similar to Nop2p…	2055	1070.11	6.53463	6.01093	6.54021	6.27546	0.0402054	0.153269	0.26232	0.793075	0.925025	0.100686	0.0338466	1	0.0338466
YBL025W	RRN10	Regulation of RNA polymerase I	Protein involved in promoting high level transcription of rDNA; subunit of UAF (upstream activation factor) for RNA polymerase I	438	225.714	6.51136	6.38621	6.33027	6.12882	-0.126296	0.164128	-0.769497	0.441599	0.739953	0.354972	0.130796	-1	-0.130796
YBL026W	LSM2	Like SM	Lsm (Like Sm) protein; part of heteroheptameric complexes (Lsm2p-7p and either Lsm1p or 8p): cytoplasmic Lsm1p complex involved in mRNA decay; nuclear Lsm8p complex part of U6 snRNP and possibly involved in processing tRNA, snoRNA, and rRNA; relocalizes from nucleus to cytoplasmic foci upon DNA replication stress	288	339.059	7.53792	7.4134	7.67284	7.5263	0.154664	0.100392	1.54061	0.123412	0.389957	0.908644	0.408983	1	0.408983
YBL027W	RPL19B	Ribosomal Protein of the Large subunit	Ribosomal 60S subunit protein L19B; rpl19a and rpl19b single null mutations result in slow growth, while the double null mutation is lethal; homologous to mammalian ribosomal protein L19, no bacterial homolog; RPL19B has a paralog, RPL19A, that arose from the whole genome duplication	570	7094.24	10.9557	10.9322	11.0062	10.8604	0.0750875	0.0663723	1.13131	0.257925	0.582507	0.588506	0.234699	1	0.234699
YBL028C			Protein of unknown function that may interact with ribosomes; green fluorescent protein (GFP)-fusion protein localizes to the nucleolus; predicted to be involved in ribosome biogenesis	321	585.785	8.33097	8.09622	8.31968	7.8999	0.0126794	0.126953	0.0998747	0.920444	0.976191	0.0360027	0.0104651	1	0.0104651
YBL029C-A			Protein of unknown function; green fluorescent protein (GFP)-fusion protein localizes to the cell periphery; protein abundance increases in response to DNA replication stress; has potential orthologs in Saccharomyces species and in Yarrowia lipolytica	285	285.769	7.32212	7.38564	7.21162	7.29211	-0.0814281	0.135276	-0.601939	0.547215	0.808518	0.261842	0.0923106	-1	-0.0923106
YBL029W			Non-essential protein of unknown function	1131	327.23	5.46502	5.66591	5.46526	5.44995	0.0228808	0.100614	0.227411	0.820104	0.938624	0.086131	0.0275083	1	0.0275083
YBL030C	PET9	PETite	Major ADP/ATP carrier of the mitochondrial inner membrane; exchanges cytosolic ADP for mitochondrially synthesized ATP; also imports heme and ATP; required for viability in many lab strains that carry a sal1 mutation; PET9 has a paralog, AAC3, that arose from the whole genome duplication; human homolog SLC25A4 implicated in progressive external ophthalmoplegia can complement yeast null mutant	957	18551.2	11.433	11.489	11.6492	11.7045	0.239525	0.0847091	2.82762	0.00468949	0.0375589	2.32887	1.42529	1	1.42529
YBL031W	SHE1	Sensitivity to High Expression	Mitotic spindle protein; interacts with components of the Dam1 (DASH) complex, its effector Sli15p, and microtubule-associated protein Bim1p; also localizes to nuclear microtubules and to the bud neck in a ring-shaped structure; inhibits dynein function	1017	153.214	4.59475	4.64596	4.64269	4.41387	0.0756473	0.145719	0.519131	0.603669	0.842123	0.219201	0.0746244	1	0.0746244
YBL032W	HEK2	HEterogeneous nuclear rnp K-like gene	RNA binding protein involved in asymmetric localization of ASH1 mRNA; represses translation of ASH1 mRNA, an effect reversed by Yck1p-dependent phosphoryation; regulates telomere position effect and length; similarity to hnRNP-K	1146	774.607	6.94684	6.59587	6.78823	6.57235	-0.1242	0.150913	-0.822991	0.410513	0.722264	0.386673	0.141304	-1	-0.141304
YBL033C	RIB1	RIBoflavin biosynthesis	GTP cyclohydrolase II; catalyzes the first step of the riboflavin biosynthesis pathway	1038	1268.35	7.71295	7.56867	7.66095	7.40592	-0.0279901	0.109636	-0.255301	0.798491	0.927867	0.09773	0.0325143	-1	-0.0325143
YBL034C	STU1	Suppressor of TUbulin	Microtubule plus-end-tracking non-motor protein; binds to MTs, stabilizing interpolar MT plus ends, facilitating polymerization of spindle MTs and producing an outward force on spindle poles; required for structural integrity of the mitotic spindle; binds detached kinetochores (KTs) and promotes capture; relocalizes to MTs and stabilizes the spindle once captured KTs reach a spindle pole; localiz…	4542	322.542	3.57142	3.52964	3.42684	3.4194	-0.112771	0.112446	-1.00289	0.315914	0.638135	0.500432	0.195088	-1	-0.195088
YBL035C	POL12	POLymerase	B subunit of DNA polymerase alpha-primase complex; required for initiation of DNA replication during mitotic and premeiotic DNA synthesis; also functions in telomere capping and length regulation	2118	314.356	4.572	4.54001	4.6283	4.46273	0.0749857	0.116185	0.645397	0.51867	0.793812	0.285109	0.100283	1	0.100283
YBL036C			Putative non-specific single-domain racemase; based on structural similarity; binds pyridoxal 5'-phosphate; expression of GFP-fusion protein induced in response to the DNA-damaging agent MMS	774	596.474	7.03964	6.92549	6.93246	6.81089	-0.0850498	0.0813366	-1.04565	0.295721	0.616262	0.529117	0.210235	-1	-0.210235
YBL037W	APL3	clathrin Adaptor Protein complex Large chain	Alpha-adaptin; large subunit of the clathrin associated protein complex (AP-2); involved in vesicle mediated transport	3078	676.29	5.15995	4.93484	5.18163	5.17252	0.0468611	0.090236	0.519318	0.603539	0.842123	0.219294	0.0746244	1	0.0746244
YBL038W	MRPL16	Mitochondrial Ribosomal Protein, Large subunit	Mitochondrial ribosomal protein of the large subunit; homologous to bacterial L16 ribosomal protein; synthetic lethality with hac1 mutation suggests a possible role in synthesis of precursors for protein glycosylation	699	1549.55	8.33328	8.22658	8.5938	8.58795	0.284419	0.112506	2.52803	0.0114705	0.0736304	1.94042	1.13294	1	1.13294
YBL039C	URA7	URAcil requiring	Major CTP synthase isozyme (see also URA8); catalyzes the ATP-dependent transfer of the amide nitrogen from glutamine to UTP, forming CTP, the final step in de novo biosynthesis of pyrimidines; involved in phospholipid biosynthesis; capable of forming cytoplasmic filaments termed cytoophidium, especially during conditions of glucose depletion; URA7 has a paralog, URA8, that arose from the whole g…	1740	1276.12	7.15302	6.53101	7.00715	6.64064	-0.122101	0.140373	-0.869836	0.38439	0.70036	0.415228	0.154678	-1	-0.154678
YBL039W-B	MIN6	mitochondrial MINi protein of ~6 kDa	Mitochondrial protein of unknown function; mCherry fusion protein localizes to the vacuole	180	193.575	7.3567	7.55063	7.48298	7.24769	0.149801	0.114631	1.30681	0.191276	0.499312	0.718339	0.301628	1	0.301628
YBL040C	ERD2	Endoplasmic reticulum Retention Defective	HDEL receptor; an integral membrane protein that binds to the HDEL motif in proteins destined for retention in the endoplasmic reticulum; has a role in maintenance of normal levels of ER-resident proteins	660	508.904	6.83547	6.85812	7.00986	6.99636	0.198589	0.0815239	2.43596	0.0148525	0.0896875	1.8282	1.04727	1	1.04727
YBL041W	PRE7	PRoteinase yscE	Beta 6 subunit of the 20S proteasome	726	2776.66	9.55923	9.50496	8.89828	8.85258	-0.637835	0.075369	-8.46283	2.60959e-17	2.74952e-15	16.5834	14.5607	-1	-14.5607
YBL042C	FUI1	5-FlUorourIdine resistance	High affinity uridine permease, localizes to the plasma membrane; also mediates low but significant transport of the cytotoxic nucleoside analog 5-fluorouridine; not involved in uracil transport; relative distribution to the vacuole increases upon DNA replication stress	1920	931.733	6.68531	5.85494	6.38902	5.95491	-0.288969	0.147927	-1.95345	0.0507664	0.218865	1.29442	0.659824	-1	-0.659824
YBL043W	ECM13	ExtraCellular Mutant	Non-essential protein of unknown function; induced by treatment with 8-methoxypsoralen and UVA irradiation; ECM13 has a paralog, YJR115W, that arose from the whole genome duplication	774	1035.21	7.58439	7.66769	7.74258	7.82067	0.179376	0.167804	1.06896	0.285088	0.608087	0.545022	0.216034	1	0.216034
YBL045C	COR1	CORe protein of QH2 cytochrome c reductase	Core subunit of the ubiquinol-cytochrome c reductase complex; the ubiquinol-cytochrome c reductase complex (bc1 complex) is a component of the mitochondrial inner membrane electron transport chain	1374	7638.26	9.634	9.61707	9.8758	9.93049	0.269557	0.0886181	3.04178	0.00235183	0.0217903	2.62859	1.66174	1	1.66174
YBL046W	PSY4	Platinum SensitivitY	Regulatory subunit of protein phosphatase PP4; presence of Psy4p in the PP4 complex (along with catalytic subunit Pph3p and Psy2p) is required for dephosphorylation of the histone variant H2AX, but not for dephosphorylation of Rad53p, during recovery from the DNA damage checkpoint; localization is cell-cycle dependent and regulated by Cdc28p phosphorylation; required for cisplatin resistance; hom…	1326	715.818	6.35434	6.634	6.26554	6.31468	-0.0640265	0.176547	-0.36266	0.716859	0.896022	0.144566	0.0476812	-1	-0.0476812
YBL047C	EDE1	EH Domains and Endocytosis	Scaffold protein involved in the formation of early endocytic sites; putative regulator of cytokinesis; homo-oligomerization is required for localization to and organization of endocytic sites; has a network of interactions with other endocytic proteins; binds membranes in a ubiquitin-dependent manner; may also bind ubiquitinated membrane-associated proteins; interacts with Cmk2 and functions ups…	4146	2348.92	6.58696	6.3451	6.67172	6.30866	0.10766	0.0591034	1.82155	0.0685236	0.26757	1.16416	0.572562	1	0.572562
YBL048W	RRT1	Regulator of rDNA Transcription	Putative protein of unknown function; conserved across S. cerevisiae strains; identified in a screen for mutants with increased levels of rDNA transcription	312	31.4387	3.75084	4.14308	3.93878	4.19069	0.164669	0.288977	0.569833	0.568791	0.819397	0.245047	0.0865059	1	0.0865059
YBL049W	MOH1		Protein of unknown function, essential for stationary phase survival; not required for growth on nonfermentable carbon sources; possibly linked with vacuolar transport	417	104.278	5.41243	5.18967	5.25102	5.35634	-0.114706	0.190176	-0.603157	0.546405	0.807821	0.262486	0.092685	-1	-0.092685
YBL050W	SEC17	SECretory	Alpha-SNAP cochaperone; SNARE-complex adaptor for Sec18 (NSF) during the disassembly of postfusion cis-SNARE complexes; stimulates the ATPase activity of Sec18p; peripheral membrane protein required for vesicular transport between ER and Golgi, the 'priming' step in homotypic vacuole fusion, and autophagy; similar to mammalian alpha-SNAP	879	1070.08	7.58349	7.61893	7.54658	7.55626	-0.0148098	0.151569	-0.0977097	0.922163	0.976191	0.0351924	0.0104651	-1	-0.0104651
YBL051C	PIN4	Psi+ INducibility	Protein involved in G2/M phase progression and response to DNA damage; interacts with Rad53p; contains an RNA recognition motif, a nuclear localization signal, and several SQ/TQ cluster domains; hyperphosphorylated in response to DNA damage	2007	586.115	5.60392	5.32373	5.58721	5.57419	0.0156745	0.0969769	0.161632	0.871596	0.957972	0.0596848	0.0186473	1	0.0186473
YBL052C	SAS3	Something About Silencing	Histone acetyltransferase catalytic subunit of NuA3 complex; acetylates histone H3, involved in transcriptional silencing; homolog of the mammalian MOZ proto-oncogene; mutant has aneuploidy tolerance; sas3gcn5 double mutation is lethal	2496	270.433	4.21119	4.06891	4.14486	3.96536	-0.0442983	0.114965	-0.385321	0.699999	0.889094	0.154902	0.0510521	-1	-0.0510521
YBL054W	TOD6	Twin Of Dot6p	PAC motif binding protein involved in rRNA and ribosome biogenesis; subunit of the RPD3L histone deacetylase complex; Myb-like HTH transcription factor; hypophosphorylated by rapamycin treatment in a Sch9p-dependent manner; activated in stochastic pulses of nuclear localization	1578	863.897	6.63942	6.18802	6.65465	6.15173	0.0322914	0.180294	0.179104	0.857856	0.952891	0.0665856	0.0209567	1	0.0209567
YBL055C			3'-->5' exonuclease and endonuclease with a possible role in apoptosis; has similarity to mammalian and C. elegans apoptotic nucleases	1257	409.493	5.85643	5.44139	5.86081	5.55788	0.0242482	0.0895921	0.270651	0.78666	0.923342	0.104213	0.0346373	1	0.0346373
YBL056W	PTC3	Phosphatase Two C	Type 2C protein phosphatase (PP2C); dephosphorylates Hog1p (see also Ptc2p) to limit maximal kinase activity induced by osmotic stress; dephosphorylates T169 phosphorylated Cdc28p (see also Ptc2p); role in DNA damage checkpoint inactivation; PTC3 has a paralog, PTC2, that arose from the whole genome duplication	1407	1221.42	7.34089	7.04339	7.02778	6.95943	-0.285494	0.0868145	-3.28855	0.00100706	0.0111894	2.99694	1.9512	-1	-1.9512
YBL057C	PTH2	Peptidyl-Trna Hydrolase	One of two mitochondrially-localized peptidyl-tRNA hydrolases; negatively regulates the ubiquitin-proteasome pathway via interactions with ubiquitin-like ubiquitin-associated proteins; dispensable for cell growth; see also PTH1	627	394.708	6.68003	6.63659	6.61464	6.61312	-0.0351319	0.0952909	-0.368681	0.712366	0.894769	0.147297	0.0482888	-1	-0.0482888
YBL058W	SHP1	Suppressor of High-copy PP1	UBX domain-containing substrate adaptor for Cdc48p; ubiquitin regulatory X domain-containing protein that acts as a substrate recruiting cofactor for Cdc48p; positively regulates Glc7p PPase activity to promote growth and mitotic progression in complex with Cdc48p; ubiquitinated protein interactor involved in ER-associated degradation (ERAD); regulated by nuclear Ub-dependent degradation (INMAD p…	1272	2596.19	8.52967	8.64827	8.05634	7.98583	-0.447916	0.0674807	-6.63769	3.18641e-11	1.70808e-09	10.4967	8.76749	-1	-8.76749
YBL059C-A	CMC2	Cx9C Motif-Containing protein	Protein involved in respiratory chain complex assembly or maintenance; protein of the mitochondrial intermembrane space; contains twin Cx9C motifs that can form coiled coil-helix-coiled-coil helix fold	330	510.951	7.89174	7.6817	8.19471	7.92519	0.323692	0.095056	3.40528	0.000660959	0.00801413	3.17983	2.09614	1	2.09614
YBL059W	IAI11	Interactor of AIm11	Putative mitochondrial protein of unknown function; the authentic, non-tagged protein is detected in highly purified mitochondria in high-throughput studies; IAI11 has a paralog, YER093C-A, that arose from the whole genome duplication	582	396.901	6.56641	6.69497	6.86762	6.8415	0.331349	0.108271	3.06037	0.00221064	0.0207078	2.65548	1.68387	1	1.68387
YBL060W	YEL1	Yeast EFA6-Like	Guanine nucleotide exchange factor specific for Arf3p; localized to the bud neck and tip; required for localization of Arf3p to the bud neck and tip	2064	295.814	4.59443	4.33961	4.67534	4.35792	0.100731	0.153938	0.654359	0.512881	0.790833	0.289984	0.101915	1	0.101915
YBL061C	SKT5		Activator of Chs3p (chitin synthase III) during vegetative growth; recruits Chs3p to the bud neck via interaction with Bni4p; SKT5 has a paralog, SHC1, that arose from the whole genome duplication	2091	460.071	5.1667	4.63479	5.42193	5.14489	0.282471	0.118337	2.387	0.0169864	0.0990495	1.7699	1.00415	1	1.00415
YBL063W	KIP1	KInesin related Protein	Kinesin-related motor protein; tracks plus-ends and stabilizes microtubules; required for mitotic spindle assembly, chromosome segregation, and 2 micron plasmid partitioning; functionally redundant with Cin8p for chromosomal but not plasmid functions	3336	259.834	3.97227	3.85597	3.38718	3.13889	-0.561383	0.122854	-4.56952	4.88839e-06	0.000114456	5.31083	3.94136	-1	-3.94136
YBL064C	PRX1	PeroxiRedoXin	Mitochondrial peroxiredoxin with thioredoxin peroxidase activity; has a role in reduction of hydroperoxides; reactivation requires Trr2p and glutathione; induced during respiratory growth and oxidative stress; phosphorylated; protein abundance increases in response to DNA replication stress	786	1361.41	8.34244	8.21966	7.92854	7.83969	-0.390741	0.0882072	-4.42981	9.43156e-06	0.000204472	5.02542	3.68937	-1	-3.68937
YBL066C	SEF1	Suppressor of Essential Function	Putative transcription factor; has homolog in Kluyveromyces lactis	3447	862.96	5.20794	5.32997	5.34779	5.32253	0.165261	0.072351	2.28416	0.0223622	0.122781	1.65048	0.910867	1	0.910867
YBL067C	UBP13	UBiquitin-specific Protease	Ubiquitin-specific protease that cleaves Ub-protein fusions; UBP13 has a paralog, UBP9, that arose from the whole genome duplication	2244	981.693	6.16185	5.97623	6.17604	6.11939	0.0389501	0.0678852	0.573764	0.566127	0.81768	0.247086	0.0874165	1	0.0874165
YBL068W	PRS4	PhosphoRibosylpyrophosphate Synthetase	5-phospho-ribosyl-1(alpha)-pyrophosphate synthetase, synthesizes PRPP; which is required for nucleotide, histidine, and tryptophan biosynthesis; one of five related enzymes, which are active as heteromultimeric complexes; PRS4 has a paralog, PRS2, that arose from the whole genome duplication; a missense mutation in the conserved residue R196 of its human homolog PRPS1 is pathogenic	981	766.968	6.90822	6.62742	7.17944	7.01896	0.294766	0.0869079	3.3917	0.000694602	0.00832297	3.15826	2.07972	1	2.07972
YBL069W	AST1	ATPase STabilizing	Lipid raft associated protein; interacts with the plasma membrane ATPase Pma1p and has a role in its targeting to the plasma membrane by influencing its incorporation into lipid rafts; sometimes classified in the medium-chain dehydrogenase/reductases (MDRs) superfamily; AST1 has a paralog, AST2, that arose from the whole genome duplication	1290	240.809	4.92538	4.91247	4.84097	4.84454	-0.0580897	0.133407	-0.43543	0.66325	0.866792	0.178323	0.062085	-1	-0.062085
YBL071C			Putative protein of unknown function; conserved among S. cerevisiae strains; YBL071C is not an essential gene	309	199.322	6.72234	6.83157	6.61062	6.44728	-0.0892836	0.211402	-0.42234	0.672777	0.873452	0.172129	0.0587608	-1	-0.0587608
YBL071W-A	KTI11	Kluveromyces lactis Toxin Insensitive	Zn-ribbon protein that co-purifies with Dph1 and Dph2; forms a complex required for synthesis of diphthamide on translation factor eEF2 and with Elongator subunits Iki3p, Elp2p, and Elp3p; involved in modification of wobble nucleosides in tRNAs; forms a stable heterodimer with Ats1p	249	154.27	6.81338	6.48995	6.52205	6.60627	-0.252655	0.163997	-1.5406	0.123413	0.389957	0.908639	0.408983	-1	-0.408983
YBL072C	RPS8A	Ribosomal Protein of the Small subunit	Protein component of the small (40S) ribosomal subunit; homologous to mammalian ribosomal protein S8, no bacterial homolog; RPS8A has a paralog, RPS8B, that arose from the whole genome duplication	603	5642.09	10.5251	10.4178	10.6244	10.5363	0.12234	0.0520442	2.3507	0.0187383	0.107444	1.72727	0.968817	1	0.968817
YBL074C	AAR2	A1-Alpha2 Repression	Component of the U5 snRNP complex; required for splicing of U3 precursors; originally described as a splicing factor specifically required for splicing pre-mRNA of the MATa1 cistron	1068	27.7236	2.13068	1.84002	2.08102	2.1778	-0.0252005	0.304392	-0.0827895	0.934019	0.978769	0.0296443	0.00931995	-1	-0.00931995
YBL075C	SSA3	Stress-Seventy subfamily A	ATPase involved in protein folding and the response to stress; plays a role in SRP-dependent cotranslational protein-membrane targeting and translocation; member of the heat shock protein 70 (HSP70) family; localized to the cytoplasm; SSA3 has a paralog, SSA4, that arose from the whole genome duplication	1950	703.836	5.35976	6.57493	5.34949	5.56885	0.0236781	0.192228	0.123177	0.901967	0.969403	0.0448095	0.0134959	1	0.0134959
YBL076C	ILS1	IsoLeucine-tRNA Synthetase	Cytoplasmic isoleucine-tRNA synthetase; target of the G1-specific inhibitor reveromycin A	3219	1609.64	6.39684	5.96918	6.4258	6.36949	0.0577669	0.0888048	0.650493	0.515374	0.792514	0.287878	0.100993	1	0.100993
YBL078C	ATG8	AuTophaGy related	Component of autophagosomes and Cvt vesicles; regulator of Atg1p, targets it to autophagosomes; binds the Atg1p-Atg13p complex, triggering its vacuolar degradation; unique ubiquitin-like protein whose conjugation target is lipid phosphatidylethanolamine (PE); Atg8p-PE is anchored to membranes, is involved in phagophore expansion, and may mediate membrane fusion during autophagosome formation; dec…	354	294.974	7.08286	7.17044	6.86783	7.00832	-0.191845	0.135648	-1.41429	0.157278	0.446531	0.803333	0.350148	-1	-0.350148
YBL079W	NUP170	NUclear Pore	Subunit of inner ring of nuclear pore complex (NPC); contributes to NPC assembly and nucleocytoplasmic transport; interacts with genomic regions that contain ribosomal protein and subtelomeric genes, where it functions in nucleosome positioning and as a repressor of transcription; both Nup170p and Nup157p are similar to human Nup155p; NUP170 has a paralog, NUP157, that arose from the whole genome…	4509	916.571	5.11194	4.96602	5.05839	4.87642	-0.0292852	0.0820804	-0.356788	0.721251	0.898344	0.141914	0.0465571	-1	-0.0465571
YBL080C	PET112	PETite colonies	Subunit of the trimeric GatFAB AmidoTransferase(AdT) complex; involved in the formation of Q-tRNAQ; mutation is functionally complemented by the bacterial GatB ortholog	1626	585.389	5.78308	5.54154	5.98472	5.95574	0.22565	0.0977045	2.30952	0.0209148	0.116403	1.67955	0.934036	1	0.934036
YBL081W			Non-essential protein of unknown function; null mutation results in a decrease in plasma membrane electron transport	1107	802.829	6.99149	6.85637	7.00437	6.43848	0.03435	0.140568	0.244366	0.806948	0.931185	0.0931546	0.030964	1	0.030964
YBL082C	ALG3	Asparagine Linked Glycosylation	Dolichol-P-Man dependent alpha(1-3) mannosyltransferase; involved in synthesis of dolichol-linked oligosaccharide donor for N-linked glycosylation of proteins; G353A missense mutation in human ortholog ALG3 implicated in carbohydrate deficient glycoprotein syndrome type IV, which is characterized by microcephaly, severe epilepsy, minimal psychomotor development, partial deficiency of sialic acids…	1377	421.431	5.74668	5.43039	5.52027	5.66131	-0.196461	0.102329	-1.9199	0.0548707	0.231092	1.26066	0.636215	-1	-0.636215
YBL084C	CDC27	Cell Division Cycle	Subunit of the Anaphase-Promoting Complex/Cyclosome (APC/C); APC/C is a ubiquitin-protein ligase required for degradation of anaphase inhibitors, including mitotic cyclins, during the metaphase/anaphase transition	2277	344.299	4.66188	4.6526	4.55328	4.42789	-0.0918174	0.131777	-0.696765	0.48595	0.771535	0.313409	0.112644	-1	-0.112644
YBL085W	BOI1	Bem1 (One) Interacting protein	Protein involved in polar growth, functionally redundant with Boi2p; required for fusion of secretory vesicles with plasma membrane at sites of polarized growth; interacts with bud-emergence protein Bem1p; contains an SH3 (src homology 3) domain and a PH (pleckstrin homology) domain; relocalizes from bud neck to cytoplasm upon DNA replication stress; BOI1 has a paralog, BOI2, that arose from the …	2943	1087.3	5.88684	5.89726	5.75999	5.86025	-0.100741	0.171229	-0.588344	0.556302	0.814266	0.25469	0.0892339	-1	-0.0892339
YBL086C			Protein of unknown function; green fluorescent protein (GFP)-fusion protein localizes to the cell periphery	1401	528.839	5.92969	6.05801	5.92661	5.64935	0.0200078	0.105525	0.189603	0.84962	0.949009	0.0707751	0.0227295	1	0.0227295
YBL087C	RPL23A	Ribosomal Protein of the Large subunit	Ribosomal 60S subunit protein L23A; homologous to mammalian ribosomal protein L23 and bacterial L14; RPL23A has a paralog, RPL23B, that arose from the whole genome duplication	414	3443.01	10.2854	10.2739	10.3767	10.4431	0.115195	0.145007	0.794413	0.426955	0.73455	0.369618	0.133978	1	0.133978
YBL088C	TEL1	TELomere maintenance	Protein kinase primarily involved in telomere length regulation; contributes to cell cycle checkpoint control in response to DNA damage; acts with Red1p and Mec1p to promote interhomolog recombination by phosphorylation of Hop1; functionally redundant with Mec1p; regulates P-body formation induced by replication stress; homolog of human ataxia-telangiectasia mutated (ATM) gene	8364	613.317	3.4845	3.60769	3.62887	3.39976	0.173775	0.0975123	1.78208	0.0747358	0.28313	1.12647	0.548014	1	0.548014
YBL089W	AVT5	Amino acid Vacuolar Transport	Putative transporter; member of a family of seven S. cerevisiae genes (AVT1-7) related to vesicular GABA-glycine transporters; AVT5 has a paralog, AVT6, that arose from the whole genome duplication	1380	222.937	4.76047	4.69027	4.53383	4.69818	-0.209105	0.132755	-1.57512	0.115228	0.375408	0.938443	0.425496	-1	-0.425496
YBL090W	MRP21	Mitochondrial Ribosomal Protein	Mitochondrial ribosomal protein of the small subunit; MRP21 exhibits genetic interactions with mutations in the COX2 and COX3 mRNA 5'-untranslated leader sequences	534	1167.82	8.27935	7.95025	8.73334	8.6167	0.47603	0.106838	4.45562	8.36511e-06	0.000184609	5.07753	3.73375	1	3.73375
YBL091C	MAP2	Methionine AminoPeptidase	Methionine aminopeptidase; catalyzes the cotranslational removal of N-terminal methionine from nascent polypeptides; function is partially redundant with that of Map1p	1266	1660.04	7.75699	7.63304	7.74163	7.64138	0.00792006	0.0582763	0.135905	0.891896	0.96501	0.0496858	0.0154682	1	0.0154682
YBL091C-A	SCS22	Suppressor of Choline Sensitivity	Protein involved in regulation of phospholipid metabolism; one of 6 proteins (Ist2p, Scs2p, Scs22p, Tcb1p, Tcb2p, Tcb3p) that connect the ER and plasma membrane (PM); regulates PM PI4P levels by controlling access of the Sac1p phosphatase to its substrate, PI4P; human VAP homolog; similar to D. melanogaster inturned protein; SWAT-GFP and mCherry fusion proteins localize to the cytosol; SCS22 has …	528	192.689	6.00045	5.94758	5.76045	5.65638	-0.225349	0.166621	-1.35247	0.176226	0.47609	0.753931	0.322311	-1	-0.322311
YBL092W	RPL32	Ribosomal Protein of the Large subunit	Ribosomal 60S subunit protein L32; overexpression disrupts telomeric silencing; homologous to mammalian ribosomal protein L32, no bacterial homolog	393	7084.05	11.4556	11.4803	11.5449	11.4082	0.113892	0.0718177	1.58585	0.112773	0.372202	0.947794	0.429222	1	0.429222
YBL093C	ROX3	Regulation by OXygen	Subunit of the RNA polymerase II mediator complex; associates with core polymerase subunits to form the RNA polymerase II holoenzyme	663	870.288	7.78828	7.8012	7.7504	7.36464	-0.0153459	0.181385	-0.0846042	0.932576	0.978769	0.0303157	0.00931995	-1	-0.00931995
YBL095W	MRX3	Mitochondrial oRganization of gene eXpression (MIOREX)	Protein that associates with mitochondrial ribosome; likely functions in cristae junction formation; the authentic, non-tagged protein is detected in highly purified mitochondria in high-throughput studies	813	157.321	5.05926	5.27293	4.84788	4.4758	-0.176373	0.132605	-1.33006	0.183497	0.487544	0.736371	0.311986	-1	-0.311986
YBL097W	BRN1	homolog of BaRreN	Subunit of the condensin complex; required for chromosome condensation and for clustering of tRNA genes at the nucleolus; may influence multiple aspects of chromosome transmission	2265	75.9206	2.55324	2.3045	2.48704	2.26841	-0.0368418	0.220799	-0.166857	0.867483	0.95603	0.0617391	0.0195284	-1	-0.0195284
YBL098W	BNA4	Biosynthesis of Nicotinic Acid	Kynurenine 3-monooxygenase; required for the de novo biosynthesis of NAD from tryptophan via kynurenine; expression regulated by Hst1p; putative therapeutic target for Huntington disease	1383	420.154	5.66252	5.69283	5.53995	5.4149	-0.0964446	0.13663	-0.705881	0.480262	0.767892	0.318522	0.1147	-1	-0.1147
YBL099W	ATP1	ATP synthase	Alpha subunit of the F1 sector of mitochondrial F1F0 ATP synthase; which is a large, evolutionarily conserved enzyme complex required for ATP synthesis; F1 translationally regulates ATP6 and ATP8 expression to achieve a balanced output of ATP synthase genes encoded in nucleus and mitochondria; phosphorylated; N-terminally propionylated in vivo	1638	10592.3	9.95359	9.83514	10.0479	10.1107	0.123179	0.0886874	1.38891	0.16486	0.458769	0.782886	0.338406	1	0.338406
YBL100C			Dubious open reading frame; unlikely to encode a functional protein, based on available experimental and comparative sequence data; almost completely overlaps the 5' end of ATP1	315	288.214	7.2487	6.56124	6.99466	7.60939	-0.185266	0.211344	-0.876608	0.380699	0.697201	0.419418	0.156642	-1	-0.156642
YBL100W-B			Retrotransposon TYA Gag and TYB Pol genes; transcribed/translated as one unit; polyprotein is processed to make a nucleocapsid-like protein (Gag), reverse transcriptase (RT), protease (PR), and integrase (IN); similar to retroviral genes	5314	73.8168	1.2105	0.885154	1.23684	1.18807	0.0342249	0.217453	0.15739	0.874938	0.958965	0.0580229	0.0181972	1	0.0181972
YBL101C	ECM21	ExtraCellular Mutant	Alpha-arrestin, ubiquitin ligase adaptor for Rsp5p; regulates starvation- and substrate-induced Ub-dependent endocytosis of select plasma membrane localized amino acid transporters; substrate of Rsp5p-mediated Lys63-polyubiquitination and Ubp2-mediated deubiquitination; promoter contains several Gcn4p binding sites required for induction in response to starvation via Gcn4p and the general amino a…	3354	610.662	4.96492	4.97708	4.73709	4.68073	-0.209532	0.0972164	-2.15532	0.031137	0.155076	1.50672	0.809455	-1	-0.809455
YBL102W	SFT2	Suppressor of sed Five Ts	Tetra-spanning membrane protein found mostly in the late Golgi; non-essential; can suppress some sed5 alleles; may be part of the transport machinery, but precise function is unknown; similar to mammalian syntaxin 5	648	688.548	7.57742	7.35417	7.38929	7.21441	-0.160913	0.125741	-1.27972	0.200645	0.511776	0.697571	0.29092	-1	-0.29092
YBL103C	RTG3	ReTroGrade regulation	bHLH/Zip transcription factor for retrograde (RTG) and TOR pathways; forms a complex with another bHLH/Zip protein, Rtg1p, to activate the pathways; target of Hog1p	1461	417.977	5.53672	5.35937	5.60459	5.47633	0.0939536	0.114776	0.818583	0.413024	0.724798	0.384024	0.139783	1	0.139783
YBL104C	SEA4	SEh1-Associated	Subunit of SEACAT, a subcomplex of the SEA complex; Sea4p, along with Rtc1p and Mtc5p, redundantly inhibit the TORC1 inhibitory role of the Iml1p/SEACIT (Iml1p-Npr2p-Npr3p) subcomplex, a GAP for GTPase Gtr1p (EGOC subunit) in response to amino acid limitation, thereby resulting in activation of TORC1 signaling; SEA is a coatomer-related complex that associates dynamically with the vacuole; contai…	3117	504.879	4.69256	4.84136	4.57541	4.58066	-0.0900064	0.0918736	-0.979676	0.327246	0.649971	0.485126	0.187106	-1	-0.187106
YBL105C	PKC1	Protein Kinase C	Protein serine/threonine kinase; essential for cell wall remodeling during growth; localized to sites of polarized growth and the mother-daughter bud neck; homolog of the alpha, beta, and gamma isoforms of mammalian protein kinase C (PKC)	3456	1118.72	5.71729	5.74437	5.67692	5.55943	-0.0156653	0.0679637	-0.230496	0.817707	0.937766	0.0874024	0.0279055	-1	-0.0279055
YBL106C	SRO77	Suppressor of rho3	Protein with roles in exocytosis and cation homeostasis; functions in docking and fusion of post-Golgi vesicles with plasma membrane; regulates cell proliferation and colony development via the Rho1-Tor1 pathway; interacts with SNARE protein Sec9p; homolog of Drosophila lethal giant larvae tumor suppressor; SRO77 has a paralog, SRO7, that arose from the whole genome duplication	3033	368.955	4.35316	4.51	4.19227	3.94485	-0.128936	0.120914	-1.06634	0.286269	0.609518	0.543225	0.215013	-1	-0.215013
YBL107C	MIX23	Mitochondrial Intermembrane space CX(n)C motif protein	Mitochondrial intermembrane space protein of unknown function; imported via the MIA import machinery; contains an unusual twin cysteine motif (CX13C CX14C)	591	1160.54	8.50058	8.37597	8.22313	7.96302	-0.249371	0.0923559	-2.70012	0.00693153	0.0506077	2.15917	1.29578	-1	-1.29578
YBL111C			Helicase-like protein encoded within the telomeric Y' element; relocalizes from mitochondrion to cytoplasm upon DNA replication stress	2004	19.7165	0.917444	-0.116707	0.576974	1.02466	-0.307016	0.377026	-0.814311	0.415467	0.726859	0.381464	0.13855	-1	-0.13855
YBL113C			Helicase-like protein encoded within the telomeric Y' element	2379	587.284	5.20495	5.38616	5.26843	5.26409	0.0888093	0.0947002	0.937794	0.34835	0.670267	0.457984	0.173752	1	0.173752
YBR001C	NTH2	Neutral TreHalase	Putative neutral trehalase, required for thermotolerance; may mediate resistance to other cellular stresses; NTH2 has a paralog, NTH1, that arose from the whole genome duplication	2343	962.157	6.14099	6.15564	6.00741	5.74099	-0.111464	0.0940033	-1.18575	0.235722	0.557468	0.6276	0.25378	-1	-0.25378
YBR002C	RER2	Retention in the Endoplasmic Reticulum	Forms the dehydrodolichyl diphosphate synthase (DDS) complex with NUS1; major enzyme of polyprenol synthesis in both the endoplasmic reticulum (ER) and in lipid droplets; participates in ER protein sorting; human ortholog DHDDS functionally complements the heat sensitive growth defect of a ts allele, and is associated with retinitis pigmentosa	861	609.586	7.02841	6.73249	6.94426	6.46317	-0.060894	0.123006	-0.495048	0.620566	0.847539	0.207212	0.0718404	-1	-0.0718404
YBR003W	COQ1	COenzyme Q	Hexaprenyl pyrophosphate synthetase; catalyzes the first step in ubiquinone (coenzyme Q) biosynthesis	1422	1062.99	6.81392	6.4821	7.12783	7.00843	0.338277	0.11442	2.95644	0.00311217	0.027417	2.50694	1.56198	1	1.56198
YBR004C	GPI18	GlycosylPhosphatidylInositol	Functional ortholog of human PIG-V; PIG-V is a mannosyltransferase that transfers the second mannose in glycosylphosphatidylinositol biosynthesis; the authentic, non-tagged protein was localized to mitochondria	1302	442.413	5.89961	5.4989	5.92632	5.62319	0.043463	0.115595	0.375993	0.706922	0.89201	0.150628	0.0496305	1	0.0496305
YBR005W	RCR1	Resistance to Congo Red	Plasma membrane (PM) ubiquitin ligase-substrate adaptor; involved in cell wall chitin deposition; ubiquitinates and down-regulates chitin synthase Chs3p abundance at PM via calcineurin/Crz1 signaling pathway which regulates RCR1 expression; delivered to PM by exomer complex using novel PM sorting motif; RCR1 has a paralog, RCR2, that arose from the whole genome duplication	642	805.92	7.69948	7.5504	7.76335	7.49581	0.0821691	0.104348	0.787455	0.431016	0.736354	0.365507	0.132914	1	0.132914
YBR006W	UGA2	Utilization of GAba	Succinate semialdehyde dehydrogenase; involved in the utilization of gamma-aminobutyrate (GABA) as a nitrogen source; part of the 4-aminobutyrate and glutamate degradation pathways; localized to the cytoplasm	1494	588.486	5.89773	6.19619	5.70944	5.88291	-0.169521	0.226092	-0.749788	0.453383	0.749142	0.343535	0.125436	-1	-0.125436
YBR007C	DSF2	Deletion Suppressor of mptFive/pufFive mutation	Deletion suppressor of mpt5 mutation; relocalizes from bud neck to cytoplasm upon DNA replication stress	2211	412.644	4.87551	4.94934	5.02519	4.65112	0.176227	0.123241	1.42995	0.152733	0.442497	0.816068	0.35409	1	0.35409
YBR008C	FLR1	FLuconazole Resistance	Plasma membrane transporter of the major facilitator superfamily; member of the 12-spanner drug:H(+) antiporter DHA1 family; involved in efflux of fluconazole, diazaborine, benomyl, methotrexate, and other drugs; expression induced in cells treated with the mycotoxin patulin; relocalizes from nucleus to plasma membrane upon DNA replication stress	1647	339.202	5.20944	5.07227	4.92571	4.86555	-0.263295	0.124184	-2.12021	0.0339883	0.164282	1.46867	0.78441	-1	-0.78441
YBR009C	HHF1	Histone H Four	Histone H4; core histone protein required for chromatin assembly and chromosome function; one of two identical histone proteins (see also HHF2); contributes to telomeric silencing; N-terminal domain involved in maintaining genomic integrity	312	3305.23	10.9736	11.0172	10.4287	10.2795	-0.521242	0.0690305	-7.55089	4.32285e-14	3.38679e-12	13.3642	11.4702	-1	-11.4702
YBR010W	HHT1	Histone H Three	Histone H3; core histone protein required for chromatin assembly, part of heterochromatin-mediated telomeric and HM silencing; one of two identical histone H3 proteins (see HHT2); regulated by acetylation, methylation, and phosphorylation; H3K14 acetylation plays an important role in the unfolding of strongly positioned nucleosomes during repair of UV damage	411	3758.39	10.7787	10.5906	10.3367	10.22	-0.415686	0.0814323	-5.10468	3.31358e-07	1.04378e-05	6.4797	4.98139	-1	-4.98139
YBR011C	IPP1	Inorganic PyroPhosphatase	Cytoplasmic inorganic pyrophosphatase (PPase); homodimer that catalyzes the rapid exchange of oxygens from Pi with water, highly expressed and essential for viability, active-site residues show identity to those from E. coli PPase	864	4799.43	9.67999	9.78834	9.8232	9.78215	0.165919	0.115571	1.43564	0.151105	0.440133	0.820722	0.356416	1	0.356416
YBR012W-B			Retrotransposon TYA Gag and TYB Pol genes; transcribed/translated as one unit; polyprotein is processed to make a nucleocapsid-like protein (Gag), reverse transcriptase (RT), protease (PR), and integrase (IN); similar to retroviral genes	5272	22.9908	-0.376019	-0.494825	-0.790354	-0.83385	-0.261033	0.552859	-0.472151	0.636819	0.854832	0.195984	0.068119	-1	-0.068119
YBR014C	GRX7	GlutaRedoXin	Cis-golgi localized monothiol glutaredoxin; more similar in activity to dithiol than other monothiol glutaredoxins; involved in the oxidative stress response; does not bind metal ions; GRX7 has a paralog, GRX6, that arose from the whole genome duplication	612	741.716	7.50462	7.61951	7.62789	7.56245	0.147121	0.0735537	2.00019	0.0454799	0.204035	1.34218	0.690295	1	0.690295
YBR015C	MNN2	MaNNosyltransferase	Alpha-1,2-mannosyltransferase; responsible for addition of the first alpha-1,2-linked mannose to form the branches on the mannan backbone of oligosaccharides, localizes to an early Golgi compartment	1794	1327.32	6.91962	6.77945	6.89206	6.86907	-0.00524378	0.0919196	-0.0570474	0.954507	0.987576	0.0202207	0.00542937	-1	-0.00542937
YBR016W			Tail-anchored plasma membrane protein with a conserved CYSTM module; predicted to be palmitoylated; has similarity to hydrophilins, which are involved in the adaptive response to hyperosmotic conditions; YBR016W has a paralog, YDL012C, that arose from the whole genome duplication	387	483.358	7.64667	7.72654	7.62847	7.46471	0.00242834	0.14058	0.0172737	0.986218	0.996656	0.00602695	0.00145464	1	0.00145464
YBR017C	KAP104	KAryoPherin	Transportin or cytosolic karyopherin beta 2; functions in the rg-nuclear localization signal-mediated nuclear import/reimport of mRNA-binding proteins Nab2p and Hrp1p; regulates asymmetric protein synthesis in daughter cells during mitosis	2757	941.993	5.90471	5.51262	5.92365	5.64863	0.0430584	0.0644356	0.66824	0.50398	0.78587	0.297586	0.104649	1	0.104649
YBR018C	GAL7	GALactose metabolism	Galactose-1-phosphate uridyl transferase; synthesizes glucose-1-phosphate and UDP-galactose from UDP-D-glucose and alpha-D-galactose-1-phosphate in the second step of galactose catabolism; human homolog UGP2 can complement yeast null mutant	1101	10582.8	2.57133	11.4574	2.08561	11.5559	-0.40659	0.493431	-0.824007	0.409936	0.722264	0.387284	0.141304	-1	-0.141304
YBR019C	GAL10	GALactose metabolism	UDP-glucose-4-epimerase; catalyzes interconversion of UDP-galactose and UDP-D-glucose in galactose metabolism; also catalyzes conversion of alpha-D-glucose or alpha-D-galactose to their beta-anomers; human homolog GALE implicated in galactosemia, can complement yeast null mutant	2100	13926.5	2.35476	10.9674	2.19836	10.9845	-0.13732	0.239048	-0.574444	0.565667	0.81768	0.247439	0.0874165	-1	-0.0874165
YBR020W	GAL1	GALactose metabolism	Galactokinase; phosphorylates alpha-D-galactose to alpha-D-galactose-1-phosphate in the first step of galactose catabolism; expression regulated by Gal4p; human homolog GALK2 complements yeast null mutant; GAL1 has a paralog, GAL3, that arose from the whole genome duplication	1587	20767.1	4.13352	11.9542	3.98149	11.9571	-0.151019	0.181109	-0.833859	0.40436	0.71921	0.393232	0.143144	-1	-0.143144
YBR021W	FUR4	5-FlUoRouridine sensitivity	Plasma membrane localized uracil permease; expression is tightly regulated by uracil levels and environmental cues; conformational alterations induced by unfolding or substrate binding result in Rsp5p-mediated ubiquitination and degradation	1902	1049.23	5.34806	7.02674	5.6824	6.90738	0.352806	0.10591	3.33117	0.000864809	0.00987822	3.06308	2.00532	1	2.00532
YBR022W	POA1	Phosphatase Of ADP-ribose 1"-phosphate	Phosphatase that is highly specific for ADP-ribose 1''-phosphate; a tRNA splicing metabolite; may have a role in regulation of tRNA splicing	534	316.903	6.71699	6.41126	6.63977	6.42273	-0.0504225	0.115146	-0.437901	0.661458	0.866332	0.179498	0.0623157	-1	-0.0623157
YBR023C	CHS3	CHitin Synthase-related	Chitin synthase III; catalyzes the transfer of N-acetylglucosamine (GlcNAc) to chitin; required for synthesis of the majority of cell wall chitin, the chitin ring during bud emergence, and spore wall chitosan; contains overlapping di-leucine and di-acidic signals that mediate, respectively, intracellular trafficking by AP-1 and trafficking to plasma membrane by exomer complex; requires AP-3 compl…	3498	1310.21	5.87145	5.53783	6.1161	5.95619	0.269985	0.0792603	3.40631	0.000658475	0.00801413	3.18146	2.09614	1	2.09614
YBR024W	SCO2	Suppressor of Cytochrome Oxidase deficiency	Protein anchored to mitochondrial inner membrane; may have a redundant function with Sco1p in delivery of copper to cytochrome c oxidase; interacts with Cox2p; SCO2 has a paralog, SCO1, that arose from the whole genome duplication	906	536.433	6.54471	6.15669	6.89214	6.5079	0.372802	0.104113	3.58076	0.000342602	0.00470987	3.46521	2.32699	1	2.32699
YBR025C	OLA1	Obg-Like ATPase	P-loop ATPase with similarity to human OLA1 and bacterial YchF; identified as specifically interacting with the proteasome; null mutant displays increased translation rate and increased readthrough of premature stop codons; protein abundance increases in response to hydrogen peroxide and to DNA replication stress	1185	4268.1	8.98296	9.25211	9.12928	9.2068	0.170002	0.0659883	2.57625	0.00998791	0.0662716	2.00053	1.17867	1	1.17867
YBR026C	ETR1	2-Enoyl Thioester Reductase	2-enoyl thioester reductase; member of the medium chain dehydrogenase/reductase family; localized to mitochondria, where it has a probable role in fatty acid synthesis; human MECR functionally complements the respiratory growth defect of the null mutant	1143	1798.1	8.11041	8.35967	7.552	7.64007	-0.535271	0.103596	-5.16694	2.37964e-07	7.65367e-06	6.62349	5.11613	-1	-5.11613
YBR027C			Putative protein of unknown function; conserved among S. cerevisiae strains; YBR027C is not an essential gene	333	7.65186	1.56588	2.36713	2.07403	1.7265	0.571737	0.601776	0.950083	0.34207	0.663405	0.465885	0.178221	1	0.178221
YBR028C	YPK3		AGC kinase; phosphorylated by cAMP-dependent protein kinase (PKA) in a TORC1-dependent manner; directly phosphorylated by TORC1; phosphorylates ribosomal protein Rps6a/b (S6), in a TORC-dependent manner; undergoes autophosphorylation	1578	945.942	6.58354	6.59006	6.46619	6.56626	-0.0962949	0.161522	-0.596172	0.551061	0.811258	0.258801	0.0908411	-1	-0.0908411
YBR029C	CDS1	CDP-Diacylglycerol Synthase	Phosphatidate cytidylyltransferase (CDP-diglyceride synthetase); an enzyme that catalyzes that conversion of CTP + phosphate into diphosphate + CDP-diaclglyerol, a critical step in the synthesis of all major yeast phospholipids; human homolog CDS1 can complement yeast cds1 null mutant	1374	1357.36	7.56397	7.16769	7.33689	6.99623	-0.206147	0.163469	-1.26107	0.207282	0.519353	0.683438	0.284537	-1	-0.284537
YBR030W	RKM3	Ribosomal lysine (K) Methyltransferase	Ribosomal lysine methyltransferase; specific for monomethylation of Rpl42ap and Rpl42bp (lysine 40); nuclear SET domain containing protein; relocalizes to the cytosol in response to hypoxia	1659	349.556	5.19997	4.91146	5.15695	4.95735	-0.0185104	0.0899093	-0.205879	0.836886	0.944976	0.0773338	0.0245793	-1	-0.0245793
YBR031W	RPL4A	Ribosomal Protein of the Large subunit	Ribosomal 60S subunit protein L4A; N-terminally acetylated; homologous to mammalian ribosomal protein L4 and bacterial L4; RPL4A has a paralog, RPL4B, that arose from the whole genome duplication	1089	6689.87	9.97342	9.78553	10.045	9.87048	0.0944786	0.0605355	1.56071	0.118591	0.38203	0.925948	0.417903	1	0.417903
YBR032W			Putative protein of unknown function; conserved among S. cerevisiae strains; YBR032W is not an essential gene	303	73.1265	4.92677	5.64949	5.0868	4.89773	0.101418	0.437913	0.231594	0.816853	0.937652	0.0878561	0.0279584	1	0.0279584
YBR033W	EDS1	Expression Dependent on Slt2	Putative zinc cluster protein, predicted to be a transcription factor; not an essential gene; EDS1 has a paralog, RGT1, that arose from the whole genome duplication	2760	322.912	3.80188	4.17859	4.10334	4.58717	0.328916	0.131996	2.49186	0.0127076	0.0792027	1.89594	1.10126	1	1.10126
YBR034C	HMT1	HnRNP MethylTransferase	Nuclear SAM-dependent mono- and asymmetric methyltransferase; modifies hnRNPs, including Npl3p and Hrp1p, affecting their activity and nuclear export; methylates U1 snRNP protein Snp1p, ribosomal protein Rps2p, and histones H3 and H4; interacts genetically with genes encoding components of Rpd3(L) and this interaction is important for Rpd3 recruitment to the subtelomeric region	1047	2702.65	8.96559	8.31516	8.90804	8.37302	-0.0314338	0.148312	-0.211943	0.832151	0.944513	0.0797977	0.0247922	-1	-0.0247922
YBR035C	PDX3	PyriDoXine auxotrophy	Pyridoxine (pyridoxamine) phosphate oxidase; has homologs in E. coli and Myxococcus xanthus; transcription is under the general control of nitrogen metabolism	687	957.774	7.75921	7.72211	7.85424	7.78634	0.119801	0.0759713	1.57692	0.114814	0.375408	0.940006	0.425496	1	0.425496
YBR036C	CSG2	Calcium Sensitive Growth	Endoplasmic reticulum membrane protein; required for mannosylation of inositolphosphorylceramide and for growth at high calcium concentrations; protein abundance increases in response to DNA replication stress	1233	1617.52	7.8336	7.52627	7.69702	7.69894	-0.110912	0.092826	-1.19484	0.23215	0.552656	0.634231	0.257545	-1	-0.257545
YBR037C	SCO1	Suppressor of Cytochrome Oxidase deficiency	Copper-binding protein of mitochondrial inner membrane; required for cytochrome c oxidase activity and respiration; may function to deliver copper to cytochrome c oxidase; similar to thioredoxins; SCO1 has a paralog, SCO2, that arose from the whole genome duplication	888	1341.33	7.80756	7.54047	8.13528	8.00717	0.35011	0.134716	2.59888	0.00935277	0.0630152	2.02906	1.20055	1	1.20055
YBR038W	CHS2	CHitin Synthase	Chitin synthase II; catalyzes transfer of N-acetylglucosamine (GlcNAc) to chitin upon activation of zymogenic form; required for chitin synthesis in the primary septum during cytokinesis; localization regulated by Cdk1p during mitosis; phosphorylation by Dbf2p kinase regulates its dynamics and chitin synthesis during cytokinesis	2892	2045.86	7.11472	6.69068	6.77718	6.58936	-0.310573	0.0845734	-3.67223	0.000240445	0.00346547	3.61898	2.46024	-1	-2.46024
YBR039W	ATP3	ATP synthase	Gamma subunit of the F1 sector of mitochondrial F1F0 ATP synthase; F1F0 ATP synthase is a large, evolutionarily conserved enzyme complex required for ATP synthesis	936	5404.35	9.74828	9.72414	9.85051	9.96389	0.127181	0.10238	1.24224	0.214146	0.530015	0.669289	0.275712	1	0.275712
YBR040W	FIG1	Factor-Induced Gene	Integral membrane protein required for efficient mating; may participate in or regulate the low affinity Ca2+ influx system, which affects intracellular signaling and cell-cell fusion during mating	897	6.58842	-0.076306	-0.855012	1.36978	0.184815	1.46003	0.578953	2.52186	0.0116737	0.074465	1.93279	1.12805	1	1.12805
YBR041W	FAT1	FATty acid transporter	Very long chain fatty acyl-CoA synthetase and fatty acid transporter; activates imported fatty acids with a preference for very long lengths (C20-C26); has a separate function in the transport of long chain fatty acids	2010	605.149	5.69604	5.32609	5.7564	5.45954	0.0896565	0.131404	0.682299	0.49505	0.777699	0.305351	0.109188	1	0.109188
YBR042C	CST26	Chromosome STability	Acyltransferase; enzyme mainly responsible for the introduction of saturated very long chain fatty acids into neo-synthesized molecules of phosphatidylinositol; required for incorporation of stearic acid into phosphatidylinositol; affects chromosome stability when overexpressed; CST26 has a paralog, YDR018C, that arose from the whole genome duplication	1194	491.219	6.12413	6.09691	5.95932	5.86025	-0.142073	0.16665	-0.852526	0.393922	0.70906	0.40459	0.149317	-1	-0.149317
YBR043C	QDR3	QuiniDine Resistance	Multidrug transporter of the major facilitator superfamily; member of the 12-spanner drug:H(+) antiporter DHA1 family; has a role in polyamine homeostasis; involved in spore wall asembly; sequence similarity to DTR1 and QDR1, and the triple mutant dtr1 qdr1 qdr3 exhibits reduced dityrosine fluorescence relative to the single mutants; expression is upregulated under polyamine stress; required for …	2070	570.711	5.43669	5.49575	5.38755	5.44648	-0.0201109	0.0959864	-0.209518	0.834044	0.944513	0.0788112	0.0247922	-1	-0.0247922
YBR044C	TCM62	TriCarboxylic acid cycle Mutant	Protein involved in assembly of the succinate dehydrogenase complex; mitochondrial; putative chaperone	1719	987.257	6.20303	6.04195	6.88136	6.69721	0.705912	0.107738	6.55209	5.67384e-11	2.93838e-09	10.2461	8.53189	1	8.53189
YBR045C	GIP1	Glc7-Interacting Protein	Meiosis-specific regulatory subunit of the Glc7p protein phosphatase; regulates spore wall formation and septin organization, required for expression of some late meiotic genes and for normal localization of Glc7p	1920	190.734	3.72808	4.10359	3.9974	4.02945	0.302396	0.127218	2.37698	0.017455	0.101106	1.75808	0.995221	1	0.995221
YBR046C	ZTA1	ZeTA-crystallin	NADPH-dependent quinone reductase; GFP-tagged protein localizes to the cytoplasm and nucleus; has similarity to E. coli quinone oxidoreductase and to human zeta-crystallin	1005	1213.61	7.57228	7.39611	7.61737	7.66913	0.0743724	0.130976	0.56783	0.57015	0.820607	0.244011	0.0858647	1	0.0858647
YBR047W	FMP23	Found in Mitochondrial Proteome	Putative protein of unknown function; proposed to be involved in iron or copper homeostasis; the authentic, non-tagged protein is detected in highly purified mitochondria in high-throughput studies	528	334.328	6.37597	6.79355	6.43901	6.84815	0.0900823	0.160482	0.561323	0.574577	0.822938	0.240652	0.0846329	1	0.0846329
YBR048W	RPS11B	Ribosomal Protein of the Small subunit	Protein component of the small (40S) ribosomal subunit; homologous to mammalian ribosomal protein S11 and bacterial S17; RPS11B has a paralog, RPS11A, that arose from the whole genome duplication	471	5035.84	10.7207	10.6724	10.7776	10.7076	0.0798993	0.0532062	1.50169	0.133177	0.408762	0.875571	0.38853	1	0.38853
YBR049C	REB1	RNA polymerase I Enhancer Binding protein	RNA polymerase I enhancer binding protein; DNA binding protein that binds to genes transcribed by both RNA polymerase I and RNA polymerase II; required for termination of RNA polymerase I transcription; Reb1p bound to DNA acts to block RNA polymerase II readthrough transcription	2433	740.411	5.73482	5.73615	5.44912	5.39519	-0.262367	0.0915033	-2.8673	0.0041399	0.0341846	2.38301	1.46617	-1	-1.46617
YBR050C	REG2	REsistance to Glucose repression	Regulatory subunit of the Glc7p type-1 protein phosphatase; involved with Reg1p, Glc7p, and Snf1p in regulation of glucose-repressible genes, also involved in glucose-induced proteolysis of maltose permease; REG2 has a paralog, REG1, that arose from the whole genome duplication	1017	235.995	5.57096	5.20433	5.33622	4.52302	-0.212137	0.129596	-1.63691	0.101648	0.347996	0.992899	0.458425	-1	-0.458425
YBR051W			Dubious open reading frame; unlikely to encode a functional protein, based on available experimental and comparative sequence data; partially overlaps the REG2/YBR050C regulatory subunit of the Glc7p type-1 protein phosphatase	351	5.77167	1.94621	1.89352	1.31418	0.943496	-0.663049	0.610845	-1.08546	0.277717	0.601185	0.556397	0.220992	-1	-0.220992
YBR052C	RFS1	Rad55 (Fifty-five) Suppressor	Protein of unknown function; member of a flavodoxin-like fold protein family that includes Pst2p and Ycp4p; green fluorescent protein (GFP)-fusion protein localizes to the cytoplasm in a punctate pattern; RFS1 has a paralog, PST2, that arose from the whole genome duplication	633	1336.14	8.56315	8.5098	8.36268	8.04163	-0.177205	0.0947763	-1.86972	0.0615232	0.250479	1.21096	0.601229	-1	-0.601229
YBR053C			Putative protein of unknown function; induced by cell wall perturbation	1077	641.948	6.60152	6.61246	6.50151	6.49673	-0.0767623	0.109444	-0.701386	0.483062	0.769751	0.315997	0.11365	-1	-0.11365
YBR054W	YRO2		Protein with a putative role in response to acid stress; null mutant is sensitive to acetic acid; transcription is regulated by Haa1p and induced in the presence of acetic acid; protein observed in plasma membrane foci in the presence of acetic acid; the authentic, non-tagged protein is detected in a phosphorylated state in highly purified mitochondria in high-throughput studies	1035	3068.53	8.44062	9.21811	8.07138	9.2483	-0.345105	0.20979	-1.645	0.0999696	0.343596	1.00013	0.463952	-1	-0.463952
YBR055C	PRP6	Pre-mRNA Processing	Splicing factor; component of the U4/U6-U5 snRNP complex	2700	492.284	4.89476	4.87842	4.85115	4.76353	-0.0193892	0.0994715	-0.194922	0.845454	0.947847	0.0729099	0.0232617	-1	-0.0232617
YBR056W	MRX18	Mitochondrial oRganization of gene eXpression (MIOREX)	Putative glycoside hydrolase of the mitochondrial intermembrane space	1506	596.14	6.00771	5.8737	6.06406	5.89264	0.0764358	0.13971	0.547105	0.584307	0.82879	0.233359	0.0815553	1	0.0815553
YBR056W-A	MNC1	MaNganese Chelating protein 1	Putative membrane protein upregulated in toxic manganese levels; mRNA identified as translated by ribosome profiling data; partially overlaps dubious ORF YBR056C-B; YBR056W-A has a paralog, YDR034W-B, that arose from the whole genome duplication	201	9.47578	3.05519	3.73137	2.16266	2.45499	-1.02769	0.583718	-1.76059	0.078307	0.292324	1.1062	0.534136	-1	-0.534136
YBR057C	MUM2	MUddled Meiosis	Protein essential for meiotic DNA replication and sporulation; cytoplasmic protein; subunit of the MIS complex which controls mRNA methylation during during the induction of sporulation; also interacts with Orc2p, which is a component of the origin recognition complex	1101	792.515	6.94245	6.98825	6.76846	6.58909	-0.150786	0.0831921	-1.81251	0.069908	0.271886	1.15547	0.565614	-1	-0.565614
YBR058C	UBP14	UBiquitin-specific Protease	Ubiquitin-specific protease; specifically disassembles unanchored ubiquitin chains; involved in fructose-1,6-bisphosphatase (Fbp1p) degradation; similar to human isopeptidase T	2346	676.85	5.70588	5.45747	5.49086	5.36593	-0.188807	0.107634	-1.75416	0.0794037	0.294618	1.10016	0.530741	-1	-0.530741
YBR058C-A	TSC3	Temperature-sensitive Suppressors of Csg2 mutants	Protein that stimulates the activity of serine palmitoyltransferase; involved in sphingolipid biosynthesis; Lcb1p and Lcb2p are the two components of serine palmitoyltransferase	243	509.483	8.31423	8.59464	8.17403	8.35607	-0.114074	0.0975677	-1.16918	0.242331	0.561723	0.61559	0.250478	-1	-0.250478
YBR059C	AKL1	Ark family Kinase-Like protein	Ser/Thr protein kinase; phosphorylates Pan1p, Sla1p and Ent1p to negatively regulate endocytosis in response to membrane stress; regulates actin cytoskeleton organization and clathrin-dependent endocytosis; phosphorylated and inhibited by upstream kinase, Fpk1p; member, along with Ark1p and Prk1p, of the Ark kinase family	3327	1155.33	5.79531	5.85947	5.83682	5.60293	0.0686058	0.0862018	0.795875	0.426105	0.734121	0.370484	0.134233	1	0.134233
YBR060C	ORC2	Origin Recognition Complex	Subunit of the origin recognition complex (ORC); ORC directs DNA replication by binding to replication origins and is also involved in transcriptional silencing; interacts with Spp1p and with trimethylated histone H3; phosphorylated by Cdc28p	1863	386.229	5.07845	5.13244	5.03084	4.87851	-0.0183465	0.116144	-0.157963	0.874486	0.958785	0.0582471	0.0182789	-1	-0.0182789
YBR061C	TRM7	Transfer RNA Methyltransferase	2'-O-ribose methyltransferase; methylates the 2'-O-ribose of tRNA-Phe, tRNA-Trp, and tRNA-Leu at positions C32 and N34 of tRNA anticodon loop; crucial biological role likely modification of tRNA-Phe; interacts with Trm732p and Rtt10p in 2'-O-methylation of C32 and N34 substrate tRNAs, respectively; yeast null mutant can be functionally complemented by human FTSJ1, mutations in which have been imp…	933	455.443	6.44743	6.03502	6.38536	6.17653	-0.0371885	0.113008	-0.329079	0.742096	0.906141	0.12954	0.0428044	-1	-0.0428044
YBR062C			Protein of unknown function that interacts with Msb2p; may play a role in activation of the filamentous growth pathway	543	627.081	7.75732	7.97241	6.87089	7.18613	-0.864807	0.0811418	-10.658	1.60043e-26	3.15492e-24	25.7958	23.501	-1	-23.501
YBR063C			Putative protein of unknown function; YBR063C is not an essential gene	1215	267.722	5.29229	5.48552	4.82369	4.75771	-0.444324	0.134215	-3.31054	0.000931173	0.0104989	3.03097	1.97886	-1	-1.97886
YBR065C	ECM2	ExtraCellular Mutant	Pre-mRNA splicing factor; facilitates the cooperative formation of U2/U6 helix II in association with stem II in the spliceosome, function may be regulated by Slu7p	1095	123.483	4.57769	3.95328	4.03219	3.9861	-0.540103	0.174972	-3.0868	0.00202326	0.0191956	2.69395	1.7168	-1	-1.7168
YBR066C	NRG2	Negative Regulator of Glucose-controlled genes	Transcriptional repressor; mediates glucose repression and negatively regulates filamentous growth; activated in stochastic pulses of nuclear localization in response to low glucose	663	226.084	5.72551	5.80807	5.74467	5.73652	0.0404684	0.10981	0.368531	0.712477	0.894769	0.147229	0.0482888	1	0.0482888
YBR067C	TIP1	Temperature shock-Inducible Protein	Major cell wall mannoprotein with possible lipase activity; transcription is induced by heat- and cold-shock; member of the Srp1p/Tip1p family of serine-alanine-rich proteins	633	13539.5	11.4001	12.0646	11.6604	11.65	0.281644	0.0926989	3.03827	0.00237942	0.0219647	2.62353	1.65828	1	1.65828
YBR068C	BAP2	Branched-chain Amino acid Permease	High-affinity leucine permease; functions as a branched-chain amino acid permease involved in uptake of leucine, isoleucine and valine; contains 12 predicted transmembrane domains; BAP2 has a paralog, BAP3, that arose from the whole genome duplication	1830	2883.24	7.94112	7.92972	7.90959	8.03566	-0.00626212	0.0719571	-0.0870258	0.930651	0.978192	0.0312131	0.00957588	-1	-0.00957588
YBR069C	TAT1	Tyrosine and tryptophan Amino acid Transporter	Amino acid transporter for valine, leucine, isoleucine, and tyrosine; low-affinity tryptophan and histidine transporter; overexpression confers FK506 and FTY720 resistance; protein abundance increases in response to DNA replication stress	1860	3396.01	8.40401	7.99391	8.16347	8.07624	-0.199175	0.13251	-1.50309	0.132816	0.408389	0.876749	0.388926	-1	-0.388926
YBR070C	ALG14	Asparagine Linked Glycosylation	Component of UDP-GlcNAc transferase; required for second step of dolichyl-linked oligosaccharide synthesis; anchors catalytic subunit Alg13p to ER membrane; similar to bacterial and human glycosyltransferases; both human homologs ALG13 and ALG14 are required to complement yeast alg14 mutant; mutations of human ALG14 cause congenital myasthenic syndrome	714	392.548	6.47486	6.32944	6.58533	6.36478	0.137243	0.102392	1.34038	0.180123	0.482354	0.744431	0.316634	1	0.316634
YBR071W			Protein of unknown function found in the cytoplasm and bud neck; mRNA expression may be regulated by the cell cycle and/or cell wall stress; overexpression of YBR071W affects endocytic protein trafficking	636	812.416	7.73051	7.60907	7.72974	7.54156	0.0212258	0.11163	0.190144	0.849196	0.948709	0.0709918	0.0228669	1	0.0228669
YBR072W	HSP26	Heat Shock Protein	Small heat shock protein (sHSP) with chaperone activity; forms hollow, sphere-shaped oligomers that suppress unfolded proteins aggregation; long-lived protein that is preferentially retained in mother cells and forms cytoplasmic foci; oligomer activation requires heat-induced conformational change; also has mRNA binding activity	645	1046.15	7.33736	9.08595	6.18657	7.75496	-1.09986	0.260189	-4.22717	2.36648e-05	0.000457644	4.6259	3.33947	-1	-3.33947
YBR073W	RDH54	RaD54 Homolog	DNA-dependent ATPase; DNA recombination/repair translocase, supercoils DNA, promotes DNA strand opening; stimulates strand exchange by modifying dsDNA topology; involved in recombinational repair of DNA double-strand breaks (DSBs) during mitosis, meiosis; implicated in cell divisions in telomerase-negative strains through adaptation to DNA damage, which allows bypass of cell cycle arrest and cont…	2877	1268.1	6.15591	6.42934	5.83674	5.97006	-0.292752	0.118028	-2.48037	0.0131246	0.0809434	1.88191	1.09182	-1	-1.09182
YBR074W	PFF1	Protease in FXNA-related Family	Multi-spanning vacuolar membrane protease; glycosylated transmembrane protein bearing homology to the M28 family of metalloproteases; has a lumenal-facing protease domain; proposed role in vacuole physiology	2931	569.958	5.03735	4.74208	5.04792	4.92119	0.0337393	0.0864323	0.390355	0.696274	0.887294	0.15722	0.0519324	1	0.0519324
YBR076C-A			Dubious open reading frame; unlikely to encode a functional protein, based on available experimental and comparative sequence data; partially overlaps verified gene ECM8; identified by fungal homology and RT-PCR	267	163.062	6.69095	6.79425	6.49574	6.35047	-0.174601	0.163157	-1.07014	0.284556	0.607882	0.545832	0.216181	-1	-0.216181
YBR076W	ECM8	ExtraCellular Mutant	Non-essential protein of unknown function	1065	42.6429	2.94656	2.90652	2.46938	2.29171	-0.461698	0.259858	-1.77674	0.0756118	0.285401	1.12141	0.544545	-1	-0.544545
YBR077C	SLM4	Synthetic Lethal with Mss4	Subunit of the EGO/GSE complex; the vacuolar/endosomal membrane associated EGO/GSE complex regulates exit from rapamycin-induced growth arrest, stimulating microautophagy and sorting of Gap1p from the endosome to the plasma membrane; essential for the integrity and function of EGO; gene exhibits synthetic genetic interaction with MSS4	489	407.541	7.09423	6.96415	7.04075	7.05931	-0.0285531	0.0985571	-0.289711	0.772037	0.91832	0.112362	0.0370057	-1	-0.0370057
YBR078W	ECM33	ExtraCellular Mutant	GPI-anchored protein involved in efficient glucose uptake; possible role in apical bud growth; GPI-anchoring on the plasma membrane crucial to function; phosphorylated in mitochondria; similar to Sps2p; ECM33 has a paralog, PST1, that arose from the whole genome duplication	1290	7745.17	10.064	9.7333	9.99007	9.74405	-0.0502293	0.0802748	-0.625717	0.5315	0.799734	0.274496	0.0970543	-1	-0.0970543
YBR079C	RPG1		eIF3a subunit of the eukaryotic translation initiation factor 3 (eIF3); subunit of the core complex of eIF3; part of a Prt1p-Rpg1p-Nip1p subcomplex that stimulates binding of mRNA and tRNA(i)Met to ribosomes; essential for loading mRNA onto ribosome at entry and exit channels of preinitiation complex; involved in translation reinitiation; eIF3 is also involved in programmed stop codon readthrough	2895	4490.02	7.99465	7.68557	8.09968	7.93527	0.128329	0.0515031	2.49167	0.0127144	0.0792027	1.8957	1.10126	1	1.10126
YBR080C	SEC18	SECretory	AAA ATPase and SNARE disassembly chaperone; required for vesicular transport between ER and Golgi, the 'priming' step in homotypic vacuole fusion, autophagy, and protein secretion; releases Sec17p from SNAP complexes; has similarity to mammalian N-ethylmaleimide-sensitive factor (NSF)	2277	921.066	6.07548	5.85693	6.11692	5.92122	0.0671827	0.103576	0.648634	0.516575	0.793094	0.286866	0.100675	1	0.100675
YBR081C	SPT7	SuPpressor of Ty's	Subunit of the SAGA transcriptional regulatory complex; involved in proper assembly of the complex; also present as a C-terminally truncated form in the SLIK/SALSA transcriptional regulatory complex	3999	736.506	4.90152	4.93143	4.86039	4.7508	-0.0148313	0.081209	-0.182632	0.855087	0.951264	0.0679896	0.0216989	-1	-0.0216989
YBR082C	UBC4	UBiquitin-Conjugating	Ubiquitin-conjugating enzyme (E2); key E2 partner with Ubc1p for the anaphase-promoting complex (APC); mediates degradation of abnormal or excess proteins, including calmodulin and histone H3; regulates levels of DNA Polymerase-{alpha} to promote efficient and accurate DNA replication; interacts with many SCF ubiquitin protein ligases; component of the cellular stress response; UBC4 has a paralog…	447	3341.57	9.99053	10.4277	10.1472	10.2016	0.179943	0.0513956	3.50113	0.000463295	0.0059983	3.33414	2.22197	1	2.22197
YBR083W	TEC1	Transposon Enhancement Control	Transcription factor targeting filamentation genes and Ty1 expression; Ste12p activation of most filamentation gene promoters depends on Tec1p and Tec1p transcriptional activity is dependent on its association with Ste12p; binds to TCS elements upstream of filamentation genes, which are regulated by Tec1p/Ste12p/Dig1p complex; competes with Dig2p for binding to Ste12p/Dig1p; positive regulator of…	1461	923.297	6.48636	6.48942	6.78474	6.75674	0.322694	0.0949233	3.39953	0.00067503	0.00815239	3.17068	2.08872	1	2.08872
YBR084C-A	RPL19A	Ribosomal Protein of the Large subunit	Ribosomal 60S subunit protein L19A; rpl19a and rpl19b single null mutations result in slow growth, while the double null mutation is lethal; homologous to mammalian ribosomal protein L19, no bacterial homolog; RPL19A has a paralog, RPL19B, that arose from the whole genome duplication	570	6143	10.7385	10.6588	10.7999	10.7253	0.0842321	0.057122	1.4746	0.14032	0.421581	0.852881	0.375119	1	0.375119
YBR084W	MIS1	MItochondrial C1-tetrahydrofolate Synthase	Mitochondrial C1-tetrahydrofolate synthase; involved in interconversion between different oxidation states of tetrahydrofolate (THF); provides activities of formyl-THF synthetase, methenyl-THF cyclohydrolase, and methylene-THF dehydrogenase	2928	1434.18	6.41015	6.08242	6.45993	6.11117	0.0731648	0.0836841	0.874297	0.381956	0.698121	0.417986	0.15607	1	0.15607
YBR085C-A			Protein of unknown function; green fluorescent protein (GFP)-fusion protein localizes to the cytoplasm and to the nucleus; protein abundance increases in response to DNA replication stress	258	2268.49	10.4358	10.611	10.2576	10.4108	-0.156481	0.0914756	-1.71063	0.0871488	0.313804	1.05974	0.503342	-1	-0.503342
YBR085W	AAC3	ADP/ATP Carrier	Mitochondrial inner membrane ADP/ATP translocator; exchanges cytosolic ADP for mitochondrially synthesized ATP; expressed under anaerobic conditions; similar to Aac1p; has roles in maintenance of viability and in respiration; AAC3 has a paralog, PET9, that arose from the whole genome duplication	924	30.5314	2.76907	2.65067	2.44869	1.43399	-0.33485	0.319263	-1.04882	0.29426	0.615623	0.531269	0.210685	-1	-0.210685
YBR086C	IST2	Increased Sodium Tolerance	Cortical ER protein involved in ER-plasma membrane (PM) tethering; one of 6 proteins (Ist2, Scs2, Scs22, Tcb1, Tcb2, Tcb3) that connect ER to PM, regulate PM phosphatidylinositol-4-phosphate (PI4P) levels by controlling access of Sac1 phosphatase to PI4P; required to locate Osh6, Osh7 in ER/PM contact site to allow phosphatidylserine transport from ER to PM; localizes to mother in small-budded ce…	2841	1764.29	6.59431	6.52421	6.66014	6.64946	0.0905228	0.127454	0.710239	0.477556	0.765468	0.320976	0.116073	1	0.116073
YBR087W	RFC5	Replication Factor C	Subunit of heteropentameric Replication factor C (RF-C); RF-C is a DNA binding protein and ATPase that acts as a clamp loader of the proliferating cell nuclear antigen (PCNA) processivity factor for DNA polymerases delta and epsilon	1065	508.767	6.30288	6.25334	6.23235	6.15279	-0.0419694	0.111068	-0.37787	0.705527	0.891537	0.151486	0.0498604	-1	-0.0498604
YBR088C	POL30	POLymerase	Proliferating cell nuclear antigen (PCNA); functions as the sliding replication clamp for DNA polymerase delta; may function as a docking site for other proteins required for mitotic and meiotic chromosomal DNA replication and for DNA repair; PCNA ubiquitination at K164 plays a crucial role during Okazaki fragment processing	777	157.538	4.77289	5.10634	5.20264	4.87967	0.453204	0.161342	2.80897	0.00497006	0.0394018	2.30364	1.40448	1	1.40448
YBR089C-A	NHP6B	Non-Histone Protein	High-mobility group (HMG) protein; binds to and remodels nucleosomes; involved in recruiting FACT and other chromatin remodelling complexes to the chromosomes; functionally redundant with Nhp6Ap; required for transcriptional initiation fidelity of some tRNA genes; homologous to mammalian HMGB1 and HMGB2; NHP6B has a paralog, NHP6A, that arose from the whole genome duplication	300	484.43	8.26953	7.84738	8.33145	7.38107	0.0788152	0.100988	0.780438	0.435133	0.739867	0.361378	0.130846	1	0.130846
YBR090C			Putative protein of unknown function; green fluorescent protein (GFP)-fusion protein localizes to the cytoplasm and nucleus	369	30.3436	4.09434	3.60834	3.77119	3.41334	-0.306743	0.264304	-1.16057	0.245818	0.56689	0.609387	0.246501	-1	-0.246501
YBR091C	TIM12	Translocase of the Inner Membrane	Essential protein of the inner mitochondrial membrane; peripherally localized; component of the TIM22 complex, which is a twin-pore translocase that mediates insertion of numerous multispanning inner membrane proteins	330	387.239	7.3746	7.42969	7.61981	7.65172	0.265024	0.153716	1.72411	0.0846885	0.307427	1.07218	0.512258	1	0.512258
YBR092C	PHO3	PHOsphate metabolism	Constitutively expressed acid phosphatase similar to Pho5p; brought to the cell surface by transport vesicles; hydrolyzes thiamin phosphates in the periplasmic space, increasing cellular thiamin uptake; expression is repressed by thiamin	1404	1124.7	6.95953	6.85785	7.07504	6.89445	0.12856	0.254659	0.504832	0.613677	0.845451	0.21206	0.0729118	1	0.0729118
YBR093C	PHO5	PHOsphate metabolism	Repressible acid phosphatase; 1 of 3 repressible acid phosphatases that also mediates extracellular nucleotide-derived phosphate hydrolysis; secretory pathway derived cell surface glycoprotein; induced by phosphate starvation and coordinately regulated by PHO4 and PHO2	1404	636.63	5.73431	5.12906	7.02847	6.09855	1.31958	0.102318	12.8968	4.6927e-38	1.68689e-35	37.3286	34.7729	1	34.7729
YBR094W	PBY1	P-BodY associated protein	Putative tubulin tyrosine ligase associated with P-bodies; may have a role in mRNA metabolism; yeast knockout collection strain identified as a pby1 null mutant is actually wild-type for PBY1 and deleted for mms4	2262	676.099	5.54379	5.46076	5.65302	5.57769	0.135108	0.0789575	1.71115	0.0870536	0.31367	1.06021	0.503527	1	0.503527
YBR095C	RXT2		Component of the histone deacetylase Rpd3L complex; possibly involved in cell fusion and invasive growth; relocalizes to the cytosol in response to hypoxia	1293	430.755	5.73006	5.73913	5.82026	5.5772	0.112933	0.0973481	1.1601	0.24601	0.56689	0.609047	0.246501	1	0.246501
YBR096W			Putative protein of unknown function; green fluorescent protein (GFP)-fusion protein localizes to the ER	693	619.505	7.11916	7.14509	7.25834	7.04085	0.164579	0.0755087	2.17961	0.0292866	0.148032	1.53333	0.829645	1	0.829645
YBR097W	VPS15	Vacuolar Protein Sorting	Serine/threonine protein kinase involved in vacuolar protein sorting; functions as a membrane-associated complex with Vps34p; active form recruits Vps34p to the Golgi membrane; interacts with the GDP-bound form of Gpa1p; myristoylated; a fraction is localized, with Vps34p, to nuclear pores at nucleus-vacuole junctions and may facilitate transcription elongation for genes positioned at the nuclear…	4365	267.353	3.46245	3.12324	3.3747	3.12241	-0.0662021	0.12036	-0.550034	0.582296	0.827538	0.234856	0.0822122	-1	-0.0822122
YBR098W	MMS4	Methyl MethaneSulfonate sensitivity	Subunit of structure-specific Mms4p-Mus81p endonuclease; cleaves branched DNA; involved in recombination, DNA repair, and joint molecule formation/resolution during meiotic recombination; phosphorylation of the non-catalytic subunit Mms4p by Cdc28p and Cdc5p during mitotic cell cycle activates the function of Mms4p-Mus81p	2076	250.861	4.14734	4.40961	4.26246	4.18572	0.141391	0.117411	1.20423	0.228499	0.54757	0.641116	0.26156	1	0.26156
YBR101C	FES1	Factor Exchange for Ssa1p	Hsp70 (Ssa1p) nucleotide exchange factor; required for the release of misfolded proteins from the Hsp70 system to the Ub-proteasome machinery for degradation; cytosolic homolog of Sil1p, which is the nucleotide exchange factor for BiP (Kar2p) in the endoplasmic reticulum; protein abundance increases in response to DNA replication stress	873	2742.52	8.66809	9.22006	8.82612	9.01556	0.181772	0.0601258	3.02319	0.00250126	0.022882	2.60184	1.64051	1	1.64051
YBR102C	EXO84	EXOcyst	Exocyst subunit with dual roles in exocytosis and spliceosome assembly; subunit of the the exocyst complex which mediates polarized targeting and tethering of post-Golgi secretory vesicles to active sites of exocytosis at the plasma membrane (PM) prior to SNARE-mediated fusion; required for exocyst assembly and targeting the complex to specific sites on the bud tip PM; associates the U1 snRNP; ro…	2262	375.417	4.91821	4.63129	4.66298	4.61958	-0.233134	0.11629	-2.00476	0.0449892	0.202302	1.34689	0.693999	-1	-0.693999
YBR103W	SIF2	Sir4p-Interacting Factor	WD40 repeat-containing subunit of Set3C histone deacetylase complex; complex represses early/middle sporulation genes; antagonizes telomeric silencing; binds specifically to the Sir4p N-terminus	1608	490.322	5.64715	5.56502	5.63066	5.51964	0.0068622	0.0845214	0.0811889	0.935292	0.978827	0.0290529	0.00929415	1	0.00929415
YBR104W	YMC2	Yeast Mitochondrial Carrier	Putative mitochondrial inner membrane transporter; proposed role in oleate metabolism and glutamate biosynthesis; member of the mitochondrial carrier (MCF) family; YMC2 has a paralog, YMC1, that arose from the whole genome duplication	990	245.388	5.41765	5.14586	5.46261	5.11946	0.0663956	0.134148	0.494942	0.620641	0.847539	0.20716	0.0718404	1	0.0718404
YBR105C	VID24	Vacuolar Import and Degradation	GID Complex regulatory subunit; binds GID Complex in response to glucose through interactions with complex member Vid28p; regulates fructose-1,6-bisphosphatase (FBPase) targeting to the vacuole; promotes proteasome-dependent catabolite degradation of FBPase; peripheral membrane protein located at Vid (vacuole import and degradation) vesicles	1089	2742.64	8.98973	8.71255	8.65612	7.91427	-0.318277	0.324546	-0.980683	0.326749	0.649971	0.485786	0.187106	-1	-0.187106
YBR106W	SND3	SRP-iNDependent targeting	Protein involved in SRP-independent targeting of substrates to the ER; component of an alternative ER targeting pathway that has partial functional redundancy with the GET pathway; preference for substrates with downstream transmembrane domains; interacts with Snd1p, Env10p/Snd2p, and Sec61p-translocon subunits; can compensate for loss of SRP; role in phosphate transport, interacting with Pho88p,…	567	4127.47	10.3879	10.3353	10.062	9.82516	-0.302201	0.062957	-4.80012	1.5857e-06	4.23153e-05	5.79978	4.3735	-1	-4.3735
YBR107C	IML3	Increased Minichromosome Loss	Outer kinetochore protein and component of the Ctf19 complex; involved in the establishment of pericentromeric cohesion during mitosis; prevents non-disjunction of sister chromatids during meiosis II; forms a stable complex with Chl4p; required for localization of Sgo1p to pericentric sites during meiosis I; orthologous to human centromere constitutive-associated network (CCAN) subunit CENP-L and…	738	259.287	5.99331	5.70403	5.85548	5.6159	-0.109965	0.117577	-0.935259	0.349655	0.67172	0.456361	0.172812	-1	-0.172812
YBR108W	AIM3	Altered Inheritance rate of Mitochondria	Protein that inhibits barbed-end actin filament elongation; interacts with Rvs167p; null mutant is viable and displays elevated frequency of mitochondrial genome loss	2844	751.762	5.45994	5.51669	5.37193	5.16579	-0.0630428	0.0900442	-0.700132	0.483845	0.769961	0.315294	0.113531	-1	-0.113531
YBR109C	CMD1	CalMoDulin	Calmodulin; Ca2+ binding protein that regulates Ca2+ independent processes (mitosis, bud growth, actin organization, endocytosis, etc.) and Ca2+ dependent processes (stress-activated pathways), targets include Nuf1p, Myo2p and calcineurin; binds to the Hog1p MAPK in response to hyperosmotic stress; potentiates membrane tubulation and constriction mediated by the Rvs161p-Rvs167p complex; human CAL…	444	2085.82	9.46766	9.54001	9.60794	9.5141	0.163564	0.0596435	2.74237	0.00609983	0.04585	2.21468	1.33866	1	1.33866
YBR109W-A			Putative protein of unknown function; questionable ORF from MIPS	225	8.20041	2.48701	2.25371	2.5227	3.0818	0.27491	0.576507	0.476855	0.633465	0.853607	0.198277	0.0687422	1	0.0687422
YBR110W	ALG1	Asparagine-Linked Glycosylation	Mannosyltransferase; involved in asparagine-linked glycosylation in the endoplasmic reticulum (ER); essential for viability; human homolog ALG1 complements yeast null mutant	1350	719.908	6.41917	6.21922	6.44455	6.48293	0.0495115	0.077033	0.642731	0.520399	0.794028	0.283664	0.100164	1	0.100164
YBR111C	YSA1		Nudix hydrolase family member with ADP-ribose pyrophosphatase activity; shown to metabolize O-acetyl-ADP-ribose to AMP and acetylated ribose 5'-phosphate	696	885.222	7.7456	7.60105	7.71136	7.52655	-0.00982124	0.112332	-0.0874306	0.930329	0.978192	0.0313633	0.00957588	-1	-0.00957588
YBR111W-A	SUS1	Sl gene Upstream of ySa1	Component of both the SAGA histone acetylase and TREX-2 complexes; interacts with RNA polymerase II; involved in mRNA export coupled transcription activation and elongation; involved in post-transcriptional tethering of active genes to the nuclear periphery and to non-nascent mRNP	291	246.071	7.04797	7.14505	7.09067	6.95691	0.0709915	0.129628	0.547656	0.583928	0.82879	0.23364	0.0815553	1	0.0815553
YBR112C	CYC8	CYtochrome C	General transcriptional co-repressor; acts together with Tup1p; also acts as part of a transcriptional co-activator complex that recruits the SWI/SNF and SAGA complexes to promoters; can form the prion [OCT+]	2901	1918.48	6.85055	6.65376	6.81474	6.48674	-0.0128798	0.0844745	-0.152469	0.878817	0.960068	0.0561016	0.017698	-1	-0.017698
YBR113W			Dubious open reading frame; unlikely to encode a functional protein, based on available experimental and comparative sequence data; partially overlaps the verified gene CYC8	483	15.3615	2.57194	1.49184	2.39796	2.69012	-0.0429732	0.445247	-0.0965155	0.923111	0.976376	0.034746	0.0103829	-1	-0.0103829
YBR114W	RAD16	RADiation sensitive	Nucleotide excision repair (NER) protein; binds damaged DNA during NER; binds DNA in an ATP-dependent manner (with Rad7p) during NER; required for NER of non-transcribed chromatin; subunit of Nucleotide Excision Repair Factor 4 (NEF4) and the Elongin-Cullin-Socs (ECS) ligase complex	2373	476.327	5.20188	5.10208	4.98359	4.52645	-0.195656	0.220557	-0.887099	0.375026	0.69444	0.425939	0.158365	-1	-0.158365
YBR115C	LYS2	LYSine requiring	Alpha aminoadipate reductase; catalyzes the reduction of alpha-aminoadipate to alpha-aminoadipate 6-semialdehyde, which is the fifth step in biosynthesis of lysine; activation requires posttranslational phosphopantetheinylation by Lys5p	4179	734.635	4.69824	4.71961	4.75894	4.96923	0.0832111	0.079211	1.0505	0.293489	0.615623	0.532408	0.210685	1	0.210685
YBR116C			Dubious open reading frame; unlikely to encode a functional protein, based on available experimental and comparative sequence data; partially overlaps the verified gene TKL2	528	8.84262	0.917147	2.85907	-0.950837	0.533804	-2.49346	0.997368	-2.50004	0.0124179	0.077772	1.90595	1.10918	-1	-1.10918
YBR117C	TKL2	TransKetoLase	Transketolase; catalyzes conversion of xylulose-5-phosphate and ribose-5-phosphate to sedoheptulose-7-phosphate and glyceraldehyde-3-phosphate in the pentose phosphate pathway; needed for synthesis of aromatic amino acids; TKL2 has a paralog, TKL1, that arose from the whole genome duplication	2046	240.351	4.1591	5.03095	2.80089	4.01224	-1.359	0.164922	-8.24021	1.71905e-16	1.64142e-14	15.7647	13.7848	-1	-13.7848
YBR118W	TEF2	Translation Elongation Factor	Translational elongation factor EF-1 alpha; GTP-bound active form, binds to and delivers aminoacylated tRNA to the A-site of ribosomes for elongation of nascent polypeptides; moonlighting function as an actin binding and bundling protein; association with GTPase Rho1p on the vacuolar membrane may facilitate F-actin remodeling; involved in tRNA re-export from the nucleus; Tef2p-RFP levels increase…	1377	17102.4	10.9519	10.9452	10.9003	10.9351	-0.027753	0.0886344	-0.313117	0.754191	0.911383	0.122518	0.0402991	-1	-0.0402991
YBR119W	MUD1	Mutant U1 Die	U1 snRNP A protein; homolog of human U1-A; involved in nuclear mRNA splicing	897	414.481	6.11652	6.22029	6.13355	6.26496	0.0387299	0.113771	0.34042	0.73354	0.902489	0.134576	0.0445581	1	0.0445581
YBR120C	CBP6	Cytochrome B Protein synthesis	Mitochondrial protein required for translation of the COB mRNA; forms a complex with Cbp3p that binds to mt ribosomes near the polypeptide tunnel exit and promotes efficient translation of the COB mRNA; Cbp3p-Cbp6p complex also interacts with newly synthesized cytochrome b (Cobp) and Cbp4p to promote assembly of Cobp into the cytochrome bc1 complex; Cbp3p-Cbp6p complex is sequestered if assembly …	489	730.423	7.69474	7.49273	8.21291	7.97639	0.538326	0.163543	3.29164	0.000996045	0.0110871	3.00172	1.95518	1	1.95518
YBR121C	GRS1	Glycyl-tRNA Synthase	Cytoplasmic and mitochondrial glycyl-tRNA synthase; ligates glycine to the cognate anticodon-bearing tRNA; transcription termination factor that may interact with the 3'-end of pre-mRNA to promote 3'-end formation; GRS1 has a paralog, GRS2, that arose from the whole genome duplication; human homolog GARS implicated in Charcot-Marie-Tooth disease, can complement yeast null mutant	2004	3511.53	8.09355	7.86228	8.20599	8.22751	0.135329	0.12046	1.12344	0.261251	0.585445	0.582941	0.232514	1	0.232514
YBR122C	MRPL36	Mitochondrial Ribosomal Protein, Large subunit	Mitochondrial ribosomal protein of the large subunit; overproduction suppresses mutations in the COX2 leader peptide-encoding region	534	1660.63	8.79922	8.62664	9.22535	9.0238	0.449528	0.0920669	4.88262	1.04687e-06	2.94812e-05	5.98011	4.53045	1	4.53045
YBR123C	TFC1	Transcription Factor class C	Subunit of RNA polymerase III transcription initiation factor complex; one of six subunits of the RNA polymerase III transcription initiation factor complex (TFIIIC); part of the TauA globular domain of TFIIIC that binds DNA at the BoxA promoter sites of tRNA and similar genes; human homolog is TFIIIC-63	1950	581.766	5.59432	5.59077	5.57759	5.46537	0.00966433	0.0966151	0.100029	0.920321	0.976191	0.0360606	0.0104651	1	0.0104651
YBR124W			Putative protein of unknown function	360	5.25894	1.40505	1.69506	1.52741	0.542519	0.254698	0.697131	0.365352	0.714849	0.895906	0.145786	0.0477374	1	0.0477374
YBR125C	PTC4	Phosphatase Two C	Cytoplasmic type 2C protein phosphatase (PP2C); identified as a high-copy number suppressor of cnb1 mpk1 synthetic lethality; overexpression decreases high-osmolarity induced Hog1p phosphorylation and kinase activity	1182	787.609	6.87833	6.73175	6.72335	6.5258	-0.129013	0.0800506	-1.61164	0.10704	0.359408	0.970453	0.444412	-1	-0.444412
YBR126C	TPS1	Trehalose-6-Phosphate Synthase	Synthase subunit of trehalose-6-P synthase/phosphatase complex; synthesizes the storage carbohydrate trehalose, which is critically important for survival of long-term desiccation; also found in a monomeric form; expression is induced by the stress response and repressed by the Ras-cAMP pathway; protein abundance increases in response to DNA replication stress and in response to prolonged exposur…	1488	2862.74	8.24427	8.40502	8.11069	8.15199	-0.105211	0.171193	-0.614578	0.538833	0.803516	0.268546	0.0950052	-1	-0.0950052
YBR126W-A	MEO1	Mini ER ORF	Putative protein of unknown function; identified by gene-trapping, microarray analysis, and genome-wide homology searches; mRNA identified as translated by ribosome profiling data; SWAT-GFP, seamless-GFP and mCherry fusion proteins localize to the endoplasmic reticulum; partially overlaps the dubious ORF YBR126W-B	207	7.35714	2.03917	2.8906	2.57487	2.73104	0.494267	0.635223	0.7781	0.43651	0.739867	0.360006	0.130846	1	0.130846
YBR126W-B			Dubious open reading frame; unlikely to encode a functional protein, based on available experimental and comparative sequence data; partially overlaps the dubious ORF YBR126W-A; identified by SAGE	144	10.5196	3.48084	3.72714	3.44607	3.72253	-0.0497157	0.505596	-0.0983309	0.92167	0.976191	0.0354248	0.0104651	-1	-0.0104651
YBR127C	VMA2	Vacuolar Membrane Atpase	Subunit B of V1 peripheral membrane domain of vacuolar H+-ATPase; electrogenic proton pump found throughout the endomembrane system; contains nucleotide binding sites; also detected in the cytoplasm; protein abundance increases in response to DNA replication stress; human homolog ATP6V1B1, implicated in autosomal-recessive distal renal tubular acidosis (RTA) with sensorineural deafness, complemen…	1554	3130.56	8.39999	8.19352	8.38109	8.26851	0.00406072	0.0693781	0.0585303	0.953326	0.987196	0.0207585	0.00559647	1	0.00559647
YBR128C	ATG14	AuTophaGy related	Autophagy-specific subunit of phosphatidylinositol 3-kinase complex I; Atg14p targets complex I to the phagophore assembly site (PAS); required for localizing additional ATG proteins to the PAS; required for overflow degradation of misfolded proteins when ERAD is saturated; homolog of human Barkor; other members are Vps34, Vps15, and Vps30p	1035	75.2208	3.84226	3.43127	3.32836	3.48276	-0.501315	0.188292	-2.66243	0.00775776	0.055121	2.11026	1.25868	-1	-1.25868
YBR129C	OPY1	Overproduction-induced Pheromone-resistant Yeast	Protein of unknown function; overproduction blocks cell cycle arrest in the presence of mating pheromone; the authentic, non-tagged protein is detected in highly purified mitochondria in high-throughput studies	987	287.6	5.73976	5.57335	5.37022	5.39128	-0.337971	0.120236	-2.81088	0.00494056	0.0392611	2.30622	1.40604	-1	-1.40604
YBR130C	SHE3	Swi5p-dependent HO Expression	Protein adaptor between Myo4p and the She2p-mRNA complex; part of the mRNA localization machinery that restricts accumulation of certain proteins to the bud; also required for cortical ER inheritance	1278	724.435	6.52969	6.39833	6.61815	6.38303	0.111961	0.0852952	1.31263	0.189306	0.496077	0.722835	0.304451	1	0.304451
YBR131W	CCZ1	Calcium Caffeine Zinc sensitivity	Subunit of a heterodimeric guanine nucleotide exchange factor (GEF); subunit of the Mon1-Ccz1 GEF complex, which stimulates nucleotide exchange and activation of Ypt7p, a Rab family GTPase involved in membrane tethering and fusion events at the late endosome and vacuole; GEF activity is stimulated by membrane association and anionic phospholipids; involved in localizing Ypt7p to the vacuolar memb…	2115	159.328	3.70926	3.55502	3.53764	3.47513	-0.149678	0.171649	-0.872003	0.383207	0.699388	0.416567	0.155282	-1	-0.155282
YBR132C	AGP2	high-Affinity Glutamine Permease	Plasma membrane regulator of polyamine and carnitine transport; has similarity to transporters but lacks transport activity; may act as a sensor that transduces environmental signals; has a positive or negative regulatory effect on transcription of many transporter genes	1791	532.884	5.73375	5.44476	5.65526	5.33445	-0.0493626	0.15914	-0.310183	0.756422	0.91253	0.121236	0.039753	-1	-0.039753
YBR133C	HSL7	Histone Synthetic Lethal	Protein arginine N-methyltransferase; exhibits septin and Hsl1p-dependent localization to the bud neck in budded cells and periodic Hsl1p-dependent phosphorylation; required with Hsl1p, and Elm1p for the mother-bud neck recruitment, phosphorylation, and degradation of Swe1p; responsible for symmetric dimethylation of histone H4 on Arg3; relocalizes away from bud neck upon DNA replication stress; …	2484	871.955	5.84479	5.68122	5.91813	5.71623	0.0973755	0.0876215	1.11132	0.266431	0.591412	0.574416	0.22811	1	0.22811
YBR135W	CKS1	Cdc28 Kinase Subunit	Cyclin-dependent protein kinase regulatory subunit and adaptor; interacts with Cdc28p (aka Cdk1p); required for G1/S and G2/M phase transitions and budding; mediates phosphorylation and degradation of Sic1p; modulates proteolysis of M-phase targets through interactions with the proteasome; role in transcriptional regulation, recruiting proteasomal subunits to target gene promoters; human homologs…	453	475.132	7.32316	7.35515	7.4407	7.36583	0.143013	0.088355	1.61861	0.105531	0.356889	0.976621	0.447467	1	0.447467
YBR136W	MEC1	Mitosis Entry Checkpoint	Genome integrity checkpoint protein and PI kinase superfamily member; Mec1p and Dun1p function in same pathway to regulate dNTP pools and telomere length; signal transducer required for cell cycle arrest and transcriptional responses to damaged or unreplicated DNA; facilitates replication fork progression and regulates P-body formation under replication stress; promotes interhomolog recombination…	7107	341.079	2.82165	3.00039	2.99523	2.85955	0.204741	0.111672	1.83342	0.0667405	0.263442	1.17561	0.579315	1	0.579315
YBR137W			Protein with a role in ER delivery of tail-anchored membrane proteins; interacts with Sgt2p; binds to the TRC complex, which inserts proteins into the ER membrane; interacts with Msn5p karyopherin; YBR137W is not an essential gene	540	404.276	6.97821	6.89614	6.8521	6.80968	-0.098882	0.112553	-0.878539	0.379651	0.696733	0.420615	0.156934	-1	-0.156934
YBR138C			Cytoplasmic protein of unknown function; APCC(Cdh1) substrate; potentially phosphorylated by Cdc28p; YBR138C is not an essential gene	1575	444.739	5.64226	5.43677	5.49651	5.33293	-0.124816	0.10188	-1.22512	0.22053	0.537566	0.656533	0.269568	-1	-0.269568
YBR139W	ATG42	AuTophaGy	Vacuolar serine-type carboxypeptidase; involved, along with functional homolog Prc1p, in vacuolar zymogen activation, breakdown of the autophagic body, and autophagosome-dependent protein synthesis; role in phytochelatin synthesis; localizes to the vacuole lumen; expression induced by nitrogen limitation in a GLN3, GAT1-independent manner; N-glycosylated	1527	988.43	6.83533	6.64059	6.80866	6.38836	-0.00357537	0.0960852	-0.0372104	0.970317	0.992569	0.0130862	0.00323917	-1	-0.00323917
YBR140C	IRA1	Inhibitory Regulator of the RAS-cAMP pathway	GTPase-activating protein; negatively regulates RAS by converting it from GTP- to the GDP-bound inactive form, required for reducing cAMP levels under nutrient limiting conditions, mediates membrane association of adenylate cyclase; mutations cause catalase T deficiency, defective glycogen synthesis and defective trehalose accumulation; IRA1 has a paralog, IRA2, that arose from the whole genome d…	9279	1198.03	4.4004	4.45054	4.36607	4.16696	-0.0117451	0.0843572	-0.139231	0.889268	0.963531	0.0509675	0.0161344	-1	-0.0161344
YBR141C	BMT2	Base MethylTransferase of 25S RNA	Nucleolar S-adenosylmethionine-dependent rRNA methyltransferase; methylates adenine (m1A) of large subunit (LSU) rRNA at position 2142; belongs to Rossmann fold superfamily; null mutant exhibits abnormal lipid metabolic phenotype; not an essential gene	1014	211.965	5.29067	5.01645	5.11429	4.67492	-0.155913	0.204762	-0.761434	0.446398	0.744303	0.350278	0.12825	-1	-0.12825
YBR142W	MAK5	MAintenance of Killer	Essential nucleolar protein; putative DEAD-box RNA helicase required for maintenance of M1 dsRNA virus; involved in biogenesis of large (60S) ribosomal subunits	2322	838.914	5.99323	5.59354	6.05951	5.64454	0.0836012	0.101273	0.825501	0.409087	0.721669	0.388184	0.141662	1	0.141662
YBR143C	SUP45	SUPpressor	Polypeptide release factor (eRF1) in translation termination; mutant form acts as a recessive omnipotent suppressor; methylated by Mtq2p-Trm112p in ternary complex eRF1-eRF3-GTP; mutation of methylation site confers resistance to zymocin; has a role in cytokinesis through interaction with Mlc1p	1314	2721.27	8.50491	8.02718	8.53931	8.28961	0.0597173	0.0868138	0.687879	0.491529	0.775028	0.308451	0.110683	1	0.110683
YBR144C			Putative protein of unknown function; conserved across S. cerevisiae strains; YBR144C is not an essential gene	315	7.13571	2.14829	2.0375	1.69353	1.96616	-0.398698	0.586989	-0.679227	0.496994	0.779405	0.303649	0.108237	-1	-0.108237
YBR145W	ADH5	Alcohol DeHydrogenase	Alcohol dehydrogenase isoenzyme V; involved in ethanol production; ADH5 has a paralog, ADH1, that arose from the whole genome duplication	1056	233.172	5.07284	4.81198	5.30865	5.24208	0.26093	0.144987	1.79968	0.0719113	0.275929	1.1432	0.559203	1	0.559203
YBR146W	MRPS9	Mitochondrial Ribosomal Protein, Small subunit	Mitochondrial ribosomal protein of the small subunit	837	2982.41	9.03485	8.68325	9.4408	9.24308	0.428318	0.138862	3.08449	0.00203898	0.0192883	2.69059	1.71471	1	1.71471
YBR147W	RTC2	Restriction of Telomere Capping	Putative vacuolar membrane transporter for cationic amino acids; likely contributes to amino acid homeostasis by exporting cationic amino acids from the vacuole; positive regulation by Lys14p suggests that lysine may be the primary substrate; member of the PQ-loop family, with seven transmembrane domains; similar to mammalian PQLC2 vacuolar transporter; RTC2 has a paralog, YPQ1, that arose from t…	891	112.54	4.12564	4.47723	4.25491	4.37528	0.135597	0.191829	0.706862	0.479652	0.767318	0.319074	0.115025	1	0.115025
YBR148W	YSW1		Protein required for normal prospore membrane formation; interacts with Gip1p, which is the meiosis-specific regulatory subunit of the Glc7p protein phosphatase; expressed specifically in spores and localizes to the prospore membrane; YSW1 has a paralog, SPO21, that arose from the whole genome duplication	1830	91.5838	3.12588	3.10744	2.97504	2.74168	-0.128745	0.167143	-0.770269	0.44114	0.739953	0.355423	0.130796	-1	-0.130796
YBR149W	ARA1	D-ARAbinose dehydrogenase	NADP+ dependent arabinose dehydrogenase; involved in carbohydrate metabolism; purified as homodimer; naturally occurs with a N-terminus degradation product	1035	2299.74	8.54734	8.3183	8.60728	8.30995	0.082482	0.127942	0.644684	0.519132	0.793973	0.284722	0.100194	1	0.100194
YBR150C	TBS1	ThiaBendazole Sensitive	Protein of unknown function; the authentic, non-tagged protein is detected in highly purified mitochondria in high-throughput studies; associates with rDNA chromatin in vivo; TBS1 has a paralog, HAL9, that arose from the whole genome duplication	3285	253.185	3.55807	4.01071	3.19988	3.52275	-0.339728	0.130472	-2.60383	0.00921888	0.0623883	2.03532	1.2049	-1	-1.2049
YBR151W	APD1	Actin Patches Distal	Protein of unknown function; required for normal localization of actin patches and for normal tolerance of sodium ions and hydrogen peroxide; localizes to both cytoplasm and nucleus	951	1126.19	7.5868	7.3795	7.7681	7.42848	0.203657	0.0794391	2.56368	0.0103569	0.0680948	1.98477	1.16689	1	1.16689
YBR152W	SPP381	Suppressor of PrP38-1	mRNA splicing factor, component of U4/U6.U5 tri-snRNP; interacts genetically and physically with Prp38p; relocalizes to the cytosol in response to hypoxia; temperature-sensitive phenotype of prp38-1 mutant can be suppressed by human homolog of SPP381, MFAP1	876	121.167	4.64952	4.4131	4.27089	4.46483	-0.348606	0.153114	-2.27678	0.0227995	0.123974	1.64207	0.906668	-1	-0.906668
YBR153W	RIB7	RIBoflavin biosynthesis	Diaminohydroxyphoshoribosylaminopyrimidine deaminase; catalyzes the second step of the riboflavin biosynthesis pathway	735	522.683	6.93396	6.86063	6.7548	6.69043	-0.152248	0.0894437	-1.70217	0.0887243	0.316877	1.05196	0.499109	-1	-0.499109
YBR154C	RPB5	RNA Polymerase B	RNA polymerase subunit ABC27; common to RNA polymerases I, II, and III; contacts DNA and affects transactivation	648	1354.26	8.45457	8.17557	8.58971	8.21776	0.159671	0.0708924	2.2523	0.0243035	0.129277	1.61433	0.888478	1	0.888478
YBR155W	CNS1	CyclophiliN Seven suppressor	TPR-containing co-chaperone; binds both Hsp82p (Hsp90) and Ssa1p (Hsp70); stimulates ATPase activity of Ssa1p; ts mutants reduce Hsp82p function, overexpression suppresses phenotypes of HSP82 ts allele and cpr7 deletion; human homolog TTC4 complements yeast cns1 mutant	1158	1059.29	7.27259	7.28739	7.25312	6.77843	0.00356607	0.202942	0.0175719	0.98598	0.996581	0.00613172	0.00148758	1	0.00148758
YBR156C	SLI15	Synthetically Lethal with Ipl1	Subunit of the conserved chromosomal passenger complex (CPC); complex regulates kinetochore-microtubule attachments, activation of the spindle tension checkpoint, and mitotic spindle disassembly; other complex members are Ipl1p, Bir1p, and Nbl1p	2097	351.775	4.76445	4.67278	4.81976	4.64576	0.0842118	0.123336	0.682785	0.494743	0.777445	0.30562	0.10933	1	0.10933
YBR157C	ICS2	Increased Copper Sensitivity	Protein of unknown function; null mutation does not confer any obvious defects in growth, spore germination, viability, or carbohydrate utilization	768	549.627	6.67253	6.88574	6.86013	6.81939	0.212408	0.146229	1.45257	0.146344	0.431825	0.834624	0.364692	1	0.364692
YBR158W	AMN1	Antagonist of Mitotic exit Network	Modulator of cell separation and mitotic exit; inhibits separation through Ub-dependent Ace2p proteolysis; part of a daughter-specific switch induced by the mitotic exit network that inhibits exit and resets the cell cycle after the execution of MEN function, blocking Tem1p and Cdc15 association; required for chromosome stability and multiple mitotic checkpoints; regulated by SCF; haploid transcr…	1650	428.293	5.48557	5.20912	5.35687	5.33451	-0.0873421	0.164832	-0.529884	0.596192	0.83697	0.224614	0.07729	-1	-0.07729
YBR159W	IFA38		Microsomal beta-keto-reductase; contains oleate response element (ORE) sequence in the promoter region; mutants exhibit reduced VLCFA synthesis, accumulate high levels of dihydrosphingosine, phytosphingosine and medium-chain ceramides	1044	1299.02	7.66276	7.4808	7.76988	7.54654	0.129937	0.0729648	1.78081	0.0749433	0.28313	1.12527	0.548014	1	0.548014
YBR160W	CDC28	Cell Division Cycle	Cyclin-dependent kinase (CDK) catalytic subunit; master regulator of mitotic and meiotic cell cycles; alternately associates with G1, S, G2/M phase cyclins, which provide substrate specificity; regulates metabolism, basal transcription, chromosome dynamics, growth and morphogenesis; transcript induction in osmostress involves antisense RNA; human homologs CDK1, CDK2, CDK3 can complement yeast con…	897	1050.57	7.5079	7.50338	7.65487	7.4504	0.171849	0.074218	2.31546	0.0205878	0.115002	1.68639	0.939295	1	0.939295
YBR161W	CSH1	CSG1/SUR1 Homolog	Mannosylinositol phosphorylceramide (MIPC) synthase catalytic subunit; forms a complex with regulatory subunit Csg2p; function in sphingolipid biosynthesis is overlapping with that of Sur1p; CSH1 has a paralog, SUR1, that arose from the whole genome duplication	1131	278.868	5.3846	5.28777	5.18122	5.26853	-0.175807	0.127829	-1.37533	0.16903	0.465288	0.772037	0.332278	-1	-0.332278
YBR162C	TOS1	Target Of Sbf	Covalently-bound cell wall protein of unknown function; identified as a cell cycle regulated SBF target gene; deletion mutants are highly resistant to treatment with beta-1,3-glucanase; has sequence similarity to YJL171C	1368	3035.11	8.66549	8.10852	8.62354	8.35009	-0.01382	0.0961347	-0.143756	0.885693	0.962978	0.0527169	0.0163835	-1	-0.0163835
YBR162W-A	YSY6		Protein of unknown function; expression suppresses a secretory pathway mutation in E. coli; has similarity to the mammalian RAMP4 protein involved in secretion	198	684.915	9.01693	9.1255	9.12571	9.07408	0.152577	0.138335	1.10295	0.270048	0.595332	0.56856	0.225241	1	0.225241
YBR163W	EXO5	EXOnuclease V	Mitochondrial 5'-3' exonuclease and sliding exonuclease; required for mitochondrial genome maintenance; distantly related to the RecB nuclease domain of bacterial RecBCD recombinases; may be regulated by the transcription factor Ace2	1758	371.108	5.14465	5.08478	5.1917	4.80441	0.0691738	0.0990011	0.698717	0.484729	0.770397	0.314501	0.113285	1	0.113285
YBR164C	ARL1	ADP-Ribosylation factor-Like	Soluble GTPase with a role in regulation of membrane traffic; regulates potassium influx; role in membrane organization at trans-Golgi network; required for delivery of Atg9p to the phagophore assembly site during autophagy under high temperature stress; required with Ypt6p for starvation-induced autophagy; required for the CVT pathway under non-starvation conditions; G protein of the Ras superfa…	552	784.359	7.87475	7.67968	7.93833	7.73881	0.0854817	0.0779184	1.09707	0.272612	0.598181	0.564454	0.223167	1	0.223167
YBR165W	UBS1	UBiquitin-conjugating enzyme Suppressor	Ubiquitin-conjugating enzyme suppressor that regulates Cdc34p; functions as a general positive regulator of Cdc34p activity; nuclear protein that may represent a link between nucleocytoplasmic transport and ubiquitin ligase activity	834	288.557	5.89279	5.86414	5.59557	5.722	-0.276208	0.108925	-2.53575	0.0112206	0.0725601	1.94998	1.1393	-1	-1.1393
YBR166C	TYR1	TYRosine	Prephenate dehydrogenase involved in tyrosine biosynthesis; expression is dependent on phenylalanine levels	1359	709.564	6.3638	6.27551	6.3616	6.44252	0.020799	0.0985918	0.210961	0.832918	0.944513	0.0793979	0.0247922	1	0.0247922
YBR167C	POP7	Processing Of Precursor RNAs	Subunit of RNase MRP, nuclear RNase P and telomerase; forms a soluble heterodimer with Pop6p that binds P3 domain of RNase MRP and RNase P RNAs; RNase MRP cleaves pre-rRNA, nuclear RNase P cleaves tRNA precursors to generate mature 5' ends and facilitates turnover of nuclear RNAs, while telomerase replenishes telomeric DNA	423	233.041	6.50189	6.5395	6.47445	6.26272	-0.00212549	0.11044	-0.0192457	0.984645	0.996233	0.00672027	0.00163912	-1	-0.00163912
YBR168W	PEX32	PEroXisome related	Peroxisomal integral membrane protein; involved in negative regulation of peroxisome size; partially functionally redundant with Pex31p; genetic interactions suggest action at a step downstream of steps mediated by Pex28p and Pex29p	1242	199.208	4.73135	4.57938	4.63375	4.68862	-0.0625946	0.163782	-0.382183	0.702326	0.8897	0.153461	0.0507563	-1	-0.0507563
YBR169C	SSE2	Stress Seventy subfamily E	Member of Hsp110 subclass of the heat shock protein 70 (HSP70) family; serves as nucleotide exchange factor to load ATP onto the SSA class of cytosolic Hsp70s; may be involved in protein folding; localized to the cytoplasm; SSE2 has a paralog, SSE1, that arose from the whole genome duplication	2082	1029.62	5.46436	7.01561	5.61404	6.41535	0.172737	0.132839	1.30035	0.193481	0.501583	0.713362	0.299657	1	0.299657
YBR170C	NPL4	Nuclear Protein Localization	Substrate-recruiting cofactor of the Cdc48p-Npl4p-Ufd1p segregase; assists Cdc48p in the dislocation of misfolded, polyubiquitinated ERAD substrates that are subsequently delivered to the proteasome for degradation; also involved in the regulated destruction of resident ER membrane proteins, such as HMG-CoA reductase (Hmg1/2p) and cytoplasmic proteins (Fbp1p); role in mobilizing membrane bound tr…	1743	723.421	6.34067	6.41502	5.52295	5.6398	-0.798999	0.113732	-7.02526	2.13667e-12	1.36012e-10	11.6703	9.86642	-1	-9.86642
YBR171W	SEC66	SECretory	Non-essential subunit of Sec63 complex; with Sec61 complex, Kar2p/BiP and Lhs1p forms a channel competent for SRP-dependent and post-translational SRP-independent protein targeting and translocation into the ER; other members are Sec63p, Sec62p, and Sec72p	621	890.028	7.99742	7.8432	7.87201	7.55735	-0.101695	0.0780915	-1.30226	0.192829	0.500799	0.714827	0.300337	-1	-0.300337
YBR172C	SMY2	Suppressor of MYo2-66	GYF domain protein; involved in COPII vesicle formation; interacts with the Sec23p/Sec24p subcomplex; overexpression suppresses the temperature sensitivity of a myo2 mutant; similar to S. pombe Mpd2; SMY2 has a paralog, SYH1, that arose from the whole genome duplication	2223	1485.37	6.69227	6.46709	6.80164	6.85885	0.131154	0.128045	1.02429	0.3057	0.62647	0.514704	0.2031	1	0.2031
YBR173C	UMP1	Ubiquitin-Mediated Proteolysis	Chaperone required for correct maturation of the 20S proteasome; short-lived chaperone; may inhibit premature dimerization of proteasome half-mers; degraded by proteasome upon completion of its assembly	447	1228.1	8.91219	9.17785	8.36845	8.42279	-0.516089	0.0910428	-5.66864	1.43938e-08	5.78688e-07	7.84182	6.23756	-1	-6.23756
YBR175W	SWD3	Set1c, WD40 repeat protein	Essential subunit of the COMPASS (Set1C) complex; COMPASS methylates histone H3 on lysine 4 and is required in transcriptional silencing near telomeres; WD40 beta propeller superfamily member and ortholog of mammalian WDR5	948	266.115	5.76671	5.76809	5.17536	5.05119	-0.57111	0.108207	-5.27794	1.30643e-07	4.43533e-06	6.88391	5.35307	-1	-5.35307
YBR176W	ECM31	ExtraCellular Mutant	Ketopantoate hydroxymethyltransferase; required for pantothenic acid biosynthesis, converts 2-oxoisovalerate into 2-dehydropantoate	939	244.254	5.44164	5.11143	5.46382	5.40557	0.0435329	0.122681	0.354847	0.722704	0.899051	0.141039	0.0462156	1	0.0462156
YBR177C	EHT1	Ethanol Hexanoyl Transferase	Octanoyl-CoA:ethanol acyltransferase; also functions as thioesterase; plays a minor role in medium-chain fatty acid ethyl ester biosynthesis; localizes to lipid particles and the mitochondrial outer membrane; EHT1 has a paralog, EEB1, that arose from the whole genome duplication	1356	1046.7	7.3958	6.71505	7.12872	6.29633	-0.243667	0.0714231	-3.4116	0.000645839	0.00790926	3.18988	2.10186	-1	-2.10186
YBR179C	FZO1	FuZzy Onions homolog	Mitofusin, protein involved in mitochondrial outer membrane fusion; role in mitochondrial genome maintenance; efficient tethering and degradation of Fzo1p requires an intact N-terminal GTPase domain; targeted for destruction by the ubiquitin ligase SCF-Mdm30p and the cytosolic ubiquitin-proteasome system; activity regulated by ubiquitylation at conserved lysine residues and by deubiquitylases Ubp…	2568	1019.91	5.99905	5.70963	6.03083	6.09553	0.0561555	0.105719	0.531177	0.595296	0.836154	0.225267	0.0777135	1	0.0777135
YBR180W	DTR1	DiTyRosine	Putative dityrosine transporter of the major facilitator superfamily; member of the 12-spanner drug:H(+) antiporter DHA1 family; required for spore wall synthesis; sequence similarity to QDR1 and QDR3, and the triple mutant dtr1 qdr1 qdr3 exhibits reduced dityrosine fluorescence relative to the single mutants; expressed during sporulation	1719	24.5279	1.26052	1.22682	1.05878	1.21648	-0.115549	0.347918	-0.332116	0.739802	0.905091	0.130885	0.0433079	-1	-0.0433079
YBR181C	RPS6B	Ribosomal Protein of the Small subunit	Protein component of the small (40S) ribosomal subunit; homologous to mammalian ribosomal protein S6, no bacterial homolog; phosphorylated on S233 by Ypk3p in a TORC1-dependent manner, and on S232 in a TORC1/2-dependent manner by Ypk1/2/3p; RPS6B has a paralog, RPS6A, that arose from the whole genome duplication	711	5772.06	10.3223	10.2758	10.2805	10.3691	-0.0203021	0.145538	-0.139497	0.889057	0.963474	0.0510703	0.0161601	-1	-0.0161601
YBR182C	SMP1	Second MEF2-like Protein 1	MADS-box transcription factor involved in osmotic stress response; SMP1 has a paralog, RLM1, that arose from the whole genome duplication	1359	105.056	3.43856	3.46565	3.81718	3.69639	0.410881	0.172349	2.38401	0.0171253	0.0995744	1.76636	1.00185	1	1.00185
YBR182C-A			Putative protein of unknown function; identified by gene-trapping, microarray-based expression analysis, and genome-wide homology searching	195	5.74693	2.04209	2.42366	2.44686	2.3611	0.643556	0.709369	0.907223	0.364289	0.685127	0.438554	0.164229	1	0.164229
YBR183W	YPC1	Yeast Phyto-Ceramidase	Alkaline ceramidase; also has reverse (CoA-independent) ceramide synthase activity; catalyzes both breakdown and synthesis of phytoceramide; overexpression confers fumonisin B1 resistance; YPC1 has a paralog, YDC1, that arose from the whole genome duplication	951	399.122	5.80937	6.00768	6.11407	6.1952	0.335525	0.1543	2.17449	0.0296684	0.149467	1.52771	0.825455	1	0.825455
YBR184W			Putative protein of unknown function; YBR184W is not an essential gene	1572	43.9725	1.90293	2.05745	2.18684	2.43942	0.312967	0.23975	1.30539	0.191761	0.50015	0.71724	0.3009	1	0.3009
YBR185C	MBA1	Multi-copy Bypass of AFG3	Membrane-associated mitoribosome receptor; involved along with Dpi29p in the cotranslational insertion of nascent polypeptide chains into the inner mitochondrial membrane; associates with nascent polypeptide chains; interacts with Mdm38p and may recruit mRNA-specific translational activators to the mitoribosome; null mutant displays decreased tolerance to mistranslation-induced proteotoxic stress…	837	903.723	7.21576	6.85035	7.68178	7.7089	0.49271	0.106619	4.62123	3.81462e-06	9.32447e-05	5.41855	4.03038	1	4.03038
YBR186W	PCH2	Pachytene CHeckpoint	Hexameric ring ATPase that remodels chromosome axis protein Hop1p; nucleolar component of the pachytene checkpoint, which prevents chromosome segregation when recombination and chromosome synapsis are defective; also represses meiotic interhomolog recombination in rDNA; required for meiotic double-stranded break formation	1695	69.1411	2.76282	2.36053	3.06513	2.53351	0.320805	0.188792	1.69926	0.0892709	0.318122	1.04929	0.497406	1	0.497406
YBR187W	GDT1	Gcr1 Dependent Translation factor	Calcium and manganese transporter with higher affinity for Ca2+; involved in Ca2+ and Mn2+ homeostasis; localizes to the cis- and medial-Golgi apparatus; GFP-fusion localizes to the vacuole; required for the Mn2+-dependent function of glycosylation enzymes; TMEM165, a human ortholog linked to Congenital Disorders of Glycosylation, functionally complements the null allele; expression pattern and p…	843	901.91	7.58488	7.33527	7.45346	7.21211	-0.104805	0.089111	-1.17611	0.23955	0.558677	0.620605	0.252839	-1	-0.252839
YBR188C	NTC20	Prp19p (NineTeen)-associated Complex	Member of the NineTeen Complex (NTC); this complex contains Prp19p and stabilizes U6 snRNA in catalytic forms of the spliceosome containing U2, U5, and U6 snRNAs	423	216.433	6.28688	6.37534	6.4156	6.26861	0.156128	0.130408	1.19723	0.231218	0.551743	0.635979	0.258263	1	0.258263
YBR189W	RPS9B	Ribosomal Protein of the Small subunit	Protein component of the small (40S) ribosomal subunit; homologous to mammalian ribosomal protein S9 and bacterial S4; RPS9B has a paralog, RPS9A, that arose from the whole genome duplication	588	7846.9	11.0373	10.9363	11.1343	11.045	0.121541	0.0521237	2.33178	0.0197125	0.111747	1.70526	0.951765	1	0.951765
YBR191W	RPL21A	Ribosomal Protein of the Large subunit	Ribosomal 60S subunit protein L21A; homologous to mammalian ribosomal protein L21, no bacterial homolog; RPL21A has a paralog, RPL21B, that arose from the whole genome duplication	483	5174.79	10.6411	10.6963	10.7183	10.7816	0.0998722	0.154079	0.648189	0.516863	0.793109	0.286625	0.100667	1	0.100667
YBR191W-A			Dubious open reading frame; unlikely to encode a functional protein, based on available experimental and comparative sequence data	75	22.0011	5.5401	5.56788	5.72437	5.49402	0.222412	0.3211	0.692657	0.488525	0.774006	0.311113	0.111256	1	0.111256
YBR192W	RIM2	Replication In Mitochondria	Mitochondrial pyrimidine nucleotide transporter; imports pyrimidine nucleoside triphosphates and exports pyrimidine nucleoside monophosphates; member of the mitochondrial carrier family	1134	1055.63	7.10663	6.83756	7.49779	7.25424	0.412325	0.132803	3.10479	0.00190413	0.0184407	2.7203	1.73422	1	1.73422
YBR193C	MED8	MEDiator complex	Subunit of the RNA polymerase II mediator complex; associates with core polymerase subunits to form the RNA polymerase II holoenzyme; essential for transcriptional regulation	672	269.801	6.06189	5.90591	6.00126	5.9768	-0.0394759	0.119981	-0.329017	0.742143	0.906141	0.129513	0.0428044	-1	-0.0428044
YBR194W	AIM4	Altered Inheritance rate of Mitochondria	Protein proposed to be associated with the nuclear pore complex; null mutant is viable, displays elevated frequency of mitochondrial genome loss and is sensitive to freeze-thaw stress	372	108.541	5.66169	5.48055	5.49459	5.4962	-0.14948	0.156533	-0.954945	0.339606	0.661658	0.469025	0.179367	-1	-0.179367
YBR195C	MSI1	Multicopy Suppressor of IRA1	Subunit of chromatin assembly factor I (CAF-1); chromatin assembly by CAF-1 affects multiple processes including silencing at telomeres, mating type loci, and rDNA; maintenance of kinetochore structure; deactivation of DNA damage checkpoint after DNA repair; chromatin dynamics during transcription; and repression of divergent noncoding transcription; Msi1p localizes to nucleus and cytoplasm and i…	1269	423.012	5.98882	5.85808	5.54837	5.40774	-0.41847	0.129164	-3.23982	0.00119604	0.0126893	2.92225	1.89656	-1	-1.89656
YBR196C	PGI1	PhosphoGlucoIsomerase	Glycolytic enzyme phosphoglucose isomerase; catalyzes the interconversion of glucose-6-phosphate and fructose-6-phosphate; required for cell cycle progression and completion of the gluconeogenic events of sporulation	1665	7169.52	9.16864	9.35558	9.25311	9.6207	0.101319	0.323014	0.313667	0.753774	0.911059	0.122759	0.0404537	1	0.0404537
YBR196C-A			Putative protein of unknown function; identified by fungal homology and RT-PCR; ORF emerged de novo in thymine-rich ancestral non-genic region, accumulated substantial changes under positive selection, and progressively increased its transmembrane propensity to give rise to a protein that integrates into the endoplasmic reticulum (ER) membrane while retaining potential for adaptive change	150	25.0802	4.6903	4.79806	4.8958	4.63358	0.208744	0.318902	0.654569	0.512745	0.790833	0.290099	0.101915	1	0.101915
YBR196C-B			Putative protein of unknown function; identified by expression profiling and mass spectrometry	105	37.4381	5.87198	5.71192	5.97108	5.79932	0.117946	0.252888	0.466395	0.640932	0.857993	0.193188	0.0665162	1	0.0665162
YBR197C			Protein of unknown function; green fluorescent protein (GFP)-fusion protein localizes to the cytoplasm and nucleus; YBR197C is not an essential gene; relative distribution to the nucleus increases upon DNA replication stress; YBR197C has a paralog, YPL077C, that arose from the whole genome duplication	654	231.7	5.81426	5.66877	5.70199	5.99221	-0.0885625	0.147317	-0.60117	0.547727	0.809009	0.261436	0.0920469	-1	-0.0920469
YBR198C	TAF5	TATA binding protein-Associated Factor	Subunit (90 kDa) of TFIID and SAGA complexes; involved in RNA polymerase II transcription initiation and in chromatin modification	2397	1328.9	6.44126	6.49198	6.48621	6.38283	0.0691908	0.0693961	0.997042	0.318744	0.640107	0.496558	0.193747	1	0.193747
YBR199W	KTR4	Kre Two Related	Glycosyltransferase involved in protein glycosylation; transfers GDP-mannose to methyl-alpha-mannoside in vitro; member of the KRE2/MNT1 mannosyltransferase family of type II membrane proteins with a short cytoplasmic N-terminus, a membrane-spanning region and a highly conserved catalytic lumenal domain	1395	1299.77	7.22673	7.27128	7.19734	7.10399	-0.00585779	0.0607406	-0.0964395	0.923172	0.976376	0.0347176	0.0103829	-1	-0.0103829
YBR200W	BEM1	Bud EMergence	Protein containing SH3-domains; involved in establishing cell polarity and morphogenesis; functions as a scaffold protein for complexes that include Cdc24p, Ste5p, Ste20p, and Rsr1p	1656	786.509	6.31427	6.16978	6.25732	6.16974	-0.0299238	0.0869944	-0.343974	0.730866	0.901741	0.136162	0.0449184	-1	-0.0449184
YBR201C-A	MIN7	mitochondrial MINi protein of ~7 kDa	Mitochondrial protein of unknown function	204	171.44	6.98841	7.17276	7.04437	6.94951	0.0685192	0.209468	0.327111	0.743584	0.906906	0.12867	0.0424379	1	0.0424379
YBR201W	DER1	Degradation in the Endoplasmic Reticulum	ER membrane protein that promotes export of misfolded polypeptides; required for ER-associated protein degradation of misfolded or unassembled proteins; initiates export of aberrant polypeptides from ER lumen by threading them into ER membrane and routing them to Hrd1p for ubiquitination; function normally requires N-terminal acetylation by NatB; N- and C- termini protrude into cytoplasm; similar…	636	230.987	5.79469	5.65633	6.0654	5.83057	0.296337	0.122516	2.41877	0.0155733	0.0925763	1.80762	1.0335	1	1.0335
YBR202W	MCM7	MiniChromosome Maintenance	Component of the Mcm2-7 hexameric helicase complex; MCM2-7 primes origins of DNA replication in G1 and becomes an active ATP-dependent helicase that promotes DNA melting and elongation in S-phase; forms an Mcm4p-6p-7p subcomplex	2538	1819.22	6.90331	6.71985	6.97992	6.67316	0.100383	0.0699618	1.43483	0.151336	0.440599	0.820057	0.355957	1	0.355957
YBR203W	COS111	Ciclopirox Olamine Sensitive	Protein required for antifungal drug ciclopirox olamine resistance; not related to the subtelomerically-encoded COS family; the authentic, non-tagged protein is detected in highly purified mitochondria in high-throughput studies	2775	690.838	5.37194	4.97528	5.58855	5.1949	0.244252	0.0887868	2.751	0.00594144	0.0449358	2.22611	1.34741	1	1.34741
YBR204C	LDH1	Lipid Droplet Hydrolase	Serine hydrolase; exhibits active esterase plus weak triacylglycerol lipase activities; proposed role in lipid homeostasis, regulating phospholipid and non-polar lipid levels and required for mobilization of LD-stored lipids; localizes to the lipid droplet (LD) surface; contains a classical serine containing catalytic triad (GxSxG motif)	1128	419.299	6.04495	5.58663	5.9695	5.85932	-0.0478401	0.124589	-0.383983	0.700991	0.889317	0.154287	0.0509435	-1	-0.0509435
YBR205W	KTR3	Kre Two Related	Putative alpha-1,2-mannosyltransferase; involved in O- and N-linked protein glycosylation; member of the KRE2/MNT1 mannosyltransferase family; Svp26p mediates uptake of Ktr3p into COPII vesicles; relocalizes from nucleus to vacuole upon DNA replication stress	1215	511.939	6.14495	5.62161	6.31937	6.03896	0.206291	0.14265	1.44614	0.148139	0.435649	0.82933	0.360864	1	0.360864
YBR206W			Dubious open reading frame; unlikely to encode a functional protein, based on available experimental and comparative sequence data; partially overlaps the verified gene KTR3	324	20.8256	3.12145	3.45379	3.64734	3.20474	0.529507	0.375491	1.41017	0.158489	0.448601	0.8	0.34814	1	0.34814
YBR207W	FTH1	FTR1 Homolog	Putative high affinity iron transporter; involved in transport of intravacuolar stores of iron; forms complex with Fet5p; expression is regulated by iron; proposed to play indirect role in endocytosis; protein abundance increases in response to DNA replication stress	1398	2048.38	8.02132	7.82862	7.85933	7.63925	-0.13526	0.180796	-0.748133	0.45438	0.749653	0.342581	0.12514	-1	-0.12514
YBR208C	DUR1,2	Degradation of URea	Urea amidolyase; contains both urea carboxylase and allophanate hydrolase activities, degrades urea to CO2 and NH3; expression sensitive to nitrogen catabolite repression and induced by allophanate, an intermediate in allantoin degradation; protein abundance increases in response to DNA replication stress	5508	895.831	5.04505	4.2595	5.08406	4.10979	0.05707	0.123077	0.463694	0.642867	0.85903	0.191879	0.0659915	1	0.0659915
YBR209W			Putative protein of unknown function; conserved across S. cerevisiae strains; YBR209W is not an essential gene	318	26.9701	3.47308	3.94846	3.90967	3.73063	0.473762	0.306532	1.54555	0.122213	0.388575	0.912884	0.410525	1	0.410525
YBR210W	ERV15	ER Vesicle Protein	Protein involved in export of proteins from the endoplasmic reticulum; ERV15 has a paralog, ERV14, that arose from the whole genome duplication	429	259.019	6.61729	6.40967	6.62305	6.63635	0.0206711	0.12876	0.16054	0.872455	0.958444	0.0592567	0.0184332	1	0.0184332
YBR211C	AME1	Associated with Microtubules and Essential	Essential kinetochore protein associated with microtubules and SPBs; component of the kinetochore sub-complex COMA (Ctf19p, Okp1p, Mcm21p, Ame1p); involved in spindle checkpoint maintenance; orthologous to human centromere constitutive-associated network (CCAN) subunit CENP-U and fission yeast Mis17; relative distribution to the nucleus increases upon DNA replication stress	975	148.481	4.59542	4.59158	4.66595	4.51126	0.0952064	0.148249	0.642205	0.52074	0.794028	0.283379	0.100164	1	0.100164
YBR212W	NGR1	Negative Growth Regulatory protein	RNA binding protein that negatively regulates growth rate; interacts with the 3' UTR of the mitochondrial porin (POR1) mRNA and enhances its degradation; overexpression impairs mitochondrial function; interacts with Dhh1p to mediate POR1 mRNA decay; expressed in stationary phase	2019	1868.4	7.33874	7.39334	7.07458	6.91	-0.237214	0.0762657	-3.11037	0.00186854	0.0181536	2.7285	1.74104	-1	-1.74104
YBR213W	MET8	METhionine requiring	Bifunctional dehydrogenase and ferrochelatase; involved in the biosynthesis of siroheme, a prosthetic group used by sulfite reductase; required for sulfate assimilation and methionine biosynthesis	825	283.181	5.81523	5.84051	5.73164	5.65524	-0.067794	0.113109	-0.599367	0.548928	0.809874	0.260485	0.0915825	-1	-0.0915825
YBR214W	SDS24	homolog of S. pombe SDS23	Protein involved in cell separation during budding; one of two S. cerevisiae homologs (Sds23p and Sds24p) of the S. pombe Sds23 protein, which is implicated in APC/cyclosome regulation; may play an indirect role in fluid-phase endocytosis; protein abundance increases in response to DNA replication stress; SDS24 has a paralog, SDS23, that arose from the whole genome duplication	1584	1244.31	6.98709	7.0597	6.85733	6.88482	-0.106792	0.118769	-0.899157	0.368569	0.689047	0.433481	0.161751	-1	-0.161751
YBR215W	HPC2	Histone Periodic Control	Subunit of the HIR complex; HIR is a nucleosome assembly complex involved in regulation of histone gene transcription; mutants display synthetic defects with subunits of FACT, a complex that allows passage of RNA Pol II through nucleosomes	1878	481.215	5.39152	5.33489	5.32962	5.29571	-0.036825	0.100299	-0.367151	0.713507	0.895011	0.146602	0.0481717	-1	-0.0481717
YBR216C	YBP1	Yap1-Binding Protein	Protein involved in cellular response to oxidative stress; required for oxidation of specific cysteine residues of transcription factor Yap1p, resulting in nuclear localization of Yap1p in response to stress; YBP1 has a paralog, YBP2, that arose from the whole genome duplication	2025	356.895	4.9744	4.6406	4.88364	4.67748	-0.0657637	0.120559	-0.545489	0.585417	0.828889	0.232535	0.0815037	-1	-0.0815037
YBR217W	ATG12	AuTophaGy related	Ubiquitin-like modifier involved in autophagy and the Cvt pathway; conserved; conjugated to Atg5p to form a complex involved in Atg8p lipidation; Atg5p-Atg12p conjugate enhances E2 activity of Atg3p by rearranging its catalytic site, also forms a complex with Atg16p; the Atg5-Atg12/Atg16 complex binds to membranes and is essential for autophagosome formation; homolog of mammalian ULK1	561	135.051	5.40974	5.13092	5.2676	5.18781	-0.127581	0.159718	-0.798789	0.424413	0.732975	0.372211	0.134911	-1	-0.134911
YBR218C	PYC2	PYruvate Carboxylase	Pyruvate carboxylase isoform; cytoplasmic enzyme that converts pyruvate to oxaloacetate; differentially regulated than isoform Pyc1p; mutations in the human homolog are associated with lactic acidosis; PYC2 has a paralog, PYC1, that arose from the whole genome duplication	3543	1327.53	5.85195	5.5762	6.09792	5.95555	0.269448	0.110421	2.44018	0.01468	0.0891389	1.83327	1.04993	1	1.04993
YBR220C			Putative protein of unknown function; YBR220C is not an essential gene	1683	464.551	5.60723	5.07251	5.51085	5.52449	-0.0598941	0.131295	-0.456179	0.648261	0.861014	0.18825	0.0649898	-1	-0.0649898
YBR221C	PDB1	Pyruvate Dehydrogenase Beta subunit	E1 beta subunit of the pyruvate dehydrogenase (PDH) complex; PDH is an evolutionarily conserved multi-protein complex found in mitochondria	1101	3093.91	8.91553	8.74762	8.81862	8.67778	-0.0688755	0.0946972	-0.727324	0.467028	0.758893	0.330657	0.119819	-1	-0.119819
YBR222C	PCS60	Peroxisomal CoA-dependent Synthetase	Oxalyl-CoA synthetase; capable of catalyzing conversion of oxalate to oxalyl-CoA; catalyzes first step in pathway of oxalate degradation that functions to protect yeast from inhibitory effects of oxalate; peroxisomal protein that binds mRNA; localizes to both peroxisomal peripheral membrane and matrix, expression is highly inducible by oleic acid; similar to E. coli long chain acyl-CoA synthetase	1632	2605.1	7.60973	7.9423	7.96253	8.27655	0.376178	0.080566	4.66919	3.0239e-06	7.63596e-05	5.51943	4.11714	1	4.11714
YBR223C	TDP1	Tyrosyl-DNA Phosphodiesterase	Tyrosyl-DNA phosphodiesterase I; hydrolyzes 3' and 5'-phosphotyrosyl bonds; involved in the repair of DNA lesions created by topo I and topo II; mutations in the human homolog, TDP1, result in the a neurodegenerative disease, spinocerebellar ataxia with axonal neuropathy (SCAN1); yeast cells and human rhabdomyosarcoma lines that overexpress TDP1 both exhibit elevated dosage chromosomal instabilit…	1635	176.473	4.03186	3.84715	4.28327	4.1727	0.27675	0.140751	1.96624	0.0492706	0.214301	1.30741	0.668976	1	0.668976
YBR225W			Putative protein of unknown function; non-essential gene identified in a screen for mutants affected in mannosylphophorylation of cell wall components	2703	341.991	4.33738	4.20402	4.30691	4.41184	0.00409351	0.129719	0.0315569	0.974825	0.994019	0.0110731	0.00260514	1	0.00260514
YBR226C			Dubious open reading frame; unlikely to encode a functional protein, based on available experimental and comparative sequence data; partially overlaps the uncharacterized ORF YBR225W	411	34.6959	3.51097	4.01531	3.78115	3.62122	0.258577	0.314405	0.822432	0.410831	0.722264	0.386337	0.141304	1	0.141304
YBR227C	MCX1	Mitochondrial ClpX	Non-proteolytic ATPase of the AAA family; stimulates incorporation of the pyridoxal phosphate cofactor into Hem1p (5-aminolevulinic acid synthase); localized to the mitochondrial matrix; ortholog of vertebrate CLPX, which promotes erythropoiesis	1563	629.812	6.00528	5.99456	6.03481	5.92353	0.0527765	0.106369	0.496166	0.619777	0.846935	0.207765	0.0721497	1	0.0721497
YBR228W	SLX1	Synthetic Lethal of unknown (X) function	Endonuclease involved in DNA recombination and repair; subunit of a complex, with Slx4p, that hydrolyzes 5' branches from duplex DNA in response to stalled or converging replication forks; function overlaps with that of Sgs1p-Top3p	915	246.764	5.48855	5.37885	5.49048	5.30098	0.0237023	0.112476	0.210731	0.833097	0.944513	0.0793045	0.0247922	1	0.0247922
YBR229C	ROT2	Reversal Of Tor2 lethality	Glucosidase II catalytic subunit; required to trim the final glucose in N-linked glycans; required for normal cell wall synthesis; mutations in rot2 suppress tor2 mutations, and are synthetically lethal with rot1 mutations	2865	621.102	5.26653	5.10644	5.043	4.96113	-0.202548	0.0965788	-2.09724	0.0359727	0.171181	1.44403	0.766544	-1	-0.766544
YBR230C	OM14	Outer Membrane Protein of 14 kDa	Mitochondrial outer membrane receptor for cytosolic ribosomes; integral protein of the outer membrane that interacts with the nascent chain-associated complex (NAC) bound to ribosomes, contributing to co-translational mitochondrial import; interacts with porin (Por1p) and Om45p; abundance is decreased in cells grown in glucose relative to other carbon sources	405	3729.73	10.4239	10.5976	10.4382	10.5278	0.0379178	0.108625	0.34907	0.727036	0.899736	0.138444	0.0458851	1	0.0458851
YBR230W-A	COQ21	COQ interacting protein	Putative mitochondrial protein of unknown function; YBR230W-A has a paralog, COQ8, that arose from the whole genome duplication	201	313.151	7.29373	7.64829	8.47036	8.04113	1.22076	0.17487	6.98096	2.93166e-12	1.8281e-10	11.5329	9.738	1	9.738
YBR231C	SWC5	SWr Complex	Component of the SWR1 complex; complex exchanges histone variant H2AZ (Htz1p) for chromatin-bound histone H2A; protein abundance increases in response to DNA replication stress; relocalizes to the cytosol in response to hypoxia	912	785.88	7.31956	7.43893	6.64619	6.79465	-0.651495	0.0927979	-7.02059	2.2094e-12	1.39192e-10	11.6557	9.85639	-1	-9.85639
YBR233W	PBP2	Pbp1p Binding Protein	RNA binding protein; has similarity to mammalian heterogeneous nuclear RNP K protein, involved in the regulation of telomere position effect and telomere length; relative distribution to the nucleus increases upon DNA replication stress	1242	445.828	6.02217	5.99786	5.73898	5.49691	-0.260633	0.0960022	-2.71487	0.00663021	0.0489338	2.17847	1.31039	-1	-1.31039
YBR233W-A	DAD3	Duo1 And Dam1 interacting	Essential subunit of the Dam1 complex (aka DASH complex); complex couples kinetochores to the force produced by MT depolymerization thereby aiding in chromosome segregation; is transferred to the kinetochore prior to mitosis	285	152.605	6.52479	6.55508	6.26831	6.25648	-0.229872	0.139074	-1.65288	0.0983561	0.339963	1.0072	0.468569	-1	-0.468569
YBR234C	ARC40	ARp2/3 Complex subunit	Subunit of the ARP2/3 complex; ARP2/3 is required for the motility and integrity of cortical actin patches	1155	1856.81	8.04933	7.7685	8.24326	7.85441	0.217239	0.0679027	3.19928	0.00137773	0.0142823	2.86083	1.8452	1	1.8452
YBR235W	VHC1	Vacuolar protein Homologous to CCC family	Vacuolar membrane cation-chloride cotransporter (CCC); likely mediates K+ and Cl- cotransport into the vacuole; has a role in potassium homeostasis and salt tolerance; localizes to sites of contact between the vacuole and mitochondria (vCLAMPs); similar to mammalian electroneutral Na(+)-(K+)-C1- cotransporter family	3363	498.364	4.65033	4.54055	4.59673	4.40517	-0.0308438	0.0926638	-0.332857	0.739242	0.905091	0.131213	0.0433079	-1	-0.0433079
YBR236C	ABD1		Methyltransferase; catalyzes the transfer of a methyl group from S-adenosylmethionine to the GpppN terminus of capped mRNA; nuclear protein that relocalizes to the cytosol in response to hypoxia	1311	451.712	5.85982	5.603	5.82607	5.76417	-0.00933132	0.100502	-0.0928469	0.926025	0.976932	0.0333772	0.0101358	-1	-0.0101358
YBR237W	PRP5	Pre-mRNA Processing	RNA helicase in the DEAD-box family; necessary for prespliceosome formation, bridges U1 and U2 snRNPs and enables stable U2 snRNP association with intron RNA	2550	522.486	5.08085	5.13789	4.97227	4.8654	-0.0826537	0.0836169	-0.988481	0.322917	0.645306	0.490909	0.190234	-1	-0.190234
YBR238C			Mitochondrial membrane protein; not required for respiratory growth but causes a synthetic respiratory defect in combination with rmd9 mutations; transcriptionally up-regulated by TOR; deletion increases life span; YBR238C has a paralog, RMD9, that arose from the whole genome duplication	2196	533.519	5.62677	4.75471	5.61491	4.7627	-0.00352869	0.22843	-0.0154476	0.987675	0.996798	0.00538589	0.00139299	-1	-0.00139299
YBR239C	ERT1	Ethanol Regulated Transcription factor	Transcriptional regulator; involved in regulation of gluconeogenesis and fermentable carbon utilization; GFP-fusion protein localizes to cytoplasm, nucleus; null mutation affects periodicity of transcriptional and metabolic oscillation; plays role in restricting Ty1 transposition; member of the zinc cluster family of proteins, similar to Rds2p	1590	234.952	4.59893	4.38086	4.73437	4.43874	0.146175	0.150206	0.973168	0.33047	0.65188	0.480868	0.185832	1	0.185832
YBR240C	THI2	THIamine metabolism	Transcriptional activator of thiamine biosynthetic genes; interacts with regulatory factor Thi3p to control expression of thiamine biosynthetic genes with respect to thiamine availability; acts together with Pdc2p to respond to thiaminediphosphate demand, possibly as related to carbon source availability; zinc finger protein of the Zn(II)2Cys6 type	1353	51.4503	2.6294	2.65803	2.53242	2.57685	-0.0587283	0.234187	-0.250775	0.801988	0.929217	0.095832	0.0318828	-1	-0.0318828
YBR241C	VVS1	Vacuolar protein Vital for Stress response	Putative transporter, member of the sugar porter family; localizes to the vacuolar membrane; non-essential gene; upregulated by and required for tolerance to 4-Methylcyclohexane methanol; YBR241C has a paralog, VPS73, that arose from the whole genome duplication	1467	477.99	5.77158	6.13455	5.24705	5.40798	-0.503846	0.127219	-3.96047	7.48011e-05	0.00125235	4.12609	2.90227	-1	-2.90227
YBR242W			5'-deoxynucleotidase involved in deoxyribonucleoside monophosphate degradation; green fluorescent protein (GFP)-fusion protein localizes to the cytoplasm and nucleus; non-essential gene; YBR242W has a paralog, YGL101W, that arose from the whole genome duplication	717	420.99	6.55126	6.3219	6.6558	6.58489	0.131104	0.111961	1.17098	0.241605	0.561556	0.616894	0.250607	1	0.250607
YBR243C	ALG7	Asparagine-Linked Glycosylation	UDP-N-acetyl-glucosamine-1-P transferase; transfers Glc-Nac-P from UDP-GlcNac to Dol-P in the ER in the first step of the dolichol pathway of protein asparagine-linked glycosylation; inhibited by tunicamycin; human homolog DPAGT1 can complement yeast ALG7 mutant	1347	602.85	6.23073	6.07662	6.15838	6.09776	-0.0483462	0.105755	-0.457152	0.647561	0.860724	0.188719	0.065136	-1	-0.065136
YBR244W	GPX2	Glutathione PeroXidase	Phospholipid hydroperoxide glutathione peroxidase; protects cells from phospholipid hydroperoxides and nonphospholipid peroxides during oxidative stress; induced by glucose starvation; protein abundance increases in response to DNA replication stress	489	113.044	5.47606	5.35819	4.86339	5.0127	-0.591458	0.161908	-3.65305	0.000259147	0.00370011	3.58645	2.43179	-1	-2.43179
YBR245C	ISW1	Imitation SWitch subfamily	ATPase subunit of imitation-switch (ISWI) class chromatin remodelers; with Ioc3p forms Isw1a complex involved in repression of transcription initiation; with Ioc2p and Ioc4p forms Isw1b complex involved in regulation of transcription elongation; Isw1b recruited to ORFs by H3K36 methylation and acts with Chd1p to prevent trans-histone exchange over coding regions; Isw1p import into nucleus depends…	3390	1026.19	5.62914	5.60043	5.65503	5.42515	0.0521875	0.0782783	0.666692	0.504969	0.786737	0.296735	0.104171	1	0.104171
YBR246W	RRT2	Regulator of rDNA Transcription	Methylesterase performing penultimate step of diphthamide biosynthesis; hydrolyzes methylated diphthine to produce diphthine and allows Dph6-catalyzed amidation reaction to occur; deletion leads to resistance to sordarin and accumulation of methylatediphthine; WD40 domain-containing protein; involved in endosomal recycling; forms complex with Rtt10p that functions in retromer-mediated pathway for…	1164	563.765	6.40002	6.18423	6.31984	6.11891	-0.0567364	0.0896248	-0.633044	0.526705	0.797176	0.278432	0.098446	-1	-0.098446
YBR247C	ENP1	Essential Nuclear Protein	Protein associated with U3 and U14 snoRNAs; required for pre-rRNA processing and 40S ribosomal subunit synthesis; localized in the nucleus and concentrated in the nucleolus; human BYSL functionally complements the heat sensitivity of an enp1 ts mutant	1452	926.79	6.86509	6.42391	6.84232	6.42561	-0.00296738	0.138403	-0.0214402	0.982895	0.995969	0.00749308	0.00175439	-1	-0.00175439
YBR248C	HIS7	HIStidine requiring	Imidazole glycerol phosphate synthase; glutamine amidotransferase:cyclase that catalyzes the fifth step of histidine biosynthesis and also produces 5-aminoimidazole-4-carboxamide ribotide (AICAR), a purine precursor	1659	950.971	6.44888	6.36908	6.67846	6.4851	0.253273	0.0765593	3.3082	0.000938977	0.0105674	3.02735	1.97603	1	1.97603
YBR249C	ARO4	AROmatic amino acid requiring	3-deoxy-D-arabino-heptulosonate-7-phosphate (DAHP) synthase; catalyzes the first step in aromatic amino acid biosynthesis and is feedback-inhibited by tyrosine or high concentrations of phenylalanine or tryptophan; relative distribution to the nucleus increases upon DNA replication stress	1113	2777.58	8.4142	8.18705	8.9106	8.83772	0.521762	0.0735762	7.09145	1.32716e-12	8.81554e-11	11.8771	10.0548	1	10.0548
YBR250W	SPO23	SPOrulation	Protein of unknown function; associates with meiosis-specific protein Spo1p	1572	33.452	1.62773	1.90602	1.52285	1.98644	-0.0689928	0.27549	-0.250436	0.80225	0.929217	0.0956903	0.0318828	-1	-0.0318828
YBR251W	MRPS5	Mitochondrial Ribosomal Protein, Small subunit	Mitochondrial ribosomal protein of the small subunit	924	1176.88	7.5247	7.2375	7.90382	7.82069	0.401611	0.118773	3.38132	0.000721379	0.00859326	3.14184	2.06584	1	2.06584
YBR252W	DUT1	DUTp pyrophosphatase	Deoxyuridine triphosphate diphosphatase (dUTPase); catalyzes hydrolysis of dUTP to dUMP and PPi, thereby preventing incorporation of uracil into DNA during replication; critical for the maintenance of genetic stability; also has diphosphatase activity on deoxyinosine triphosphate; human homolog DUT allows growth of yeast haploid dut1 null mutant after sporulation of heterozygous diploid	444	609.135	7.78721	7.70057	7.83346	7.71397	0.0680009	0.0859581	0.791093	0.42889	0.735188	0.367654	0.133602	1	0.133602
YBR253W	SRB6	Suppressor of RNA polymerase B	Subunit of the RNA polymerase II mediator complex; associates with core polymerase subunits to form the RNA polymerase II holoenzyme; essential for transcriptional regulation	366	341.586	7.2369	7.35029	7.18432	7.01234	-0.013498	0.143738	-0.0939066	0.925183	0.976932	0.0337722	0.0101358	-1	-0.0101358
YBR254C	TRS20	TRapp Subunit	Core component of transport protein particle (TRAPP) complexes I-III; TRAPPs are multimeric guanine nucleotide-exchange factors for GTPase Ypt1p, regulating ER-Golgi traffic (TRAPPI), intra-Golgi traffic (TRAPPII), endosome-Golgi traffic (TRAPPII and III) and autophagy (TRAPPIII); mutation leads to defects in endocytic recycling, block in sporulation/meiosis; mutations in human homolog TRAPPC2 ca…	528	166.82	5.79921	5.64155	5.71054	5.42211	-0.0557426	0.128344	-0.434322	0.664055	0.867385	0.177796	0.0617879	-1	-0.0617879
YBR255C-A	RCF3	Respiratory superComplex Factor	Mitochondrial inner membrane protein; associates with respiratory chain supercomplexes III (ubiquinol-cytochrome c reductase) and IV (cytochrome c oxidase); identified by sequence comparison with hemiascomycetous yeast species	363	727.152	8.37958	8.5809	8.13581	8.06597	-0.225338	0.0931476	-2.41914	0.015557	0.0925697	1.80807	1.03353	-1	-1.03353
YBR255W	MTC4	Maintenance of Telomere Capping	Protein of unknown function; required for normal growth rate at 15 degrees C; green fluorescent protein (GFP)-fusion protein localizes to the cytoplasm in a punctate pattern; mtc4 is synthetically sick with cdc13-1	2085	407.014	4.98305	4.91259	5.00869	4.88393	0.0525343	0.093915	0.559382	0.575901	0.823236	0.239652	0.0844757	1	0.0844757
YBR256C	RIB5	RIBoflavin biosynthesis	Riboflavin synthase; catalyzes the last step of the riboflavin biosynthesis pathway	717	636.664	7.03475	6.98252	7.21993	7.26041	0.209004	0.0805779	2.59382	0.00949172	0.0636987	2.02266	1.19587	1	1.19587
YBR257W	POP4	Processing Of Precursor RNAs	Subunit of both RNase MRP and nuclear RNase P; RNase MRP cleaves pre-rRNA, while nuclear RNase P cleaves tRNA precursors to generate mature 5' ends and facilitates turnover of nuclear RNAs; binds to the RPR1 RNA subunit in RNase P	840	367.665	6.21998	6.20325	6.13779	5.86411	-0.0579846	0.119498	-0.485234	0.627511	0.852313	0.202379	0.0694011	-1	-0.0694011
YBR258C	SHG1	Set1c, Hypothetical G	Subunit of the COMPASS (Set1C) complex; COMPASS methylates histone H3 on lysine 4 and is required in transcriptional silencing near telomeres	429	195.846	6.03882	5.92547	6.40857	6.23869	0.40888	0.177926	2.29804	0.0215595	0.119123	1.66636	0.924005	1	0.924005
YBR259W			Protein of unknown function; YBR259W is not an essential gene; forms cytoplasmic foci upon DNA replication stress	2067	183.439	3.84523	3.55648	3.90905	3.89448	0.0915029	0.149636	0.611504	0.540866	0.805369	0.26691	0.0940052	1	0.0940052
YBR260C	RGD1	Related GAP Domain	GTPase-activating protein (RhoGAP) for Rho3p and Rho4p; possibly involved in control of actin cytoskeleton organization	2001	482.536	5.38942	5.34257	5.1825	5.07941	-0.186485	0.0887088	-2.10221	0.0355345	0.169782	1.44935	0.770108	-1	-0.770108
YBR261C	TAE1	Translation Associated Element	AdoMet-dependent proline methyltransferase; catalyzes the dimethylation of ribosomal proteins Rpl12 and Rps25 at N-terminal proline residues; has a role in protein synthesis; fusion protein localizes to the cytoplasm	699	581.862	7.17169	6.98867	7.0007	6.98293	-0.147738	0.101369	-1.45743	0.144996	0.42984	0.838643	0.366693	-1	-0.366693
YBR262C	MIC12	MItochondrial contact site and Cristae organizing system	Component of the MICOS complex; MICOS (formerly MINOS or MitOS) is a mitochondrial inner membrane complex that extends into the intermembrane space and has a role in the maintenance of crista junctions, inner membrane architecture, and formation of contact sites to the outer membrane; forms a subcomplex with Mic10p and Mic27p whose assembly and stability requires cardiolipin	321	915.06	8.65025	8.50686	9.05582	8.95505	0.430145	0.107768	3.99142	6.56798e-05	0.00112744	4.18257	2.94791	1	2.94791
YBR263W	SHM1	Serine HydroxyMethyltransferase	Mitochondrial serine hydroxymethyltransferase; converts serine to glycine plus 5,10 methylenetetrahydrofolate; involved in generating precursors for purine, pyrimidine, amino acid, and lipid biosynthesis; reverse reaction generates serine	1473	1547.7	7.46144	7.25121	7.4303	7.33706	-0.00239035	0.10062	-0.0237562	0.981047	0.995969	0.00831014	0.00175439	-1	-0.00175439
YBR264C	YPT10	Yeast Protein Two	Rab family GTP-binding protein; contains the PEST signal sequence specific for proteolytic enzymes; may be involved in vesicular transport; overexpression leads to accumulation of Golgi-like cisternae with budding vesicles	600	352.603	6.59522	6.44597	6.61164	6.49896	0.0378635	0.0900026	0.420693	0.673979	0.873899	0.171354	0.0585387	1	0.0585387
YBR265W	TSC10	Temperature-sensitive Suppressors of Csg2 mutants	3-ketosphinganine reductase; catalyzes the second step in phytosphingosine synthesis; essential for growth in the absence of exogenous dihydrosphingosine or phytosphingosine; localized to lipid droplets; member of short chain dehydrogenase/reductase protein family; mutations in human homolog KDSR cause recessive progressive symmetric erythrokeratoderma	963	1182.35	7.61194	7.70908	7.52348	7.489	-0.0698271	0.173692	-0.402016	0.687672	0.882664	0.162619	0.0542046	-1	-0.0542046
YBR267W	REI1	REquired for Isotropic bud growth	Cytoplasmic pre-60S factor; required for the correct recycling of shuttling factors Alb1, Arx1 and Tif6 at the end of the ribosomal large subunit biogenesis; involved in bud growth in the mitotic signaling network	1182	1076.72	7.32384	7.23788	7.26323	6.79523	-0.0389458	0.123543	-0.31524	0.75258	0.910606	0.123447	0.0406693	-1	-0.0406693
YBR268W	MRPL37	Mitochondrial Ribosomal Protein, Large subunit	Mitochondrial ribosomal protein of the large subunit	318	1107.59	8.98255	8.85036	9.34784	9.13904	0.400856	0.158936	2.52212	0.0116649	0.074465	1.93312	1.12805	1	1.12805
YBR269C	SDH8	Succinate DeHydrogenase	Protein required for assembly of succinate dehydrogenase; interacts with flavinylated Sdh1p and may function as a chaperone for free Sdh1p, protecting its FAD cofactor from redox reactions before assembly of the complex; soluble protein of the mitochondrial matrix; respiratory defect of null mutant is functionally complemented by Drosophila and human orthologs	417	1223.06	8.83945	8.88379	8.83563	8.85593	0.0201655	0.0630428	0.319871	0.749066	0.909332	0.12548	0.0412774	1	0.0412774
YBR270C	BIT2	Binding partner of Tor2p	Subunit of TORC2 membrane-associated complex; involved in regulation of actin cytoskeletal dynamics during polarized growth and cell wall integrity; interacts with Slm1p and Slm2p, homologous PH domain-containing TORC2 substrates; BIT2 has a paralog, BIT61, that arose from the whole genome duplication	1638	208.739	4.35222	4.3978	4.32227	4.26631	-0.00926876	0.113863	-0.081403	0.935121	0.978827	0.029132	0.00929415	-1	-0.00929415
YBR271W	EFM2	Elongation Factor Methyltransferase	S-adenosylmethionine-dependent methyltransferase; seven-beta-strand lysine methyltransferase which dimethylates translation elongation factor EF2 (Eft1p and Eft2p) at lysine 613 and methylates EF3 (Yef3p) at lysine 187; green fluorescent protein (GFP)-fusion protein localizes to the cytoplasm; involved in regulation of translational termination; predicted involvement in ribosome biogenesis	1260	361.777	5.66024	5.36197	5.65834	5.29243	0.0180288	0.147202	0.122477	0.902522	0.969792	0.0445424	0.0133214	1	0.0133214
YBR272C	HSM3	enHanced Spontaneous Mutability	Evolutionarily conserved 19S regulatory particle assembly-chaperone; involved in the assembly of the base subcomplex of the 19S proteasomal regulatory particle (RP); involved in DNA mismatch repair during slow growth; weak similarity to Msh1p; structural study suggests Hsm3p is a scaffold protein for Rpt1p-Rpt2p complex formation; ortholog of human 19S subunit S5b	1443	357.147	5.22759	5.18864	5.42461	5.29745	0.218208	0.118351	1.84374	0.0652214	0.259827	1.18561	0.585316	1	0.585316
YBR273C	UBX7	UBiquitin regulatory X	UBX (ubiquitin regulatory X) domain-containing protein; interacts with Cdc48p; UBX7 has a paralog, UBX6, that arose from the whole genome duplication	1311	652.698	6.48021	6.25599	6.23676	6.19383	-0.212518	0.115584	-1.83865	0.0659667	0.261876	1.18068	0.581903	-1	-0.581903
YBR274W	CHK1	CHeckpoint Kinase	Serine/threonine kinase and DNA damage checkpoint effector; mediates cell cycle arrest via phosphorylation of Pds1p; phosphorylated by checkpoint signal transducer Mec1p; homolog of S. pombe and mammalian Chk1 checkpoint kinase	1584	205.212	4.53285	4.09867	4.38619	4.38574	-0.123117	0.123234	-0.999051	0.31777	0.639495	0.497887	0.194163	-1	-0.194163
YBR275C	RIF1	RAP1-Interacting Factor	Protein that binds to the Rap1p C-terminus; involved in control of DNA replication; binds to replication origins to protect DNA at replication forks; contributes to resection of DNA double strand breaks (DSBs); acts synergistically with Rif2p to help control telomere length and establish telomeric silencing; deletion results in telomere elongation	5751	832.714	4.4839	4.59795	4.53513	4.43153	0.0767072	0.092111	0.832769	0.404975	0.71921	0.392572	0.143144	1	0.143144
YBR276C	PPS1	Protein Phosphatase S phase	Protein phosphatase; has specificity for serine, threonine, and tyrosine residues; has a role in the DNA synthesis phase of the cell cycle	2424	764.111	5.51024	5.68186	5.61101	5.70222	0.125731	0.1318	0.953948	0.34011	0.661915	0.468381	0.179198	1	0.179198
YBR278W	DPB3	DNA Polymerase B (II) subunit	Third-largest subunit of DNA polymerase II (DNA polymerase epsilon); required to maintain fidelity of chromosomal replication and also for inheritance of telomeric silencing; stabilizes the interaction of Pol epsilon with primer-template DNA, positively affecting the processivity of the polymerase and exonuclease activities of Pol epsilon; mRNA abundance peaks at the G1/S boundary of the cell cyc…	606	150.142	5.34634	5.50495	5.19498	5.10337	-0.131981	0.143018	-0.922826	0.356098	0.677796	0.448431	0.168901	-1	-0.168901
YBR279W	PAF1	RNA Polymerase II Associated Factor	Component of the Paf1p complex involved in transcription elongation; binds to and modulates the activity of RNA polymerases I and II; required for expression of a subset of genes, including cell cycle-regulated genes; involved in SER3 repression by helping to maintain SRG1 transcription-dependent nucleosome occupancy; homolog of human PD2/hPAF1	1338	891.188	6.72669	6.69909	6.79839	6.61789	0.0946909	0.132249	0.716006	0.473988	0.763654	0.324233	0.117103	1	0.117103
YBR280C	SAF1	SCF Associated Factor	F-Box protein involved in proteasome-dependent degradation of Aah1p; involved in proteasome-dependent degradation of Aah1p during entry of cells into quiescence; interacts with Skp1	1914	423.239	5.20366	5.45604	4.85184	4.91251	-0.328634	0.0972383	-3.37968	0.000725708	0.00859902	3.13924	2.06555	-1	-2.06555
YBR281C	DUG2	Deficient in Utilization of Glutathione	Component of glutamine amidotransferase (GATase II); forms a complex with Dug3p to degrade glutathione (GSH) and other peptides containing a gamma-glu-X bond in an alternative pathway to GSH degradation by gamma-glutamyl transpeptidase (Ecm38p)	2637	444.776	4.85672	4.66873	4.77872	4.63719	-0.0543562	0.0930975	-0.583863	0.559313	0.816376	0.252345	0.0881099	-1	-0.0881099
YBR282W	MRPL27	Mitochondrial Ribosomal Protein, Large subunit	Mitochondrial ribosomal protein of the large subunit; homolog of human Bcl-2 interacting protein BMRP	441	1056.22	8.41268	8.24322	8.85623	8.63759	0.469241	0.131055	3.58047	0.000342971	0.00470987	3.46474	2.32699	1	2.32699
YBR283C	SSH1	Sec Sixty-one Homolog	Subunit of the Ssh1 translocon complex; Sec61p homolog involved in co-translational pathway of protein translocation; not essential	1473	2282.41	8.09987	7.91137	7.99339	7.71604	-0.0813925	0.0792891	-1.02653	0.304643	0.624932	0.516209	0.204167	-1	-0.204167
YBR284W			Putative metallo-dependent hydrolase superfamily protein; similar to AMP deaminases but lacks key catalytic residues and does not rescue purine nucleotide metabolic defect of quadruple aah1 ade8 amd1 his1 mutant; null mutant exhibits longer telomeres, altered Ty mobility, decreased resistance to rapamycin and wortmannin; induced in response to hydrostatic pressure; not an essential gene; YBR284W …	2394	303.341	4.24276	5.0172	3.37702	4.05103	-0.855741	0.260724	-3.28217	0.0010301	0.0113422	2.98712	1.9453	-1	-1.9453
YBR285W			Putative protein of unknown function; YBR285W is not an essential gene	435	173.337	5.9368	6.41956	5.66045	5.71592	-0.276189	0.203599	-1.35653	0.17493	0.473846	0.757136	0.324363	-1	-0.324363
YBR286W	APE3	AminoPEptidase	Vacuolar aminopeptidase Y; processed to mature form by Prb1p	1614	4174.68	8.83221	8.53197	8.79898	8.493	-0.00595479	0.124353	-0.0478863	0.961807	0.989329	0.0169121	0.00465939	-1	-0.00465939
YBR287W			Protein of unknown function; green fluorescent protein (GFP)-fusion protein localizes to the ER; YBR287W is not an essential gene	1284	613.237	6.42383	5.8097	6.55169	6.01388	0.153434	0.186447	0.822938	0.410543	0.722264	0.386641	0.141304	1	0.141304
YBR288C	APM3	clathrin Adaptor Protein complex Medium chain	Mu3-like subunit of the clathrin associated protein complex (AP-3); functions in transport of alkaline phosphatase to the vacuole via the alternate pathway	1452	416.594	5.59975	5.32597	5.58574	5.47664	0.0128164	0.120295	0.106541	0.915153	0.974303	0.0385063	0.0113059	1	0.0113059
YBR289W	SNF5	Sucrose NonFermenting	Subunit of the SWI/SNF chromatin remodeling complex; involved in transcriptional regulation; functions interdependently in transcriptional activation with Snf2p and Snf6p; relocates to the cytosol under hypoxic conditions	2718	555.795	4.97249	5.22134	4.90872	4.89965	-0.0370078	0.138847	-0.266536	0.789827	0.923509	0.102468	0.034559	-1	-0.034559
YBR290W	BSD2	Bypass Sod1p Defects	Heavy metal ion homeostasis protein; facilitates trafficking of Smf1p and Smf2p metal transporters to vacuole where they are degraded; acts as an adaptor protein with Rsp5p in the regulated endocytosis of Smf1p and is itself ubiquitylated by Rsp5p; controls metal ion transport, prevents metal hyperaccumulation, functions in copper detoxification	966	711.231	6.94091	6.8437	6.93351	6.72226	0.0163692	0.0878649	0.1863	0.85221	0.949991	0.0694536	0.0222803	1	0.0222803
YBR291C	CTP1	Citrate Transport Protein	Mitochondrial inner membrane citrate transporter; member of the mitochondrial carrier family	900	331.853	5.90755	5.82177	5.96502	5.76394	0.0811629	0.101953	0.796081	0.425985	0.734121	0.370606	0.134233	1	0.134233
YBR292C			Putative protein of unknown function; conserved across S. cerevisiae strains; YBR292C is not an essential gene	372	43.0966	4.24585	4.39944	4.05419	3.99379	-0.14587	0.329003	-0.443371	0.657497	0.864636	0.182106	0.0631665	-1	-0.0631665
YBR293W	VBA2	Vacuolar Basic Amino acid transporter	Permease of basic amino acids in the vacuolar membrane	1425	358.146	5.35662	5.33287	5.28018	5.27628	-0.0568772	0.0988532	-0.575371	0.565041	0.81768	0.24792	0.0874165	-1	-0.0874165
YBR294W	SUL1	SULfate	High affinity sulfate permease of the SulP anion transporter family; sulfate uptake is mediated by specific sulfate transporters Sul1p and Sul2p, which control the concentration of endogenous activated sulfate intermediates	2580	354.391	4.34893	4.29182	4.61208	4.48414	0.288913	0.0993612	2.9077	0.00364096	0.0309456	2.43878	1.5094	1	1.5094
YBR295W	PCA1	P-type Cation-transporting ATPase	Cadmium transporting P-type ATPase; may also have a role in copper and iron homeostasis; stabilized by Cd binding, which prevents ubiquitination; S288C and other lab strains contain a G970R mutation which eliminates Cd transport function	3651	420.827	4.42834	4.27214	4.12441	3.84955	-0.277482	0.155407	-1.78552	0.0741775	0.282253	1.12973	0.549361	-1	-0.549361
YBR296C	PHO89	PHOsphate metabolism	Plasma membrane Na+/Pi cotransporter; active in early growth phase; similar to phosphate transporters of Neurospora crassa; transcription regulated by inorganic phosphate concentrations and Pho4p; mutations in related human transporter genes hPit1 and hPit2 are associated with hyperphosphatemia-induced calcification of vascular tissue and familial idiopathic basal ganglia calcification	1725	4256.16	8.86097	7.9241	9.05754	8.3147	0.206849	0.148137	1.39634	0.162614	0.455257	0.788843	0.341744	1	0.341744
YBR296C-A	TYC1	Tiny Yeast Comet 1	Inhibitor of the Anaphase-Promoting Complex/Cyclosome (APC/C); binds to APC/C and inhibits the activity of both APC/C(Cdc20) and APC/C(Cdh1); inhibits the binding of Cdc20 and Cdh1 to APC/C; overexpression results in increased sensitivity to microtubule poison; originally identified by gene-trapping, microarray-based expression analysis, and genome-wide homology searching; functional homolog of h…	120	44.8267	5.99755	5.43919	5.94966	6.11109	0.00648105	0.251066	0.0258142	0.979406	0.995969	0.00903744	0.00175439	1	0.00175439
YBR297W	MAL33	MALtose	MAL-activator protein; part of complex locus MAL3; nonfunctional in genomic reference strain S288C	1407	955.526	6.97738	6.34067	7.0344	6.5173	0.087168	0.124501	0.700137	0.483842	0.769961	0.315297	0.113531	1	0.113531
YBR298C	MAL31	MALtose fermentation	Maltose permease; high-affinity maltose transporter (alpha-glucoside transporter); encoded in the MAL3 complex locus; member of the 12 transmembrane domain superfamily of sugar transporters; functional in genomic reference strain S288C	1845	995.414	6.42317	6.33254	6.482	6.40341	0.0787086	0.0880731	0.893674	0.371496	0.690575	0.430045	0.160789	1	0.160789
YBR299W	MAL32	MALtose	Maltase (alpha-D-glucosidase); inducible protein involved in maltose catabolism; encoded in the MAL3 complex locus; functional in genomic reference strain S288C; hydrolyzes the disaccharides maltose, turanose, maltotriose, and sucrose	1755	192.361	4.20888	3.92293	4.36523	3.94386	0.186162	0.120065	1.5505	0.12102	0.386595	0.917141	0.412744	1	0.412744
YBR300C			Dubious open reading frame; unlikely to encode a functional protein, based on available experimental and comparative sequence data; partially overlaps the verified gene YBR301W; YBR300C is not an essential gene	498	9.85983	1.71304	1.57892	1.99859	1.62888	0.318913	0.48954	0.651454	0.514753	0.791759	0.288401	0.101407	1	0.101407
YBR301W	PAU24	seriPAUperin family	Cell wall mannoprotein; has similarity to Tir1p, Tir2p, Tir3p, and Tir4p; member of the seripauperin multigene family encoded mainly in subtelomeric regions; expressed under anaerobic conditions, completely repressed during aerobic growth	363	11.58	2.22522	2.56202	2.23386	2.54442	-0.035647	0.483934	-0.0736608	0.94128	0.982101	0.0262811	0.00784399	-1	-0.00784399
YBR302C	COS2	COnserved Sequence	Endosomal protein involved in turnover of plasma membrane proteins; member of the DUP380 subfamily of conserved, often subtelomeric COS genes; required for the multivesicular vesicle body sorting pathway that internalizes plasma membrane proteins for degradation; Cos proteins provide ubiquitin in trans for nonubiquitinated cargo proteins	1140	125.207	4.00971	4.29569	4.15969	3.99768	0.174569	0.158368	1.1023	0.270332	0.595744	0.568103	0.224941	1	0.224941
YCL001W	RER1	Retention in the Endoplasmic Reticulum	Protein involved in retention of membrane proteins; including Sec12p, in the ER; localized to Golgi; functions as a retrieval receptor in returning membrane proteins to the ER	567	735.53	7.71964	7.67269	7.75276	7.56946	0.0555759	0.0720733	0.771103	0.440646	0.739953	0.35591	0.130796	1	0.130796
YCL001W-A			Putative protein of unknown function; YCL001W-A gene has similarity to DOM34 and is present in a region duplicated between chromosomes XIV and III	462	8.75105	1.71804	1.70317	1.48615	1.77458	-0.123945	0.551488	-0.224747	0.822176	0.940003	0.0850353	0.0268707	-1	-0.0268707
YCL001W-B			Putative protein of unknown function; present in a region duplicated between chromosomes XIV and III; YCL001W-B has a paralog, DOM34, that arose from the whole genome duplication	255	16.0015	3.30595	3.54271	3.33506	3.24436	0.134573	0.404539	0.332658	0.739392	0.905091	0.131125	0.0433079	1	0.0433079
YCL002C			Putative protein of unknown function; YCL002C is not an essential gene	792	303.691	6.10793	5.82753	5.97842	5.76424	-0.107483	0.102374	-1.04991	0.293761	0.615623	0.532006	0.210685	-1	-0.210685
YCL004W	PGS1	PhosphatidylGlycerolphosphate Synthase	Phosphatidylglycerolphosphate synthase; catalyzes the synthesis of phosphatidylglycerolphosphate from CDP-diacylglycerol and sn-glycerol 3-phosphate in the first committed and rate-limiting step of cardiolipin biosynthesis	1566	261.48	4.88173	4.49036	4.78669	4.71534	-0.0719078	0.10656	-0.67481	0.499797	0.781603	0.301207	0.107014	-1	-0.107014
YCL005W	LDB16	Low Dye Binding	Protein involved in lipid droplet (LD) assembly; forms a complex with Sei1p at ER-LD contact sites, stabilizing contact sites; ensures that LDs bud from the ER towards the cytosolic side of the membrane; null mutants have decreased net negative cell surface charge and localized accumulation of phosphatidic acid (PA) marker proteins; GFP-fusion protein expression is induced in response to MMS; nul…	771	459.118	6.56086	6.49531	6.5279	6.626	-0.0096623	0.0983099	-0.0982841	0.921707	0.976191	0.0354073	0.0104651	-1	-0.0104651
YCL005W-A	VMA9	Vacuolar Membrane Atpase	Vacuolar H+ ATPase subunit e of the V-ATPase V0 subcomplex; essential for vacuolar acidification; interacts with the V-ATPase assembly factor Vma21p in the ER; involved in V0 biogenesis	222	90.3783	6.10646	6.05016	5.98373	5.91887	-0.109848	0.175466	-0.626036	0.531291	0.799734	0.274667	0.0970543	-1	-0.0970543
YCL008C	STP22	STerile Pseudoreversion	Component of the ESCRT-I complex; ESCRT-I is involved in ubiquitin-dependent sorting of proteins into the endosome; prevents polyubiquitination of the arrestin-related protein Rim8p, thereby directing its monoubiquitination by Rsp5p; homologous to the mouse and human Tsg101 tumor susceptibility gene; mutants exhibit a Class E Vps phenotype;	1158	429.759	5.83462	5.92094	5.82887	5.88792	0.0270265	0.125412	0.215501	0.829377	0.943593	0.0812481	0.0252154	1	0.0252154
YCL009C	ILV6	IsoLeucine Valine	Regulatory subunit of acetolactate synthase; acetolactate synthase catalyzes the first step of branched-chain amino acid biosynthesis; enhances activity of the Ilv2p catalytic subunit, localizes to mitochondria	930	1948.15	8.17418	8.15171	8.58326	8.50102	0.431615	0.0799435	5.399	6.70142e-08	2.38095e-06	7.17383	5.62325	1	5.62325
YCL010C	SGF29	SaGa associated Factor	Component of the HAT/Core module of the SAGA, SLIK, and ADA complexes; HAT/Core module also contains Gcn5p, Ngg1p, and Ada2p; binds methylated histone H3K4; involved in transcriptional regulation through SAGA and TBP recruitment to target promoters and H3 acetylation	780	241.84	5.98	5.25553	5.54986	5.58079	-0.380464	0.154679	-2.45971	0.013905	0.0852289	1.85683	1.06941	-1	-1.06941
YCL011C	GBP2	G-strand Binding Protein	Poly(A+) RNA-binding protein; key surveillance factor for the selective export of spliced mRNAs from the nucleus to the cytoplasm; preference for intron-containing genes; similar to Npl3p; also binds single-stranded telomeric repeat sequence in vitro; relocalizes to the cytosol in response to hypoxia; GBP2 has a paralog, HRB1, that arose from the whole genome duplication	1284	2235.2	8.10741	8.03317	8.23415	8.02669	0.150296	0.0655886	2.2915	0.0219344	0.120867	1.65887	0.917693	1	0.917693
YCL012C			Protein of unknown function; SWAT-GFP and mCherry fusion proteins localize to the endoplasmic reticulum and vacuole respectively; orthologs are present in S. bayanus, S. paradoxus and Ashbya gossypii; YCL012C is not an essential gene	405	323.9	6.94449	7.02095	7.01231	6.93791	0.0924599	0.121898	0.758504	0.448149	0.745614	0.348577	0.127486	1	0.127486
YCL014W	BUD3	BUD site selection	Guanine nucleotide exchange factor (GEF) for Cdc42p; activates Cdc42p in early G1, accounting for the first stage of biphasic activation, with Cdc24p accounting for the second stage in late G1; involved in the Cdc42p-mediated assembly of the axial landmark that dictates the site for the next round of budding, resulting in the axial budding pattern observed in haploids; localizes with septins to t…	4911	597.716	4.42374	4.27408	4.2907	4.06382	-0.11012	0.0768453	-1.43301	0.151854	0.441265	0.818574	0.355301	-1	-0.355301
YCL016C	DCC1	Defective in sister Chromatid Cohesion	Subunit of a complex with Ctf8p and Ctf18p; shares some components with Replication Factor C; required for sister chromatid cohesion and telomere length maintenance	1143	270.13	5.15395	5.18869	5.22687	5.31118	0.0967943	0.112525	0.860201	0.389678	0.704951	0.409294	0.151841	1	0.151841
YCL017C	NFS1	NiFS-like	Cysteine desulfurase; involved in iron-sulfur cluster (Fe/S) biogenesis and in thio-modification of mitochondrial and cytoplasmic tRNAs; essential protein located predominantly in mitochondria	1494	1401.54	7.2373	6.94456	7.44909	7.17456	0.236271	0.0631634	3.74064	0.000183555	0.00275603	3.73623	2.55972	1	2.55972
YCL018W	LEU2	LEUcine biosynthesis	Beta-isopropylmalate dehydrogenase (IMDH); catalyzes the third step in the leucine biosynthesis pathway; can additionally catalyze the conversion of beta-ethylmalate into alpha-ketovalerate	1095	1932.19	7.77236	8.10663	8.0735	8.40439	0.326553	0.126407	2.58335	0.00978454	0.0652765	2.00946	1.18524	1	1.18524
YCL019W			Retrotransposon TYA Gag and TYB Pol genes; transcribed/translated as one unit; polyprotein is processed to make a nucleocapsid-like protein (Gag), reverse transcriptase (RT), protease (PR), and integrase (IN); similar to retroviral genes	5314	65.585	0.913231	0.143654	0.719563	1.55102	-0.110228	0.338702	-0.325441	0.744847	0.906906	0.127933	0.0424379	-1	-0.0424379
YCL021W-A			Putative protein of unknown function; SWAT-GFP and mCherry fusion proteins localize to the vacuole	378	117.336	5.19471	5.6374	5.86657	5.67734	0.701774	0.176935	3.96628	7.30028e-05	0.00123238	4.13666	2.90926	1	2.90926
YCL024W	KCC4		Protein kinase of the bud neck involved in the septin checkpoint; associates with septin proteins, negatively regulates Swe1p by phosphorylation, shows structural homology to bud neck kinases Gin4p and Hsl1p; KCC4 has a paralog, GIN4, that arose from the whole genome duplication	3114	362.411	4.05963	4.28701	4.09805	4.24769	0.0670669	0.213462	0.314187	0.753379	0.910942	0.122986	0.0405094	1	0.0405094
YCL025C	AGP1	high-Affinity Glutamine Permease	Low-affinity amino acid permease with broad substrate range; minor serine permease with major contributions from paralog Gnp1p; involved in uptake of asparagine, glutamine, and other amino acids; expression regulated by SPS plasma membrane amino acid sensor system (Ssy1p-Ptr3p-Ssy5p)	1902	3234.39	8.29248	7.7206	8.42735	7.71139	0.161943	0.101602	1.59389	0.11096	0.367324	0.954832	0.434951	1	0.434951
YCL026C-A	FRM2	Fatty acid Repression Mutant	Type II nitroreductase, using NADH as reductant; mutants are defective in fatty acid mediated repression of genes involved in fatty acid biosynthesis indicative of a role in lipid signaling; involved in the oxidative stress response; transcription induction by cadmium and selenite indicates a possible role in the metal stress response; expression induced in cells treated with the mycotoxin patulin	582	27.2368	3.16168	3.09031	2.94059	2.34001	-0.166045	0.319433	-0.519813	0.603194	0.841972	0.219543	0.0747021	-1	-0.0747021
YCL026C-B	HBN1	Homologous to Bacterial Nitroreductases	Protein of unknown function; similar to bacterial nitroreductases; green fluorescent protein (GFP)-fusion protein localizes to the cytoplasm and nucleus; protein becomes insoluble upon intracellular iron depletion; protein abundance increases in response to DNA replication stress	582	136.897	5.64447	5.55801	4.97321	4.44059	-0.651787	0.14004	-4.65429	3.25106e-06	8.14231e-05	5.48797	4.08925	-1	-4.08925
YCL027W	FUS1	cell FUSion	Membrane protein localized to the shmoo tip; required for cell fusion; expression regulated by mating pheromone; proposed to coordinate signaling, fusion, and polarization events required for fusion; potential Cdc28p substrate	1539	116.687	3.31324	3.184	3.91612	3.79884	0.624837	0.152473	4.09803	4.16684e-05	0.000762382	4.38019	3.11783	1	3.11783
YCL028W	RNQ1	Rich in asparagine (N) and glutamine (Q)	[PIN(+)] prion; an infectious protein conformation that is generally an ordered protein aggregate	1218	1473.24	7.54775	7.54282	7.6133	7.5936	0.0891892	0.0817805	1.09059	0.275452	0.599844	0.559954	0.221961	1	0.221961
YCL029C	BIK1	BIlateral Karyogamy defect	Microtubule-associated protein; component of the interface between microtubules and kinetochore, involved in sister chromatid separation; essential in polyploid cells but not in haploid or diploid cells; promotes plus-end directed movement of Dyn1p; ortholog of mammalian CLIP-170	1323	357.208	5.58782	5.25531	5.4096	5.38966	-0.157433	0.111699	-1.40943	0.158707	0.449008	0.799405	0.347746	-1	-0.347746
YCL030C	HIS4	HIStidine requiring	Multifunctional enzyme containing phosphoribosyl-ATP pyrophosphatase; phosphoribosyl-AMP cyclohydrolase, and histidinol dehydrogenase activities; catalyzes the second, third, ninth and tenth steps in histidine biosynthesis	2400	340.827	4.46419	4.41011	4.42288	4.60801	-0.0188351	0.152557	-0.123463	0.901741	0.969403	0.0449183	0.0134959	-1	-0.0134959
YCL031C	RRP7	Ribosomal RNA Processing	Essential protein involved in rRNA processing and ribosome biogenesis; forms a complex with Utp22p; protein abundance increases in response to DNA replication stress	894	1027.5	7.63057	7.29989	7.6708	7.39218	0.0639896	0.0741921	0.862485	0.388421	0.703612	0.410698	0.152666	1	0.152666
YCL032W	STE50	STErile	Adaptor protein for various signaling pathways; involved in mating response, invasive/filamentous growth, osmotolerance; acts as an adaptor that links G protein-associated Cdc42p-Ste20p complex to the effector Ste11p to modulate signal transduction	1041	629.09	6.57709	6.45598	6.60225	6.65777	0.0493354	0.0811982	0.607592	0.543458	0.806406	0.264834	0.0934461	1	0.0934461
YCL033C	MXR2	peptide Methionine sulfoXide Reductase	Methionine-R-sulfoxide reductase; involved in the response to oxidative stress; protects iron-sulfur clusters from oxidative inactivation along with MXR1; involved in the regulation of lifespan	507	449.725	7.02089	7.17248	7.1947	7.12201	0.197325	0.0954558	2.06719	0.0387167	0.180747	1.4121	0.742929	1	0.742929
YCL034W	LSB5	Las Seventeen Binding protein	Protein involved in membrane-trafficking events at plasma membrane; interacts with actin regulators Sla1p and Las17p, ubiquitin, Arf3p to couple actin dynamics to membrane trafficking processes; similar structure to GGA family of proteins with N-terminal VHS domain and GAT domain; binds Las17p, which is homolog of human Wiskott-Aldrich Syndrome protein involved in actin patch assembly, actin poly…	1065	1334.3	7.63401	7.67819	7.56964	7.61215	-0.0440336	0.100503	-0.438132	0.66129	0.866332	0.179608	0.0623157	-1	-0.0623157
YCL035C	GRX1	GlutaRedoXin	Glutathione-dependent disulfide oxidoreductase; hydroperoxide and superoxide-radical responsive, heat-stable, with active site cysteine pair; protects cells from oxidative damage; GRX1 has a paralog, GRX2, that arose from the whole genome duplication; protein abundance increases in response to DNA replication stress	333	1056.51	8.95626	9.02065	9.02592	8.86287	0.0959938	0.0851561	1.12727	0.259629	0.584064	0.585647	0.23354	1	0.23354
YCL036W	GFD2	Great for Full DEAD box protein activity	Protein of unknown function; identified as a high-copy suppressor of a dbp5 mutation; GFD2 has a paralog, YDR514C, that arose from the whole genome duplication	1701	619.466	5.77548	5.34405	6.11271	5.97776	0.351438	0.183793	1.91214	0.0558586	0.234684	1.25291	0.629517	1	0.629517
YCL037C	SRO9	Suppressor of rho3	Cytoplasmic RNA-binding protein; shuttles between nucleus and cytoplasm and is exported from the nucleus in an mRNA export-dependent manner; associates with translating ribosomes; involved in heme regulation of Hap1p as a component of the HMC complex, also involved in the organization of actin filaments; contains a La motif; SRO9 has a paralog, SLF1, that arose from the whole genome duplication	1305	23.1968	1.66852	1.44055	1.6049	1.0642	-0.121327	0.456363	-0.265856	0.79035	0.923509	0.102181	0.034559	-1	-0.034559
YCL038C	ATG22	AuTophaGy related	Vacuolar integral membrane protein required for efflux of amino acids; required for efflux of amino acids during autophagic body breakdown in the vacuole; null mutation causes a gradual loss of viability during starvation	1587	454.767	5.58543	5.34624	5.65989	5.39937	0.0996234	0.0905217	1.10055	0.271094	0.596471	0.56688	0.22441	1	0.22441
YCL039W	GID7	Glucose Induced Degradation deficient	Subunit of GID Complex that binds directly to central component Vid30p; GID complex is involved in proteasome-dependent catabolite inactivation of fructose-1,6-bisphosphatase; Gid7p contains six WD40 repeats; computational analysis suggests that Gid7p and Moh1p have similar functions	2238	941.113	5.90242	6.22068	5.93165	6.07863	0.052067	0.156258	0.333211	0.738975	0.905091	0.13137	0.0433079	1	0.0433079
YCL040W	GLK1	GLucoKinase	Glucokinase; catalyzes the phosphorylation of glucose at C6 in the first irreversible step of glucose metabolism; one of three glucose phosphorylating enzymes; expression regulated by non-fermentable carbon sources; GLK1 has a paralog, EMI2, that arose from the whole genome duplication	1503	7675.24	9.62747	9.54856	9.70568	9.70649	0.101012	0.112165	0.900562	0.367821	0.68859	0.434363	0.162039	1	0.162039
YCL043C	PDI1	Protein Disulfide Isomerase	Protein disulfide isomerase; multifunctional oxidoreductase of the ER lumen, essential for disulfide bond formation in secretory and cell-surface proteins, processing of non-native disulfide bonds; Ero1p activator; complexes with exomannosidase, Mnl1p to facilitate the recognition of misfolded glycoproteins and the trimming of glycan Man8GlcNAc2 to Man7GlcNAc2 on substrates, thereby accelerating …	1569	4685.92	9.09506	9.04733	8.68078	8.64865	-0.390752	0.068757	-5.68309	1.32283e-08	5.42538e-07	7.8785	6.26557	-1	-6.26557
YCL044C	MGR1	Mitochondrial Genome Required	Subunit of the mitochondrial (mt) i-AAA protease supercomplex; i-AAA degrades misfolded mitochondrial proteins; forms a subcomplex with Mgr3p that binds to substrates to facilitate proteolysis; required for growth of cells lacking mtDNA	1254	828.724	6.68823	7.08812	6.4913	6.45393	-0.17466	0.0965017	-1.80992	0.0703079	0.272622	1.153	0.56444	-1	-0.56444
YCL045C	EMC1	ER Membrane protein Complex	Member of conserved endoplasmic reticulum membrane complex; involved in efficient folding of proteins in the ER; null mutant displays induction of the unfolded protein response; interacts with Gal80p; homologous to worm H17B01.4/EMC-1, fly CG2943, and human KIAA0090	2283	1382.52	6.54881	6.6047	6.59118	6.54093	0.0672557	0.134252	0.500965	0.616396	0.846224	0.21014	0.0725148	1	0.0725148
YCL047C	POF1	Promoter Of Filamentation	Nicotinamide mononucleotide-specific adenylyltransferase (NMNAT); catalyzes the conversion of nicotinamide mononucleotide (NMN) to nicotinamide adenine dinucleotide (NAD+); role in the nicotinamide riboside (NR) salvage pathway of NAD+ biosynthesis; involved in NR and NAD+ homeostasis; ATPase involved in protein quality control and filamentation pathways; interacts physically with Kss1p and suppr…	777	220.321	5.65754	5.31182	5.46074	5.49724	-0.180663	0.130916	-1.37999	0.167591	0.463834	0.775751	0.333637	-1	-0.333637
YCL048W	SPS22	SPorulation Specific 2 too (2)	Protein of unknown function; SPS22 has a paralog, SPS2, that arose from the whole genome duplication; redundant with Sps2p for the organization of the beta-glucan layer of the spore wall	1392	24.013	1.1051	1.51088	1.57525	1.64514	0.537081	0.340241	1.57853	0.114444	0.374795	0.941407	0.426207	1	0.426207
YCL048W-A			Putative protein of unknown function; SWAT-GFP and mCherry fusion proteins localize to the cell periphery and vacuole; YCL048W-A has a paralog, YDR524C-B, that arose from the whole genome duplication	240	59.254	4.76378	5.9733	4.90888	5.18869	0.163869	0.233411	0.702063	0.48264	0.76949	0.316377	0.113797	1	0.113797
YCL049C			Protein of unknown function; localizes to membrane fraction; YCL049C is not an essential gene	939	1094.43	7.45704	7.29488	7.70063	7.60181	0.272693	0.0860185	3.17017	0.00152351	0.0154654	2.81715	1.81064	1	1.81064
YCL050C	APA1	AP4A phosphorylase	AP4A phosphorylase; bifunctional diadenosine 5',5'''-P1,P4-tetraphosphate phosphorylase and ADP sulfurylase involved in catabolism of bis(5'-nucleosidyl) tetraphosphates; catalyzes phosphorolysis of dinucleoside oligophosphates, cleaving substrates' alpha/beta-anhydride bond and introducing Pi into the beta-position of the corresponding NDP formed; protein abundance increases under DNA replicatio…	966	1617.32	7.92892	8.14983	8.05134	8.03079	0.148644	0.0855604	1.7373	0.0823339	0.301644	1.08442	0.520505	1	0.520505
YCL051W	LRE1	Laminarase REsistance	Protein involved in control of cell wall structure and stress response; direct inhibitor of the nuclear Dbf2 related (NDR) kinase Cbk1p-Mob2p; overproduction confers resistance to cell-wall degrading enzymes; exhibits genetic interactions with genes involved in the cell wall integrity pathway; LRE1 has a paralog, HLR1, that arose from the whole genome duplication	1752	550.135	5.63992	5.63593	5.74409	5.5005	0.125555	0.0984614	1.27518	0.202247	0.513129	0.694117	0.289773	1	0.289773
YCL052C	PBN1	Protease B Non-derepressible	Component of glycosylphosphatidylinositol-mannosyltransferase I; essential component; required for the autocatalytic post-translational processing of the protease B precursor Prb1p; localizes to ER in lumenal orientation; homolog of mammalian PIG-X	1251	701.801	6.56897	6.40372	6.55166	6.34983	0.00632026	0.0775454	0.081504	0.935041	0.978827	0.0291693	0.00929415	1	0.00929415
YCL054W	SPB1	Suppressor of PaB1 mutant	AdoMet-dependent methyltransferase; involved in rRNA processing and 60S ribosomal subunit maturation; methylates G2922 in the tRNA docking site of the large subunit rRNA and in the absence of snR52, U2921; suppressor of PAB1 mutants	2526	1999.39	7.07131	6.84674	7.14403	6.75205	0.0966943	0.140677	0.68735	0.491862	0.775166	0.308157	0.110605	1	0.110605
YCL054W-A	RDT1	Ribosomally Detected Transcript	Short open reading frame, shows evidence of translation; may be new protein-coding gene that originated de novo from noncoding sequence; same allele found in at least 33 other S. cerevisiae strains; at least 3 strains have a second allele with three nucleotide substitutions leading to two amino acid differences	87	57.132	7.95119	7.43622	1.45177	2.368	-7.70776	1.03153	-7.47218	7.88771e-14	5.95084e-12	13.103	11.2254	-1	-11.2254
YCL055W	KAR4	KARyogamy	Transcription factor required for response to pheromones; also required during meiosis; exists in two forms, a slower-migrating form more abundant during vegetative growth and a faster-migrating form induced by pheromone; null mutant exhibits abnormal lipid metabolic phenotype	1008	497.415	6.41336	6.63666	5.98811	5.98037	-0.401866	0.125975	-3.19005	0.00142248	0.0146343	2.84695	1.83463	-1	-1.83463
YCL056C	PEX34	PEroXin	Protein that regulates peroxisome populations; peroxisomal integral membrane protein; interacts with Pex11p, Pex25p, and Pex27p to control both constitutive peroxisome division and peroxisome morphology and abundance during peroxisome proliferation	435	292.419	6.69436	6.65786	6.86493	6.6926	0.194068	0.126378	1.53562	0.124631	0.392183	0.904374	0.406511	1	0.406511
YCL057C-A	MIC10	MItochondrial contact site and Cristae organizing system	Conserved component of the MICOS complex; MICOS (formerly MINOS or MitOS) is a mitochondrial inner membrane complex that extends into the intermembrane space and has a role in the maintenance of crista junctions, inner membrane architecture, and formation of contact sites to the outer membrane; forms a subcomplex with Mic12p and Mic27p whose assembly and stability requires cardiolipin; homo-oligo…	294	2233.54	9.94414	10.2326	10.2906	10.3677	0.375381	0.11967	3.13679	0.00170806	0.0168899	2.7675	1.77237	1	1.77237
YCL057W	PRD1	PRoteinase yscD	Zinc metalloendopeptidase; found in the cytoplasm and intermembrane space of mitochondria; with Cym1p, involved in degradation of mitochondrial proteins and of presequence peptides cleaved from imported proteins; protein abundance increases in response to DNA replication stress	2139	1953.77	7.33347	7.45902	6.87515	6.93188	-0.436432	0.079671	-5.47793	4.30342e-08	1.59383e-06	7.36619	5.79756	-1	-5.79756
YCL058C	FYV5	Function required for Yeast Viability	Protein involved in regulation of the mating pathway; binds with Matalpha2p to promoters of haploid-specific genes; required for survival upon exposure to K1 killer toxin; involved in ion homeostasis	459	10.7266	1.28913	2.28131	1.90521	2.13504	0.708864	0.536391	1.32154	0.18632	0.492688	0.729741	0.307428	1	0.307428
YCL059C	KRR1	contains KRR-R motif	Nucleolar protein required for rRNA synthesis and ribosomal assembly; required for the synthesis of 18S rRNA and for the assembly of 40S ribosomal subunit; essential gene	951	960.702	7.37558	7.14016	7.52946	7.19267	0.176581	0.107737	1.639	0.101213	0.347088	0.994765	0.459561	1	0.459561
YCL061C	MRC1	Mediator of the Replication Checkpoint	S-phase checkpoint protein required for DNA replication; couples DNA helicase and polymerase; stabilizes Pol2p at stalled replication forks during stress, where it forms a pausing complex with Tof1p and is phosphorylated by Mec1p; defines a novel S-phase checkpoint with Hog1p that coordinates DNA replication and transcription upon osmostress; protects uncapped telomeres; Dia2p-dependent degradati…	3291	465.536	4.47015	4.47048	4.57464	4.40478	0.124617	0.105841	1.17739	0.239038	0.558677	0.621533	0.252839	1	0.252839
YCL063W	VAC17	VACuole related	Phosphoprotein involved in vacuole inheritance; degraded in late M phase of the cell cycle; acts as a vacuole-specific receptor for myosin Myo2p; involved in regulation of asymmetric inheritance of aggregated/misfolded proteins and age reset	1272	521.909	6.27732	5.81495	6.17441	5.75221	-0.0782295	0.117727	-0.664502	0.506369	0.786985	0.295533	0.104034	-1	-0.104034
YCL064C	CHA1	Catabolism of Hydroxy Amino acids	Catabolic L-serine (L-threonine) deaminase; catalyzes the degradation of both L-serine and L-threonine; required to use serine or threonine as the sole nitrogen source, transcriptionally induced by serine and threonine	1083	1211.88	8.11384	6.98496	7.6989	6.65196	-0.387497	0.144553	-2.68065	0.0073479	0.0532657	2.13384	1.27355	-1	-1.27355
YCL068C			Putative protein of unknown function	783	9.15562	1.52575	1.03955	0.553376	0.722966	-0.992666	0.503077	-1.97319	0.0484739	0.212394	1.31449	0.672857	-1	-0.672857
YCR001W			Putative protein of unknown function; conserved among S. cerevisiae strains; YCR001W is not an essential gene	315	23.6665	3.80999	3.37991	3.69638	3.45692	-0.102484	0.337441	-0.303709	0.76135	0.915327	0.118416	0.0384236	-1	-0.0384236
YCR002C	CDC10	Cell Division Cycle	Component of the septin ring, required for cytokinesis; septins are GTP-binding proteins that assemble into rod-like hetero-oligomers that can associate to form filaments; septin rings at the mother-bud neck act as scaffolds for recruiting cell division factors and as barriers to prevent diffusion of specific proteins between mother and daughter cells; N-terminus interacts with phosphatidylinosit…	969	1202.39	7.65839	7.54589	7.70012	7.54999	0.0657193	0.0645825	1.0176	0.308867	0.629613	0.510229	0.200926	1	0.200926
YCR003W	MRPL32	Mitochondrial Ribosomal Protein, Large subunit	Mitochondrial ribosomal protein of the large subunit; protein abundance increases in response to DNA replication stress	552	834.506	7.70109	7.44754	8.15162	8.13015	0.476479	0.141887	3.35816	0.000784624	0.00911566	3.10534	2.04021	1	2.04021
YCR004C	YCP4		Protein of unknown function; has sequence and structural similarity to flavodoxins; predicted to be palmitoylated; the authentic, non-tagged protein is detected in highly purified mitochondria in high-throughput studies	744	2994.66	9.47629	9.12913	9.53372	9.05675	0.0815522	0.105057	0.776263	0.437594	0.739953	0.358929	0.130796	1	0.130796
YCR005C	CIT2	CITrate synthase	Citrate synthase, peroxisomal isozyme involved in glyoxylate cycle; catalyzes condensation of acetyl coenzyme A and oxaloacetate to form citrate; expression is controlled by Rtg1p and Rtg2p transcription factors; SCF-Ucc1 regulates level of Cit2p to maintain citrate homeostasis; oxaloacetate-dependent positive feedback loop inhibits Cit2p ubiquitination; CIT2 has a paralog, CIT1, that arose from …	1383	554.711	5.87733	6.09628	5.98769	5.88409	0.116777	0.213537	0.54687	0.584468	0.82879	0.233239	0.0815553	1	0.0815553
YCR006C			Putative protein of unknown function; conserved among S. cerevisiae strains; YCR006C is not an essential gene	474	28.3875	3.86582	2.91118	2.79878	3.18893	-0.970267	0.35376	-2.74273	0.00609312	0.04585	2.21516	1.33866	-1	-1.33866
YCR007C			Putative integral membrane protein; member of DUP240 gene family; SWAT-GFP and mCherry fusion proteins localize to the cell periphery and vacuole; YCR007C is not an essential gene	720	108.359	4.56979	4.73059	4.49931	4.50812	-0.048649	0.151405	-0.321316	0.747971	0.908537	0.126115	0.0416574	-1	-0.0416574
YCR008W	SAT4		Ser/Thr protein kinase involved in salt tolerance, nutrient response; functions in regulation of Trk1p-Trk2p potassium transporter; overexpression affects the Fe-S and lipoamide containing proteins in the mitochondrion; required for lipoylation of Lat1p, Kgd2p and Gcv3p; partially redundant with Hal5p; has similarity to Npr1p; localizes to the cytoplasm and mitochondrion	1812	1104.03	6.62653	6.4188	6.78156	6.50725	0.178245	0.0710254	2.5096	0.0120868	0.0764624	1.91769	1.11655	1	1.11655
YCR009C	RVS161	Reduced Viability on Starvation	Amphiphysin-like lipid raft protein; N-BAR domain protein that interacts with Rvs167p and regulates polarization of the actin cytoskeleton, endocytosis, cell polarity, cell fusion and viability following starvation or osmotic stress	798	982.663	7.72099	7.41707	7.79087	7.45822	0.0937083	0.0886648	1.05688	0.290565	0.613039	0.536756	0.212512	1	0.212512
YCR010C	ADY2	Accumulation of DYads	Acetate transporter required for normal sporulation; phosphorylated in mitochondria; ADY2 has a paralog, ATO2, that arose from the whole genome duplication	852	144.248	4.02388	5.47323	4.6516	4.23973	0.647448	0.296016	2.1872	0.0287277	0.145689	1.5417	0.836574	1	0.836574
YCR011C	ADP1	ATP-Dependent Permease	Putative ATP-dependent permease of the ABC transporter family	3150	1069.03	5.76277	5.75229	5.73428	5.72116	-0.00526024	0.0758479	-0.0693526	0.944709	0.983806	0.024702	0.00709052	-1	-0.00709052
YCR012W	PGK1	3-PhosphoGlycerate Kinase	3-phosphoglycerate kinase; catalyzes transfer of high-energy phosphoryl groups from the acyl phosphate of 1,3-bisphosphoglycerate to ADP to produce ATP; key enzyme in glycolysis and gluconeogenesis	1251	8111.85	9.73689	10.0775	9.69629	10.3265	-0.0117467	0.12042	-0.0975477	0.922291	0.976191	0.0351318	0.0104651	-1	-0.0104651
YCR013C			Dubious open reading frame; unlikely to encode a functional protein, based on available experimental and comparative sequence data; transcription of both YCR013C and the overlapping essential gene PGK1 is reduced in a gcr1 null mutant	648	606.135	6.40435	7.58054	6.8485	7.47784	0.476432	0.384009	1.24068	0.214725	0.530474	0.668118	0.275336	1	0.275336
YCR014C	POL4	POLymerase	DNA polymerase IV; undergoes pair-wise interactions with Dnl4p-Lif1p and Rad27p to mediate repair of DNA double-strand breaks by non-homologous end joining (NHEJ); homologous to mammalian DNA polymerase beta	1749	357.29	4.93134	5.15102	4.94194	4.96164	0.0284114	0.178707	0.158983	0.873682	0.958444	0.0586465	0.0184332	1	0.0184332
YCR015C	CTO1	Cold TOlerance	Protein required for cold tolerance; involved in phosphate uptake; YCR015C is not an essential gene	954	126.136	4.51519	4.18979	4.38683	4.4398	-0.100119	0.162326	-0.616775	0.537383	0.802529	0.269716	0.0955394	-1	-0.0955394
YCR016W			Putative protein of unknown function; green fluorescent protein (GFP)-fusion protein localizes to the nucleolus and nucleus; predicted to be involved in ribosome biogenesis	873	881.948	7.38842	7.15215	7.54326	7.12951	0.172336	0.152063	1.13332	0.257079	0.581684	0.589934	0.235313	1	0.235313
YCR017C	CWH43	Calcofluor White Hypersensitive	GPI lipid remodelase; responsible for introducing ceramides into GPI anchors having a C26:0 fatty acid in sn-2 of the glycerol moiety; can also use lyso-GPI protein anchors and various base resistant lipids as substrates; contains 14-16 transmembrane segments and several putative glycosylation and phosphorylation sites; null mutation is synthetically lethal with pkc1 deletion	2862	1542.95	6.49591	6.15009	6.60587	6.3586	0.135043	0.0837706	1.61205	0.10695	0.359359	0.970818	0.444471	1	0.444471
YCR018C	SRD1		Protein involved in the processing of pre-rRNA to mature rRNA; contains a C2/C2 zinc finger motif; srd1 mutation suppresses defects caused by the rrp1-1 mutation	666	300.885	6.12542	6.20374	6.14633	6.14982	0.0415063	0.111106	0.373573	0.708722	0.893543	0.149524	0.0488846	1	0.0488846
YCR018C-A			Putative protein of unknown function; encoded opposite a Ty1 LTR	255	11.1734	2.76248	2.89707	2.85728	2.89358	-0.0178519	0.503221	-0.0354753	0.971701	0.992656	0.0124675	0.00320118	-1	-0.00320118
YCR019W	MAK32	MAintenance of Killer	Protein necessary for stability of L-A dsRNA-containing particles	1092	263.609	5.33093	5.13643	5.21234	5.3272	-0.0990079	0.109958	-0.900411	0.367901	0.68859	0.434269	0.162039	-1	-0.162039
YCR020C	PET18	PETite colonies	Protein of unknown function; has weak similarity to proteins involved in thiamin metabolism; expression is induced in the absence of thiamin	648	74.9427	4.04518	4.39215	4.08912	4.24672	0.0717259	0.187332	0.382881	0.701808	0.889476	0.153782	0.0508658	1	0.0508658
YCR020C-A	MAK31	MAintenance of Killer	Non-catalytic subunit of N-terminal acetyltransferase of the NatC type; required for replication of dsRNA virus; member of the Sm protein family	267	149.124	6.5745	6.40821	6.53664	6.35417	-0.0138049	0.132629	-0.104086	0.917101	0.975076	0.037583	0.0109614	-1	-0.0109614
YCR020W-B	HTL1	High-Temperature Lethal	Component of the RSC chromatin remodeling complex; RSC functions in transcriptional regulation and elongation, chromosome stability, and establishing sister chromatid cohesion; involved in telomere maintenance	237	179.72	7.2972	6.71311	6.81108	6.69288	-0.436784	0.202559	-2.15633	0.0310581	0.154935	1.50783	0.80985	-1	-0.80985
YCR021C	HSP30	Heat Shock Protein	Negative regulator of the H(+)-ATPase Pma1p; stress-responsive protein; hydrophobic plasma membrane localized; induced by heat shock, ethanol treatment, weak organic acid, glucose limitation, and entry into stationary phase	999	291.948	4.85843	6.1767	4.56541	5.72615	-0.239266	0.273505	-0.874817	0.381674	0.697908	0.418308	0.156202	-1	-0.156202
YCR022C			Putative protein of unknown function; conserved among S. cerevisiae strains; YCR022C is not an essential gene	345	19.6728	3.0163	3.20475	3.37796	3.09814	0.296329	0.416524	0.711435	0.476815	0.765468	0.32165	0.116073	1	0.116073
YCR023C			Vacuolar membrane protein of unknown function; member of the multidrug resistance family; YCR023C is not an essential gene	1836	511.469	5.52406	5.30186	5.41769	5.56779	-0.086252	0.105441	-0.81801	0.413352	0.725026	0.38368	0.139646	-1	-0.139646
YCR024C	SLM5	Synthetic Lethal with Mss4	Mitochondrial asparaginyl-tRNA synthetase	1479	1203.07	6.9224	6.72697	7.29481	6.99339	0.395556	0.136868	2.89005	0.00385185	0.0323778	2.41433	1.48975	1	1.48975
YCR024C-A	PMP1	Plasma Membrane Proteolipid	Regulatory subunit for the plasma membrane H(+)-ATPase Pma1p; small single-membrane span proteolipid; forms unique helix and positively charged cytoplasmic domain that is able to specifically segregate phosphatidylserines; PMP1 has a paralog, PMP2, that arose from the whole genome duplication	123	2403.98	11.7264	11.5348	11.594	11.5046	-0.108728	0.0612682	-1.77462	0.0759612	0.286543	1.11941	0.542811	-1	-0.542811
YCR024C-B			Putative protein of unknown function; identified by expression profiling and mass spectrometry	267	3661.86	11.1477	11.1885	11.0906	10.8722	-0.0311452	0.0917427	-0.339484	0.734246	0.902582	0.134159	0.0445132	-1	-0.0445132
YCR025C			Putative protein of unknown function; conserved across S. cerevisiae strains; YCR025C is not an essential gene	411	30.3179	3.6645	3.60514	3.52693	3.51794	-0.12289	0.273818	-0.4488	0.653576	0.861929	0.184704	0.0645284	-1	-0.0645284
YCR026C	NPP1	ecto-Nucleotide Pyrophosphatase/Phosphodiesterase	Nucleotide pyrophosphatase/phosphodiesterase; mediates extracellular nucleotide phosphate hydrolysis along with Npp2p and Pho5p; activity and expression enhanced during conditions of phosphate starvation; involved in spore wall assembly; NPP1 has a paralog, NPP2, that arose from the whole genome duplication, and an npp1 npp2 double mutant exhibits reduced dityrosine fluorescence relative to the s…	2229	695.808	5.68574	5.62226	5.63181	5.54775	-0.0295438	0.0969442	-0.304751	0.760556	0.914655	0.118869	0.0387427	-1	-0.0387427
YCR027C	RHB1	RHeB homolog	Putative Rheb-related GTPase; involved in regulating canavanine resistance and arginine uptake; member of the Ras superfamily of G-proteins	630	304.362	6.42062	5.91906	6.39107	6.2215	0.00288398	0.153381	0.0188027	0.984999	0.996233	0.00656443	0.00163912	1	0.00163912
YCR028C	FEN2	FENpropimorph resistance	Plasma membrane H+-pantothenate symporter; confers sensitivity to the antifungal agent fenpropimorph; relocalizes from vacuole to cytoplasm upon DNA replication stress	1539	385.834	5.50958	5.08462	5.24414	5.31973	-0.226541	0.178511	-1.26906	0.20442	0.515562	0.689478	0.287719	-1	-0.287719
YCR028C-A	RIM1	Replication In Mitochondria	ssDNA-binding protein essential for mitochondrial genome maintenance; involved in mitochondrial DNA replication; stimulates utilization by Mip1p DNA polymerase of RNA primers synthesized by Rpo41p	408	1486.17	9.22554	9.1669	9.16899	9.10615	-0.0340864	0.0708416	-0.481163	0.6304	0.852313	0.200384	0.0694011	-1	-0.0694011
YCR030C	SYP1	Suppressor of Yeast Profilin deletion	Negative regulator of WASP-Arp23 complex; involved in endocytic site formation; directly inhibits Las17p stimulation of Arp23 complex-mediated actin assembly in vitro; may regulate assembly and disassembly of the septin ring; colocalizes and interacts with septin subunits; potential role in actin cytoskeletal organization	2613	1251	6.29178	6.25874	6.29551	6.10829	0.0294239	0.0820272	0.35871	0.719812	0.897709	0.142781	0.0468645	1	0.0468645
YCR031C	RPS14A	Ribosomal Protein of the Small subunit	Protein component of the small (40S) ribosomal subunit; required for ribosome assembly and 20S pre-rRNA processing; mutations confer cryptopleurine resistance; homologous to mammalian ribosomal protein S14 and bacterial S11; RPS14A has a paralog, RPS14B, that arose from the whole genome duplication	414	7056.24	11.3166	11.3982	11.4818	11.3598	0.190641	0.0887065	2.14912	0.0316248	0.156485	1.49997	0.805527	1	0.805527
YCR032W	BPH1	Beige Protein Homolog	Protein homologous to Chediak-Higashi syndrome and Beige proteins; both of which are implicated in disease syndromes in human and mouse, respectively, due to defective lysosomal trafficking; mutant phenotype and genetic interactions suggest a role in protein sorting	6504	451.989	3.51353	3.45329	3.48697	3.36345	0.00800062	0.116177	0.0688656	0.945097	0.983899	0.0245238	0.00704962	1	0.00704962
YCR033W	SNT1	SaNT domains	Subunit of the Set3C deacetylase complex; interacts directly with the Set3C subunit, Sif2p; putative DNA-binding protein; mutant has increased aneuploidy tolerance; relocalizes to the cytosol in response to hypoxia	3681	824.256	5.21648	5.12388	5.22602	5.0097	0.0329223	0.0668431	0.492531	0.622344	0.848555	0.205969	0.0713201	1	0.0713201
YCR034W	ELO2	fatty acid ELOngation	Fatty acid elongase, involved in sphingolipid biosynthesis; acts on fatty acids of up to 24 carbons in length; mutations have regulatory effects on 1,3-beta-glucan synthase, vacuolar ATPase, and the secretory pathway; ELO2 has a paralog, ELO1, that arose from the whole genome duplication; lethality of the elo2 elo3 double null mutation is functionally complemented by human ELOVL1 and weakly compl…	1044	1688.22	8.09636	7.7334	8.16886	7.95652	0.0969096	0.063977	1.51476	0.129834	0.403568	0.886612	0.394083	1	0.394083
YCR035C	RRP43	Ribosomal RNA Processing	Exosome non-catalytic core component; involved in 3'-5' RNA processing and degradation in both the nucleus and the cytoplasm; has similarity to E. coli RNase PH and to human hRrp43p (OIP2, EXOSC8); protein abundance increases in response to DNA replication stress	1185	910.885	7.05206	6.89603	7.0668	6.63585	0.0413976	0.134898	0.30688	0.758934	0.913682	0.119796	0.0392051	1	0.0392051
YCR036W	RBK1	RiBoKinase	Ribokinase, phosphorylates ribose to ribose‚Äê5‚Äêphosphate; required for recycling ribose during nucleotide metabolism	1002	946.546	7.20893	7.11004	7.35412	7.19987	0.168006	0.0749286	2.24221	0.0249479	0.131541	1.60297	0.880938	1	0.880938
YCR037C	PHO87	PHOsphate metabolism	Low-affinity inorganic phosphate (Pi) transporter; acts upstream of Pho81p in regulation of the PHO pathway; expression is independent of Pi concentration and Pho4p activity; contains 12 membrane-spanning segments; PHO87 has a paralog, PHO90, that arose from the whole genome duplication	2772	659.599	5.35788	5.11643	5.21644	5.21928	-0.115006	0.110449	-1.04126	0.297757	0.617649	0.526138	0.209258	-1	-0.209258
YCR038C	BUD5	BUD site selection	GTP/GDP exchange factor for Rsr1p (Bud1p); required for both axial and bipolar budding patterns; mutants exhibit random budding in all cell types	1929	95.8455	3.14528	2.92887	2.93181	2.89718	-0.182922	0.181109	-1.01001	0.312489	0.634255	0.505165	0.197736	-1	-0.197736
YCR042C	TAF2	TATA binding protein-Associated Factor	TFIID subunit (150 kDa); involved in RNA polymerase II transcription initiation	4224	950.346	5.24999	5.21294	5.27784	4.83141	0.0571582	0.0903808	0.632415	0.527115	0.797176	0.278094	0.098446	1	0.098446
YCR043C			Putative protein of unknown function; green fluorescent protein (GFP)-fusion protein localizes to the Golgi apparatus; YCR043C is not an essential gene	384	316.175	7.10546	6.85967	7.21248	6.88508	0.135246	0.13797	0.980252	0.326962	0.649971	0.485503	0.187106	1	0.187106
YCR044C	PER1	protein Processing in the ER	Protein of the endoplasmic reticulum; required for GPI-phospholipase A2 activity that remodels the GPI anchor as a prerequisite for association of GPI-anchored proteins with lipid rafts; functionally complemented by human ortholog PERLD1	1074	478.332	6.30951	6.03048	6.20316	5.98648	-0.0780149	0.109288	-0.713844	0.475324	0.764618	0.323011	0.116556	-1	-0.116556
YCR045C	RRT12	Regulator of rDNA Transcription	Probable subtilisin-family protease; role in formation of the dityrosine layer of spore walls; localizes to the spore wall and also the nuclear envelope and ER region in mature spores	1476	198.426	4.46906	4.29297	4.54201	4.3397	0.0965729	0.116746	0.827206	0.40812	0.721431	0.389212	0.141805	1	0.141805
YCR046C	IMG1	Integrity of Mitochondrial Genome	Mitochondrial ribosomal protein of the large subunit; required for respiration and for maintenance of the mitochondrial genome	510	2892.82	9.72464	9.50956	10.0385	9.87914	0.338309	0.114471	2.9554	0.00312261	0.027417	2.50548	1.56198	1	1.56198
YCR047C	BUD23	BUD site selection	Methyltransferase that methylates residue G1575 of 18S rRNA; required for rRNA processing and nuclear export of 40S ribosomal subunits independently of methylation activity; functions with DEAH-box RNA helicase Ecm16p; diploid mutant displays random budding pattern; functional homolog of human WBSCR22	828	1042.58	7.67885	7.69528	7.63792	7.50457	-0.011628	0.128525	-0.0904725	0.927912	0.977498	0.0324933	0.00988391	-1	-0.00988391
YCR048W	ARE1	Acyl-coenzyme A: cholesterol acyl transferase-Related Enzyme	Acyl-CoA:sterol acyltransferase; endoplasmic reticulum enzyme that contributes the major sterol esterification activity in the absence of oxygen; ARE1 has a paralog, ARE2, that arose from the whole genome duplication	1833	330.234	4.94807	4.8932	4.57079	4.85832	-0.349209	0.143919	-2.42643	0.0152481	0.091086	1.81679	1.04055	-1	-1.04055
YCR050C			Non-essential protein of unknown function; deletion mutant is synthetically sick or lethal with alpha-synuclein	309	7.4277	1.53178	1.93965	2.70018	1.50287	1.23911	0.643702	1.92497	0.0542331	0.229514	1.26574	0.63919	1	0.63919
YCR051W			Putative protein of unknown function; green fluorescent protein (GFP)-fusion protein localizes to the cytoplasm and nucleus; contains ankyrin (Ank) repeats; YCR051W is not an essential gene	669	1557.54	8.57893	8.46926	8.60386	8.42897	0.0465284	0.0810725	0.57391	0.566028	0.81768	0.247162	0.0874165	1	0.0874165
YCR052W	RSC6	Remodel the Structure of Chromatin	Component of the RSC chromatin remodeling complex; essential for mitotic growth; RSC6 has a paralog, SNF12, that arose from the whole genome duplication	1452	949.493	6.7623	6.3653	6.87377	6.70824	0.135787	0.099274	1.36781	0.171373	0.469035	0.766057	0.328795	1	0.328795
YCR053W	THR4	THReonine requiring	Threonine synthase; conserved protein that catalyzes formation of threonine from O-phosphohomoserine; expression is regulated by the GCN4-mediated general amino acid control pathway	1545	2389.32	7.76897	7.79251	7.91001	8.1238	0.16148	0.192794	0.837576	0.402269	0.717611	0.395484	0.144111	1	0.144111
YCR054C	CTR86	Copper TRansport protein	Essential protein of unknown function; with orthologs in Ashbya gossypii and Candida albicans; similar to human ATXN10, mutations in which cause spinocerebellar ataxia type 10; codon usage corresponds to that observed for yeast genes expressed at low levels; relative distribution to the nucleus increases upon DNA replication stress	1692	247.758	4.66854	4.25849	4.66323	4.51367	0.0188402	0.117509	0.160329	0.872622	0.958444	0.0591739	0.0184332	1	0.0184332
YCR057C	PWP2	Periodic tryptophan (W) Protein	Conserved 90S pre-ribosomal component; essential for proper endonucleolytic cleavage of the 35 S rRNA precursor at A0, A1, and A2 sites; contains eight WD-repeats; PWP2 deletion leads to defects in cell cycle and bud morphogenesis	2772	1374.26	6.49988	6.01472	6.48433	6.10824	0.00543086	0.105116	0.0516654	0.958795	0.988113	0.0182741	0.00519332	1	0.00519332
YCR059C	YIH1	Yeast Impact Homolog	Negative regulator of eIF2 kinase Gcn2p; competes with Gcn2p for binding to Gcn1p; may contribute to regulation of translation in response to starvation via regulation of Gcn2p; binds to monomeric actin and to ribosomes and polyribosomes; ortholog of mammalian IMPACT	777	637.908	7.00784	6.94988	7.04248	7.0671	0.05775	0.0796722	0.724846	0.468547	0.759493	0.329247	0.119476	1	0.119476
YCR060W	TAH1	Tpr-containing protein Associated with Hsp90	Component of conserved R2TP complex (Rvb1-Rvb2-Tah1-Pih1); R2TP complex interacts with Hsp90 (Hsp82p and Hsc82p) to mediate assembly of large protein complexes such as box C/D snoRNPs and RNA polymerase II; contains a single TPR domain with at least two TPR motifs; plays a role in determining prion variants	336	299.678	7.15267	7.29026	7.1074	6.99575	-0.0193283	0.10517	-0.183781	0.854186	0.951119	0.0684478	0.0217653	-1	-0.0217653
YCR061W	TVS1	Transmembrane protein Vital for Stress response	Protein of unknown function; green fluorescent protein (GFP)-fusion protein localizes to the cytoplasm in a punctate pattern; non-essential gene; upregulated by and required for tolerance to 4-Methylcyclohexane methanol; induced by treatment with 8-methoxypsoralen and UVA irradiation; contains 10-11 predicted transmembrane domains	1896	571.436	5.66057	5.74622	5.26644	5.53057	-0.365351	0.161865	-2.25714	0.0239996	0.128425	1.6198	0.891351	-1	-0.891351
YCR063W	BUD31	BUD site selection	Component of the SF3b subcomplex of the U2 snRNP; increases efficiency of first and second step pre-mRNA splicing; diploid mutants display a random budding pattern instead of the wild-type bipolar pattern; facilitates passage through G1/S Start, but is not required for G2/M transition or exit from mitosis	474	39.6446	3.74068	3.38875	3.92478	3.88645	0.232969	0.239616	0.97226	0.330921	0.65188	0.480275	0.185832	1	0.185832
YCR065W	HCM1	High-Copy suppressor of Calmodulin	Forkhead transcription factor; drives S-phase activation of genes involved in chromosome segregation, spindle dynamics, budding; also activates genes involved in respiration, use of alternative energy sources, NAD synthesis, oxidative stress resistance; regulated by cell wall integrity checkpoint; key factor in early adaptation to nutrient deficiency and diauxic shift; suppressor of calmodulin mu…	1695	539.936	5.72225	5.65806	5.67613	5.53964	-0.0195546	0.124316	-0.157297	0.875011	0.958965	0.0579867	0.0181972	-1	-0.0181972
YCR066W	RAD18	RADiation sensitive	E3 ubiquitin ligase; forms heterodimer with Rad6p to monoubiquitinate PCNA-K164; heterodimer binds single-stranded DNA and has single-stranded DNA dependent ATPase activity; required for postreplication repair; SUMO-targeted ubiquitin ligase (STUbl) that contains a SUMO-interacting motif (SIM) which stimulates its ubiquitin ligase activity towards the sumoylated form of PCNA	1464	270.44	4.96422	4.95555	4.89255	4.64961	-0.0472997	0.11336	-0.417253	0.676493	0.87539	0.169737	0.0577986	-1	-0.0577986
YCR067C	SED4	Suppressor of Erd2 Deletion	Integral ER membrane protein that stimulates Sar1p GTPase activity; involved in COPII vesicle budding through disassociation of coat proteins from membranes onto liposomes; binds Sec16p; SED4 has a paralog, SEC12, that arose from the whole genome duplication	3198	966.753	5.62886	5.56296	5.51944	5.59036	-0.0827605	0.0719127	-1.15085	0.249795	0.571294	0.602416	0.24314	-1	-0.24314
YCR068W	ATG15	AuTophaGy related	Phospholipase; preferentially hydrolyses phosphatidylserine, with minor activity against cardiolipin and phosphatidylethanolamine; required for lysis of autophagic and CVT bodies; targeted to intravacuolar vesicles during autophagy via the multivesicular body (MVB) pathway; required for the maintenance of lipid droplet quantity after the diauxic shift; regulates lipolysis; expression regulated by…	1563	164.96	4.1668	3.70292	3.89302	4.32559	-0.260416	0.223382	-1.16579	0.243701	0.563555	0.613143	0.249063	-1	-0.249063
YCR069W	CPR4	Cyclosporin-sensitive Proline Rotamase	Peptidyl-prolyl cis-trans isomerase (cyclophilin); catalyzes the cis-trans isomerization of peptide bonds N-terminal to proline residues; has a potential role in the secretory pathway; CPR4 has a paralog, CPR8, that arose from the whole genome duplication	957	1021.46	7.45697	7.42129	7.41938	7.28224	-0.0150636	0.0915498	-0.16454	0.869306	0.956447	0.0608272	0.0193393	-1	-0.0193393
YCR071C	IMG2	Integrity of Mitochondrial Genome	Mitochondrial ribosomal protein of the large subunit; conserved in metazoa, with similarity to human mitochondrial ribosomal protein MRPL49	441	1101.84	8.50026	8.31967	8.87833	8.71357	0.401969	0.119919	3.35201	0.00080228	0.00925044	3.09567	2.03384	1	2.03384
YCR072C	RSA4	RiboSome Assembly	Ribosomal large subunit (60S) assembly factor; association of the N-terminal ubiquitin-like (UBL) domain of this preribosomal factor with the MIDAS domain in the Rea1p tail, promoted by the GTPase Nog2p, is required for the ATP-dependent dissociation of preribosomal factors including the Rix1p subcomplex, Rea1p, Nog2p and Rsa1p itself prior to nuclear export of pre-60S particles; contains WD-repe…	1548	677.631	6.34521	5.84509	6.34401	5.79554	0.0189069	0.185215	0.102081	0.918692	0.975692	0.0368299	0.0106874	1	0.0106874
YCR073C	SSK22	Suppressor of Sensor Kinase	MAP kinase kinase kinase of HOG1 mitogen-activated signaling pathway; functionally redundant with Ssk2p; interacts with and is activated by Ssk1p; phosphorylates Pbs2p; SSK22 has a paralog, SSK2, that arose from the whole genome duplication	3996	419.594	4.12276	3.92356	4.22035	3.93576	0.120238	0.0850654	1.41347	0.157517	0.446675	0.802674	0.350009	1	0.350009
YCR073W-A	SOL2	Suppressor Of Los1-1	Protein with a possible role in tRNA export; shows similarity to 6-phosphogluconolactonase non-catalytic domains but does not exhibit this enzymatic activity; homologous to Sol3p and Sol4p; SOL2 has a paralog, SOL1, that arose from the whole genome duplication	948	847.224	7.11097	7.05506	7.25079	7.13513	0.163909	0.0852451	1.9228	0.0545051	0.230346	1.26356	0.637619	1	0.637619
YCR075C	ERS1	ERd Suppressor	Protein involved in cystine transport; localizes to the vacuole, plasma membrane and endosome; similarity to human cystinosin, a H(+)-driven transporter involved in L-cystine export from lysosomes and implicated in the disease cystinosis; contains seven transmembrane domains; mutation is functionally complemented by human CTNS	783	173.455	5.18898	5.20726	5.14088	4.99084	-0.0264333	0.129432	-0.204225	0.838177	0.945023	0.0766641	0.0245578	-1	-0.0245578
YCR075W-A	EGO2	Exit from rapamycin-induced GrOwth arrest	Subunit of the EGO/GSE complex; the vacuolar/endosomal membrane associated EGO/GSE complex regulates exit from rapamycin-induced growth arrest, stimulating microautophagy and sorting of Gap1p from the endosome to the plasma membrane; identified by homology to Ashbya gossypii; EGO2 has a paralog, EGO4, that arose from the whole genome duplication	228	180.933	6.98483	7.00125	6.99682	6.91246	0.0330959	0.125609	0.263484	0.792177	0.924857	0.101178	0.0339255	1	0.0339255
YCR076C	FUB1	FUnction of Boundary	Proteasome-binding protein; interacts physically with multiple subunits of the 20S proteasome and genetically with genes encoding 20S core particle and 19S regulatory particle subunits; exhibits boundary activity which blocks the propagation of heterochromatic silencing; contains a PI31 proteasome regulator domain and sequence similarity with human PSMF1, a proteasome inhibitor; not an essential …	753	429.167	6.57936	6.6982	6.29158	6.3617	-0.261188	0.100491	-2.5991	0.00934675	0.0630152	2.02934	1.20055	-1	-1.20055
YCR077C	PAT1	Protein Associated with Topoisomerase II	Deadenylation-dependent mRNA-decapping factor; also required for faithful chromosome transmission, maintenance of rDNA locus stability, and protection of mRNA 3'-UTRs from trimming; associated with topoisomerase II; binds to mRNAs under glucose starvation, most often in the 3' UTR; functionally linked to Pab1p; forms cytoplasmic foci upon DNA replication stress; phosphorylation by PKA inhibits P …	2391	2341.78	7.1343	7.26591	7.11323	7.41305	0.000160125	0.226426	0.000707186	0.999436	0.999927	0.000245121	3.18657e-05	1	3.18657e-05
YCR079W	PTC6	Phosphatase Two C	Mitochondrial type 2C protein phosphatase (PP2C); has similarity to mammalian PP1Ks; involved in mitophagy; null mutant is sensitive to rapamycin and has decreased phosphorylation of the Pda1 subunit of pyruvate dehydrogenase	1329	775.629	6.38343	6.62929	6.41332	6.55959	0.0497532	0.212318	0.234334	0.814726	0.936871	0.0889884	0.0283201	1	0.0283201
YCR081W	SRB8	Suppressor of RNA polymerase B	Subunit of the RNA polymerase II mediator complex; associates with core polymerase subunits to form the RNA polymerase II holoenzyme; essential for transcriptional regulation; involved in glucose repression	4284	150.703	2.62732	2.08936	2.62521	2.47563	0.0111479	0.192104	0.0580304	0.953724	0.987196	0.0205771	0.00559647	1	0.00559647
YCR082W	AHC2	Ada Histone acetyltransferase complex Component	Component of the ADA histone acetyltransferase complex; Ahc2p and Ahc1p are unique to the ADA complex and not shared with the related SAGA and SLIK complexes; may tether Ahc1p to the complex	387	777.11	8.35667	8.48211	8.24329	8.13276	-0.089503	0.0779736	-1.14786	0.251025	0.572607	0.600283	0.242144	-1	-0.242144
YCR083W	TRX3	ThioRedoXin	Mitochondrial thioredoxin; highly conserved oxidoreductase required to maintain the redox homeostasis of the cell, forms the mitochondrial thioredoxin system with Trr2p, redox state is maintained by both Trr2p and Glr1p	384	492.396	7.69298	7.76973	7.52415	7.6373	-0.145267	0.110453	-1.31519	0.188447	0.495678	0.724811	0.3048	-1	-0.3048
YCR084C	TUP1	dTMP-UPtake	General repressor of transcription, forms complex with Cyc8p; involved in the establishment of repressive chromatin structure through interactions with histones H3 and H4 and stabilization of nucleosomes over promoters; appears to enhance expression of some genes	2142	2566.81	7.66859	7.4922	7.66438	7.41936	0.0203541	0.074457	0.273368	0.784571	0.923326	0.105368	0.0346447	1	0.0346447
YCR085W			Putative protein of unknown function; conserved among S. cerevisiae strains; YCR085W is not an essential gene	354	7.91648	2.02245	1.93469	2.04586	1.82993	0.0107595	0.521949	0.0206141	0.983553	0.995969	0.00720201	0.00175439	1	0.00175439
YCR086W	CSM1	Chromosome Segregation in Meiosis	Nucleolar protein that mediates homolog segregation during meiosis I; forms a complex with Lrs4p and then Mam1p at kinetochores; required for condensin recruitment to the replication fork barrier site and rDNA repeat segregation	573	238.358	6.13378	6.32776	5.75117	5.87639	-0.357143	0.118328	-3.01825	0.00254237	0.0231541	2.59476	1.63537	-1	-1.63537
YCR088W	ABP1	Actin Binding Protein	Actin-binding protein of the cortical actin cytoskeleton; important for activation of actin nucleation mediated by the Arp2/Arp3 complex; inhibits actin filament elongation at the barbed-end; phosphorylation within its proline-rich region, mediated by Cdc28p and Pho85p, protects Abp1p from PEST sequence-mediated proteolysis; mammalian homolog of HIP-55 (hematopoietic progenitor kinase 1 [HPK1]-in…	1779	1909.71	7.45457	7.29911	7.57739	7.26947	0.147104	0.090391	1.62742	0.103649	0.352386	0.984436	0.452981	1	0.452981
YCR089W	FIG2	Factor-Induced Gene	Cell wall adhesin, expressed specifically during mating; may be involved in maintenance of cell wall integrity during mating; FIG2 has a paralog, AGA1, that arose from the whole genome duplication	4830	390.317	3.71251	3.9199	3.41447	3.58535	-0.271341	0.126027	-2.15303	0.031316	0.155335	1.50423	0.808732	-1	-0.808732
YCR090C			Putative protein of unknown function; green fluorescent protein (GFP)-fusion protein localizes to the cytoplasm and nucleus; YCR090C is not an essential gene	549	554.61	7.22749	7.3407	7.21953	7.38317	0.00866712	0.205909	0.042092	0.966425	0.990246	0.0148317	0.00425704	1	0.00425704
YCR091W	KIN82	protein KINase	Putative serine/threonine protein kinase; implicated in the regulation of phospholipid asymmetry through the activation of phospholipid translocases (flippases); involved in the phosphorylation of upstream inhibitory kinase Ypk1p along with Fpk1p; has a redundant role in the cellular response to mating pheromone; KIN82 has a paralog, FPK1, that arose from the whole genome duplication	2163	235.058	4.18582	3.87975	4.25637	4.0471	0.0828357	0.161104	0.514175	0.607129	0.842627	0.216719	0.0743649	1	0.0743649
YCR092C	MSH3	MutS Homolog	Mismatch repair protein; forms dimers with Msh2p that mediate repair of insertion or deletion mutations and removal of nonhomologous DNA ends, contains a PCNA (Pol30p) binding motif required for genome stability	3057	398.569	4.3054	4.45213	4.40611	4.28858	0.128032	0.0933901	1.37093	0.170395	0.467363	0.768542	0.330345	1	0.330345
YCR093W	CDC39	Cell Division Cycle	Subunit of the CCR4-NOT1 core complex; this complex has multiple roles in the regulation of mRNA levels including regulation of transcription and destabilization of mRNA by deadenylation; basal transcription factor that increases initiation and elongation; activates the ATPase activity of Dhh1p, resulting in processing body disassembly	6327	1507.05	5.40198	5.36905	5.13722	4.9937	-0.240482	0.0677225	-3.55098	0.000383793	0.00514333	3.4159	2.28876	-1	-2.28876
YCR094W	CDC50	Cell Division Cycle	Endosomal protein that interacts with phospholipid flippase Drs2p; interaction with Cdc50p is essential for Drs2p catalytic activity; mutations affect cell polarity and polarized growth; similar to Lem3p; CDC50 has a paralog, YNR048W, that arose from the whole genome duplication	1176	346.564	5.59635	5.48142	5.60708	5.47218	0.038026	0.118738	0.320252	0.748777	0.909332	0.125647	0.0412774	1	0.0412774
YCR095C	OCA4	Oxidant-induced Cell-cycle Arrest	Cytoplasmic protein required for replication of Brome mosaic virus; S. cerevisiae is a model system for studying replication of positive-strand RNA viruses in their natural hosts	1089	364.186	5.67421	5.79828	5.715	5.68849	0.065837	0.125109	0.526238	0.598723	0.838981	0.222774	0.0762481	1	0.0762481
YCR095W-A			Putative protein of unknown function	159	21.1676	4.2636	4.44104	4.45679	4.39419	0.316699	0.422368	0.749817	0.453365	0.749142	0.343552	0.125436	1	0.125436
YCR096C	HMRA2	Hidden Mat Right A	Silenced copy of a2 at HMR; similarity to Alpha2p; required along with a1p for inhibiting expression of the HO endonuclease in a/alpha HO/HO diploid cells with an active mating-type interconversion system	360	24.0106	2.99358	2.67845	3.32976	3.98654	0.362852	0.490956	0.739072	0.459863	0.753537	0.337371	0.122895	1	0.122895
YCR097W	HMRA1	Hidden Mat Right A	Silenced copy of a1 at HMR; homeobox corepressor that interacts with Alpha2p to repress haploid-specific gene transcription in diploid cells	381	217.759	7.83421	7.09444	1.4678	0.803656	-6.55796	0.355032	-18.4715	3.50511e-76	2.14197e-73	75.4553	72.6692	-1	-72.6692
YCR098C	GIT1	GlycerophosphoInosiTol	Plasma membrane permease; mediates uptake of glycerophosphoinositol and glycerophosphocholine as sources of the nutrients inositol and phosphate; expression and transport rate are regulated by phosphate and inositol availability	1557	1797.55	7.34729	6.66358	8.29674	7.17871	1.00817	0.185878	5.42382	5.83387e-08	2.08484e-06	7.23404	5.68093	1	5.68093
YCR099C			Putative protein of unknown function	468	85.7742	4.65239	4.69755	5.07966	4.97314	0.464471	0.181776	2.55518	0.0106133	0.0693575	1.97415	1.15891	1	1.15891
YCR100C	EMA35	Efficient Mitochondria targeting-Associated protein	Protein involved in protein sorting; involved in targeting mitochondrial membrane proteins to mitochondrial translocation system; mutation causes respiration defects	951	63.8988	3.42981	2.91747	3.5743	3.60862	0.190483	0.24411	0.780318	0.435203	0.739867	0.361308	0.130846	1	0.130846
YCR101C			Putative protein of unknown function; localizes to the membrane fraction; YCR101C is not an essential gene	549	19.2371	2.27705	1.35458	2.39129	3.26616	0.183936	0.397799	0.462385	0.643805	0.859298	0.191246	0.0658563	1	0.0658563
YCR102C			Putative quinone oxidoreductase; overexpression improves ethanol production and acid stress resistance; involved in copper metabolism; similar to Cochliobolus carbonum toxD gene	1107	179.277	4.74951	4.20558	5.17828	4.40767	0.456212	0.159287	2.86408	0.0041822	0.0343976	2.3786	1.46347	1	1.46347
YCR104W	PAU3	seriPAUperin family	Member of the seripauperin multigene family; encoded mainly in subtelomeric region; active during alcoholic fermentation; regulated by anaerobiosis; negatively regulated by oxygen; repressed by heme	375	5.23278	1.20007	1.1852	1.62711	1.22486	0.420549	0.671832	0.625974	0.531332	0.799734	0.274634	0.0970543	1	0.0970543
YCR105W	ADH7	Alcohol DeHydrogenase	NADPH-dependent medium chain alcohol dehydrogenase; has broad substrate specificity; member of the cinnamyl family of alcohol dehydrogenases; may be involved in fusel alcohol synthesis or in aldehyde tolerance	1086	137.209	4.31613	4.31514	4.40244	4.2558	0.123238	0.15108	0.815715	0.414663	0.725928	0.382305	0.139107	1	0.139107
YCR106W	RDS1	Regulator of Drug Sensitivity	Putative zinc cluster transcription factor; involved in conferring resistance to cycloheximide	2499	130.387	3.27213	2.57614	3.09735	3.11693	-0.15493	0.20211	-0.766563	0.443341	0.742059	0.353262	0.129561	-1	-0.129561
YCR107W	AAD3	Aryl-Alcohol Dehydrogenase	Putative aryl-alcohol dehydrogenase; similar to P. chrysosporium aryl-alcohol dehydrogenase; mutational analysis has not yet revealed a physiological role; AAD3 has a paralog, AAD15, that arose from a segmental duplication; members of the AAD gene family comprise three pairs (AAD3 + AAD15, AAD6/AAD16 + AAD4, AAD10 + AAD14) whose two genes are more related to one another than to other members of t…	1092	339.983	5.59147	5.79928	5.55582	5.5113	-0.0137321	0.115804	-0.11858	0.905608	0.970221	0.0430598	0.0131292	-1	-0.0131292
YDL001W	RMD1	Required for Meiotic nuclear Division	Cytoplasmic protein required for sporulation	1293	321.67	5.42866	5.18198	5.3886	5.17435	-0.0120945	0.122454	-0.098767	0.921323	0.976191	0.0355879	0.0104651	-1	-0.0104651
YDL002C	NHP10	Non-Histone Protein	Non-essential INO80 chromatin remodeling complex subunit; preferentially binds DNA ends, protecting them from exonucleatic cleavage; deletion affects telomere maintenance via recombination; related to mammalian high mobility group proteins	612	598.85	7.33779	7.24567	7.3067	7.18729	0.000873443	0.11179	0.00781323	0.993766	0.998776	0.00271586	0.000532111	1	0.000532111
YDL003W	MCD1	Mitotic Chromosome Determinant	Essential alpha-kleisin subunit of the cohesin complex; required for sister chromatid cohesion in mitosis; subject to proteolytic cleavage by separase Esp1p, resulting in dissociation of cohesin from chromatin and the separation of sister chromatids at the mitotic metaphase-to-anaphase transition; apoptosis induces cleavage and translocation of a C-terminal fragment to mitochondria; expression pe…	1701	487.2	5.57025	5.60449	5.44056	5.37048	-0.105636	0.101265	-1.04317	0.29687	0.617422	0.527433	0.209418	-1	-0.209418
YDL004W	ATP16	ATP synthase	Delta subunit of the central stalk of mitochondrial F1F0 ATP synthase; F1F0 ATP synthase is a large, evolutionarily conserved enzyme complex required for ATP synthesis; F1 translationally regulates ATP6 and ATP8 expression to achieve a balanced output of ATP synthase genes encoded in nucleus and mitochondria; phosphorylated	483	3394	10.0764	10.0268	10.1724	10.1674	0.120192	0.0814118	1.47634	0.139852	0.420868	0.85433	0.375854	1	0.375854
YDL005C	MED2	MEDiator complex	Subunit of the RNA polymerase II mediator complex; associates with core polymerase subunits to form the RNA polymerase II holoenzyme; essential for transcriptional regulation; relocalizes to the cytosol in response to hypoxia	1296	913.792	6.84291	6.83399	6.80604	6.71145	-0.0140796	0.0691728	-0.203542	0.838711	0.945023	0.0763875	0.0245578	-1	-0.0245578
YDL006W	PTC1	Phosphatase type Two C	Type 2C protein phosphatase (PP2C); dephosphorylates Hog1p, inactivating osmosensing MAPK cascade; involved in Fus3p activation during pheromone response; deletion affects precursor tRNA splicing, mitochondrial inheritance, and sporulation	846	266.65	5.62892	5.67215	5.62273	5.62773	0.0130146	0.116156	0.112043	0.910789	0.971349	0.0405822	0.0126246	1	0.0126246
YDL007W	RPT2	Regulatory Particle Triple-A protein, or Regulatory Particle Triphosphatase	ATPase of the 19S regulatory particle of the 26S proteasome; one of six ATPases of the regulatory particle; involved in the degradation of ubiquitinated substrates; required for normal peptide hydrolysis by the core 20S particle; N-myristoylation of Rpt2p at Gly2 is involved in regulating the proper intracellular distribution of proteasome activity by controlling the nuclear localization of the 2…	1314	4052.45	9.14572	9.27352	8.58471	8.56353	-0.53469	0.0960409	-5.56731	2.58695e-08	1.00693e-06	7.58721	5.997	-1	-5.997
YDL008W	APC11	Anaphase Promoting Complex	Catalytic core subunit, Anaphase-Promoting Complex/Cyclosome (APC/C); which is a ubiquitin-protein ligase required for degradation of anaphase inhibitors, including mitotic cyclins, during the metaphase/anaphase transition; contains a RING-H2 domain that is required for activity	498	262.73	6.5507	6.55628	6.22699	6.14269	-0.299471	0.140525	-2.13109	0.0330813	0.161644	1.48042	0.791442	-1	-0.791442
YDL009C			Protein of unknown function; mRNA identified as translated by ribosome profiling data; SWAT-GFP and mCherry fusion proteins localize to the cytosol; partially overlaps the verified ORF YDL010W; YDL009C is not an essential gene	324	130.984	5.81198	6.35268	6.08819	5.62702	0.285764	0.186934	1.52869	0.126341	0.394718	0.898457	0.403713	1	0.403713
YDL010W	GRX6	GlutaRedoXin	Cis-Golgi localized monothiol glutaredoxin, binds Fe-S cluster; more similar in activity to dithiol than other monothiol glutaredoxins; involved in the oxidative stress response; GRX6 has a paralog, GRX7, that arose from the whole genome duplication	696	206.156	5.66744	5.50056	5.56721	5.45764	-0.0770556	0.137632	-0.559867	0.57557	0.823148	0.239902	0.0845222	-1	-0.0845222
YDL012C			Tail-anchored plasma membrane protein with a conserved CYSTM module; possibly involved in response to stress; may contribute to non-homologous end-joining (NHEJ) based on ydl012c htz1 double null phenotype; YDL012C has a paralog, YBR016W, that arose from the whole genome duplication	324	556.235	8.15261	8.1351	8.06469	7.96887	-0.0719049	0.108033	-0.665585	0.505676	0.786778	0.296128	0.104148	-1	-0.104148
YDL013W	SLX5	Synthetic Lethal of unknown [X] function	Subunit of the Slx5-Slx8 SUMO-targeted Ub ligase (STUbL) complex; role in Ub-mediated degradation of histone variant Cse4p preventing mislocalization to euchromatin; role in proteolysis of spindle positioning protein Kar9p, and DNA repair proteins Rad52p and Rad57p; forms SUMO-dependent nuclear foci, including DNA repair centers; contains a RING domain and two SIM motifs; associates with the cent…	1860	515.787	5.54289	5.56428	5.32743	5.35587	-0.18591	0.107632	-1.72728	0.0841177	0.306343	1.07511	0.513792	-1	-0.513792
YDL014W	NOP1	NucleOlar Protein	Histone glutamine methyltransferase, modifies H2A at Q105 in nucleolus; component of the small subunit processome complex, which is required for processing of pre-18S rRNA; ortholog of mammalian fibrillarin; inviability of the null mutant is functionally complemented by human FBL	984	6728.79	10.2045	9.88249	10.1815	10.0116	-0.00120762	0.0896942	-0.0134637	0.989258	0.996798	0.0046905	0.00139299	-1	-0.00139299
YDL015C	TSC13	Temperature-sensitive Suppressors of Csg2 mutants	Enoyl reductase; catalyzes last step in each cycle of very long chain fatty acid elongation; localizes to ER, highly enriched in a structure marking nuclear-vacuolar junctions; coimmunoprecipitates with elongases Elo2p and Elo3p; protein increases in abundance and relative distribution to ER foci increases upon DNA replication stress; human homolog TECR implicated in nonsyndromic mental retardati…	933	1343.1	7.9134	7.64242	7.96075	7.78092	0.0701677	0.0732805	0.957522	0.338304	0.659871	0.470693	0.180541	1	0.180541
YDL016C			Dubious open reading frame; unlikely to encode a functional protein, based on available experimental and comparative sequence data; partially overlaps the verified ORF CDC7/YDL153C, the catalytic subunit of a complex that regulates DNA replication	303	49.8133	4.52804	5.00794	4.80039	4.45229	0.317258	0.237015	1.33855	0.180716	0.483307	0.743003	0.315777	1	0.315777
YDL017W	CDC7	Cell Division Cycle	Ser/Thr kinase and catalytic subunit of DDK (Dbf4-dependent kinase); required for origin firing and replication initiation; phosphorylates MCM subunits and Cdc45p to drive assembly of the pre-IC and the replicative CMG helicase (Cdc45-MCM-GINS); regulates pre-meiotic DNA replication, meiotic DSB formation, monopolar attachment of homologs during MI by recruiting monopolin to kinetochores, and reg…	1524	267.314	4.97918	4.75256	4.81464	4.61266	-0.132002	0.123961	-1.06486	0.286939	0.609907	0.542211	0.214737	-1	-0.214737
YDL018C	ERP3	Emp24p/Erv25p Related Protein	Protein with similarity to Emp24p and Erv25p; member of the p24 family involved in ER to Golgi transport	678	289.006	6.06408	5.88934	6.26491	6.04649	0.219804	0.135054	1.62753	0.103624	0.352386	0.98454	0.452981	1	0.452981
YDL019C	OSH2	OxySterol binding protein Homolog	Member of an oxysterol-binding protein family with seven members; in S. cerevisiae, family members have overlapping, redundant functions in sterol metabolism and collectively perform a function essential for viability; contains FFAT motif; interacts with ER anchor Scs2p at patches at the plasma membrane and at the nuclear envelope; regulated by sterol binding; OSH2 has a paralog, SWH1, that arose…	3852	926.092	5.35869	5.12769	5.43673	5.03859	0.0989908	0.0906813	1.09163	0.274994	0.599319	0.560676	0.222342	1	0.222342
YDL020C	RPN4	Regulatory Particle Non-ATPase	Transcription factor that stimulates expression of proteasome genes; Rpn4p levels are in turn regulated by the 26S proteasome in a negative feedback control mechanism; RPN4 is transcriptionally regulated by various stress responses; relative distribution to the nucleus increases upon DNA replication stress	1596	2601.45	7.61958	8.36682	7.7363	8.1092	0.141356	0.148408	0.952484	0.340852	0.662514	0.467435	0.178805	1	0.178805
YDL021W	GPM2	Glycerate PhosphoMutase	Nonfunctional homolog of Gpm1p phosphoglycerate mutase; if functional, would convert 3-phosphoglycerate to 2-phosphoglycerate in glycolysis; GPM2 has a paralog, GPM3, that arose from the whole genome duplication	936	161.016	4.55613	5.17388	4.3134	4.83331	-0.225218	0.172653	-1.30446	0.192078	0.500579	0.716523	0.300527	-1	-0.300527
YDL022W	GPD1	Glycerol-3-Phosphate Dehydrogenase	NAD-dependent glycerol-3-phosphate dehydrogenase; key enzyme of glycerol synthesis, essential for growth under osmotic stress; expression regulated by high-osmolarity glycerol response pathway; protein abundance increases in response to DNA replication stress; constitutively inactivated via phosphorylation by the protein kinases Ypk1p and Ypk2p, dephosphorylation increases catalytic activity; for…	1176	3456.05	8.65358	9.04745	8.50273	9.06143	-0.127775	0.156484	-0.816538	0.414192	0.72546	0.382798	0.139387	-1	-0.139387
YDL024C	DIA3	Digs Into Agar	Protein of unknown function; involved in invasive and pseudohyphal growth	1407	52.7625	2.67669	3.15223	1.98564	2.2258	-0.642773	0.240663	-2.67085	0.00756604	0.0541406	2.12113	1.26648	-1	-1.26648
YDL025C	RTK1	Ribosome biogenesis and TRNA synthetase-associated Kinase	Putative protein kinase, potentially phosphorylated by Cdc28p; interacts with ribosome biogenesis factors, Cka2, Gus1 and Arc1; protein abundance increases in response to DNA replication stress	1863	572.552	5.55918	5.53209	5.62085	5.67857	0.0864702	0.0902888	0.957707	0.338211	0.659871	0.470813	0.180541	1	0.180541
YDL027C	MRX9	Mitochondrial oRganization of gene eXpression (MIOREX)	Protein that associates with mitochondrial ribosome; the authentic, non-tagged protein is detected in highly purified mitochondria in high-throughput studies; YDL027C is not an essential gene	1263	507.172	5.86502	5.84266	6.15656	6.0461	0.316584	0.112574	2.81222	0.00492013	0.0391496	2.30802	1.40727	1	1.40727
YDL028C	MPS1	MonoPolar Spindle	Dual-specificity kinase; autophosphorylation required for function; required for spindle pole body (SPB) duplication and spindle checkpoint function; contributes to bi-orientation by promoting formation of force-generating kinetochore-microtubule attachments in meiosis I; substrates include SPB proteins Spc42p, Spc110p, and Spc98p, mitotic exit network protein Mob1p, kinetochore protein Cnn1p, an…	2295	536.413	5.18685	5.26615	5.10007	5.25482	-0.0633748	0.0906984	-0.698742	0.484714	0.770397	0.314515	0.113285	-1	-0.113285
YDL029W	ARP2	Actin-Related Protein	Essential component of the Arp2/3 complex; Arp2/3 is a highly conserved actin nucleation center required for the motility and integrity of actin patches; involved in endocytosis and membrane growth and polarity; required for efficient Golgi-to-ER trafficking in COPI mutants	1176	2230.75	8.28209	8.10923	8.29579	8.2074	0.0372409	0.0778132	0.478595	0.632227	0.852879	0.199127	0.0691128	1	0.0691128
YDL030W	PRP9	Pre-mRNA Processing	Subunit of the SF3a splicing factor complex; required for spliceosome assembly; acts after the formation of the U1 snRNP-pre-mRNA complex	1593	373.242	5.38556	5.19857	5.23713	5.00794	-0.126333	0.105972	-1.19213	0.233208	0.553429	0.632256	0.256938	-1	-0.256938
YDL031W	DBP10	Dead Box Protein	Putative ATP-dependent RNA helicase of the DEAD-box protein family; constituent of 66S pre-ribosomal particles; essential protein involved in ribosome biogenesis	2988	1560.06	6.39178	6.36043	6.43067	6.2545	0.0592625	0.126304	0.469207	0.638922	0.855533	0.194552	0.0677633	1	0.0677633
YDL033C	SLM3	Synthetic Lethal with Mss4	tRNA-specific 2-thiouridylase; responsible for 2-thiolation of the wobble base of mitochondrial tRNAs; human homolog TRMU is implicated in myoclonus epilepsy associated with ragged red fibers (MERRF), and can complement yeast null mutant	1254	375.372	5.65071	5.48632	5.60155	5.49902	-0.0221566	0.133678	-0.165746	0.868357	0.956218	0.0613018	0.0194431	-1	-0.0194431
YDL035C	GPR1	G-Protein coupled Receptor	Plasma membrane G protein coupled receptor (GPCR); interacts with the heterotrimeric G protein alpha subunit, Gpa2p, and with Plc1p; sensor that integrates nutritional signals with the modulation of cell fate via PKA and cAMP synthesis	2886	542.606	4.98354	4.98266	4.85791	4.73519	-0.0991969	0.0920213	-1.07798	0.281043	0.604267	0.551227	0.218771	-1	-0.218771
YDL036C	PUS9	PseudoUridine Synthase	Mitochondrial tRNA:pseudouridine synthase; catalyzes the formation of pseudouridine at position 32 in mitochondrial tRNAs; contains an N-terminal mitochondrial targeting sequence; PUS9 has a paralog, RIB2, that arose from the whole genome duplication	1389	416.167	5.74516	5.42804	5.53645	5.52011	-0.181457	0.133699	-1.35721	0.174715	0.473735	0.757671	0.324464	-1	-0.324464
YDL037C	BSC1	Bypass of Stop Codon	Protein of unconfirmed function; similar to cell surface flocculin Flo11p; ORF exhibits genomic organization compatible with a translational readthrough-dependent mode of expression; in W303 strain one continuous open reading frame comprising of YDL037C, the intergenic region and YDL039C encodes the gene IMI1	987	89.9453	3.79992	2.52037	3.99036	4.37787	0.158264	0.284561	0.55617	0.578095	0.825735	0.238001	0.0831591	1	0.0831591
YDL039C	PRM7	Pheromone-Regulated Membrane protein	Pheromone-regulated protein; predicted to have one transmembrane segment; promoter contains Gcn4p binding elements; in W303 strain one continuous open reading frame comprising of YDL037C, the intergenic region and YDL039C encodes the IMI1	2097	411.201	5.10757	4.50814	5.03806	4.92962	-0.192791	0.274621	-0.702027	0.482662	0.76949	0.316357	0.113797	-1	-0.113797
YDL040C	NAT1	N-terminal AcetylTransferase	Subunit of protein N-terminal acetyltransferase NatA; NatA comprised of Nat1p, Ard1p, and Nat5p; N-terminally acetylates many proteins to influence multiple processes such as cell cycle progression, heat-shock resistance, mating, sporulation, telomeric silencing and early stages of mitophagy; orthologous to human NAA15; expression of both human NAA10 and NAA15 functionally complements ard1 nat1 d…	2565	1255.96	6.28137	6.17034	6.37147	6.25941	0.113344	0.0705766	1.60597	0.10828	0.361334	0.965452	0.442091	1	0.442091
YDL042C	SIR2	Silent Information Regulator	Conserved NAD+ dependent histone deacetylase of the Sirtuin family; deacetylation targets are primarily nuclear proteins; required for telomere hypercluster formation in quiescent yeast cells; involved in regulation of lifespan; plays roles in silencing at HML, HMR, telomeres, and rDNA; negatively regulates initiation of DNA replication; functions as regulator of autophagy like mammalian homolog …	1689	417.418	5.32053	5.15197	5.51395	5.14211	0.217635	0.0966334	2.25217	0.0243113	0.129277	1.61419	0.888478	1	0.888478
YDL043C	PRP11	Pre-mRNA Processing	Subunit of the SF3a splicing factor complex; required for spliceosome assembly	801	307.259	6.17496	5.67447	5.9635	5.8344	-0.188776	0.127482	-1.4808	0.138659	0.419271	0.858051	0.377505	-1	-0.377505
YDL044C	MTF2	Mitochondrial Transcription Factor	Mitochondrial protein that interacts with mitochondrial RNA polymerase; interacts with an N-terminal region of mitochondrial RNA polymerase (Rpo41p) and couples RNA processing and translation to transcription	1323	539.069	5.93606	5.92847	6.08857	6.05007	0.17641	0.124778	1.41379	0.157423	0.446618	0.802931	0.350064	1	0.350064
YDL045C	FAD1	FAD synthetase	Flavin adenine dinucleotide (FAD) synthetase; performs the second step in synthesis of FAD from riboflavin; mutation is functionally complemented by human FLAD1	921	483.187	6.43121	6.30256	6.50632	6.24896	0.0967453	0.0843429	1.14705	0.251362	0.572948	0.5997	0.241885	1	0.241885
YDL045W-A	MRP10	Mitochondrial Ribosomal Protein	Mitochondrial ribosomal protein of the small subunit; contains twin cysteine-x9-cysteine motifs; oxidized by Mia40p during import into mitochondria	288	920.481	8.81036	8.88259	9.01702	9.07908	0.227669	0.215545	1.05625	0.290854	0.613112	0.536324	0.21246	1	0.21246
YDL046W	NPC2	Niemann Pick type C homolog	Sterol transport protein and functional homolog of human NPC2/He1; acts with Ncr1p in sterol trafficking; human NPC2 is a cholesterol-binding protein whose deficiency causes Niemann-Pick type C2 disease involving retention of cholesterol in lysosomes; yeast NPC2 can complement mutations in human NPC2	522	3837.87	10.3707	10.2561	10.1814	9.88678	-0.165525	0.0567306	-2.91775	0.00352572	0.0300918	2.45275	1.52155	-1	-1.52155
YDL047W	SIT4	Suppressor of Initiation of Transcription	Ceramide-activated, type 2A-related serine-threonine phosphatase; functions in G1/S transition of mitotic cycle; controls lifespan, mitochondrial function, cell cycle progression by regulating HXK2 phosphorylation; regulator of COPII coat dephosphorylation; required for ER to Golgi traffic; interacts with Hrr25p kinase; cytoplasmic and nuclear protein that modulates functions mediated by Pkc1p in…	936	1464.67	8.12338	7.83008	8.00774	7.81788	-0.0886027	0.0858272	-1.03234	0.301914	0.62137	0.520117	0.20665	-1	-0.20665
YDL048C	STP4	protein with similarity to Stp1p	Protein containing a Kruppel-type zinc-finger domain; similar to Stp1p, Stp2p; predicted transcription factor; relative distribution to the nucleus increases upon DNA replication stress; STP4 has a paralog, STP3, that arose from the whole genome duplication	1473	1209.84	7.18908	6.88906	6.99761	6.94866	-0.177011	0.15903	-1.11306	0.265681	0.590177	0.575639	0.229018	-1	-0.229018
YDL049C	KNH1	Kre9(Nine) Homolog	Protein with similarity to Kre9p; Kre9p is involved in cell wall beta 1,6-glucan synthesis; overproduction suppresses growth defects of a kre9 null mutant; required for propionic acid resistance	807	288.765	5.84081	5.60025	5.9974	5.77866	0.174367	0.187137	0.931761	0.35146	0.673494	0.454124	0.171666	1	0.171666
YDL050C			Dubious open reading frame; unlikely to encode a functional protein, based on available experimental and comparative sequence data	372	14.4947	2.55744	2.41525	2.88682	2.75518	0.386805	0.435993	0.887182	0.374981	0.69444	0.425991	0.158365	1	0.158365
YDL051W	LHP1	La-Homologous Protein	RNA binding protein required for maturation of tRNA and U6 snRNA; acts as a molecular chaperone for RNAs transcribed by polymerase III; homologous to human La (SS-B) autoantigen	828	600.159	7.01332	6.5597	6.89995	6.84518	-0.0863569	0.106861	-0.808122	0.41902	0.7291	0.377765	0.137213	-1	-0.137213
YDL052C	SLC1	SphingoLipid Compensation	1-acyl-sn-glycerol-3-phosphate acyltransferase; catalyzes the acylation of lysophosphatidic acid to form phosphatidic acid, a key intermediate in lipid metabolism; enzymatic activity detected in lipid particles and microsomes	912	749.741	6.97887	6.72525	7.2609	7.06828	0.308167	0.0749029	4.11422	3.88491e-05	0.000717241	4.41062	3.14433	1	3.14433
YDL053C	PBP4	Pbp1p Binding Protein	Pbp1p binding protein; interacts strongly with Pab1p-binding protein 1 (Pbp1p) in the yeast two-hybrid system; also interacts with Lsm12p in a copurification assay; relative distribution to the nucleus increases upon DNA replication stress	558	868.748	7.94284	7.86994	7.97298	7.97573	0.0538857	0.0675955	0.797179	0.425347	0.733643	0.371257	0.134515	1	0.134515
YDL054C	MCH1	MonoCarboxylate transporter Homolog	Protein with similarity to mammalian monocarboxylate permeases; monocarboxylate permeases are involved in transport of monocarboxylic acids across the plasma membrane but mutant is not deficient in monocarboxylate transport	1461	570.352	6.08493	6.32983	5.56899	5.6602	-0.498039	0.111878	-4.45162	8.52242e-06	0.00018734	5.06944	3.72737	-1	-3.72737
YDL055C	PSA1		GDP-mannose pyrophosphorylase (mannose-1-phosphate guanyltransferase); synthesizes GDP-mannose from GTP and mannose-1-phosphate in cell wall biosynthesis; required for normal cell wall structure	1086	3043.41	8.81234	8.72182	8.71723	8.84907	-0.0707996	0.156825	-0.451456	0.651661	0.861771	0.185978	0.064608	-1	-0.064608
YDL056W	MBP1	MluI-box Binding Protein	Transcription factor; involved in regulation of cell cycle progression from G1 to S phase, forms a complex with Swi6p that binds to MluI cell cycle box regulatory element in promoters of DNA synthesis genes	2502	551.276	5.22988	5.15091	5.10596	4.98566	-0.0961617	0.108972	-0.882441	0.377539	0.696099	0.423039	0.157329	-1	-0.157329
YDL057W			Putative protein of unknown function; YDL057W is not an essential gene	987	207.975	4.93128	5.16718	5.08814	5.03541	0.1861	0.121277	1.53451	0.124905	0.392237	0.903421	0.406452	1	0.406452
YDL058W	USO1	yUSOu - transport in Japanese	Essential protein involved in vesicle-mediated ER to Golgi transport; binds membranes and functions during vesicle docking to the Golgi; required for assembly of the ER-to-Golgi SNARE complex	5373	775.57	4.47796	4.56902	4.60114	4.37987	0.155215	0.0995031	1.5599	0.118783	0.382045	0.925244	0.417886	1	0.417886
YDL059C	RAD59	RADiation sensitive	Protein involved DNA double-strand break repair; repairs breaks in DNA during vegetative growth via recombination and single-strand annealing; anneals complementary single-stranded DNA; forms nuclear foci upon DNA replication stress; required for loading of Rad52p to DSBs; regulates replication fork progression in DNA ligase I-deficient cells; paralog of Rad52p	717	94.624	4.77999	4.62497	4.16786	3.82298	-0.591591	0.173703	-3.40576	0.000659796	0.00801413	3.18059	2.09614	-1	-2.09614
YDL060W	TSR1	Twenty S rRNA accumulation	Protein required for processing of 20S pre-rRNA in the cytoplasm; associates with pre-40S ribosomal particles; inhibits the premature association of 60S subunits with assembling 40S subunits in the cytoplasm; similar to Bms1p; relocalizes from nucleus to cytoplasm upon DNA replication stress	2367	1143.91	6.4296	6.05641	6.38052	6.11519	-0.0271509	0.110125	-0.246545	0.80526	0.930411	0.0940636	0.0313249	-1	-0.0313249
YDL061C	RPS29B	Ribosomal Protein of the Small subunit	Protein component of the small (40S) ribosomal subunit; homologous to mammalian ribosomal protein S29 and bacterial S14; RPS29B has a paralog, RPS29A, that arose from the whole genome duplication	171	2766.31	11.2682	11.3493	11.3874	11.2522	0.143344	0.0972325	1.47423	0.140419	0.421641	0.852576	0.375057	1	0.375057
YDL063C	SYO1	SYnchronized impOrt or SYmpOrtin	Transport adaptor or symportin; assembly chaperone that co-translationally associates with nascent Rpl5p, preventing aggregation; facilitates synchronized nuclear coimport of two 5S-rRNA binding proteins, Rpl5p and Rpl11p, mediated by import receptor Kap104p; required for biogenesis of the large ribosomal subunit; green fluorescent protein (GFP)-fusion protein localizes to the cytoplasm and nucle…	1863	618.334	5.92268	5.50582	5.88719	5.48359	-0.0172529	0.121117	-0.142448	0.886726	0.962978	0.0522106	0.0163835	-1	-0.0163835
YDL064W	UBC9	UBiquitin-Conjugating	SUMO-conjugating enzyme involved in the Smt3p conjugation pathway; nuclear protein required for S- and M-phase cyclin degradation and mitotic control; involved in proteolysis mediated by the anaphase-promoting complex cyclosome (APCC)	474	586.862	7.69529	7.62819	7.62307	7.49671	-0.0463504	0.0886491	-0.522852	0.601077	0.839968	0.22107	0.075737	-1	-0.075737
YDL065C	PEX19	PEroXisome related	Chaperone and import receptor for newly-synthesized class I PMPs; binds peroxisomal membrane proteins (PMPs) in the cytoplasm and delivers them to the peroxisome for subsequent insertion into the peroxisomal membrane; interacts with Myo2p and contributes to peroxisome partitioning	1029	715.587	6.76881	6.75754	6.86328	6.72284	0.114885	0.0824129	1.39402	0.163312	0.456125	0.786982	0.340917	1	0.340917
YDL066W	IDP1	Isocitrate Dehydrogenase, NADP-specific	Mitochondrial NADP-specific isocitrate dehydrogenase; catalyzes the oxidation of isocitrate to alpha-ketoglutarate; not required for mitochondrial respiration and may function to divert alpha-ketoglutarate to biosynthetic processes	1287	1451.75	7.38518	7.36618	7.62933	7.50107	0.266532	0.0826706	3.22403	0.00126401	0.0132493	2.89825	1.87781	1	1.87781
YDL067C	COX9	Cytochrome c OXidase	Subunit VIIa of cytochrome c oxidase (Complex IV); Complex IV is the terminal member of the mitochondrial inner membrane electron transport chain	180	2218.65	10.7928	10.9688	10.894	11.0152	0.126194	0.0890287	1.41745	0.156351	0.44612	0.805899	0.350548	1	0.350548
YDL069C	CBS1	Cytochrome B Synthesis	Mitochondrial translational activator of the COB mRNA; membrane protein that interacts with translating ribosomes, acts on the COB mRNA 5'-untranslated leader	690	117.336	4.71865	4.96424	4.69344	4.60465	-0.00346888	0.16527	-0.0209892	0.983254	0.995969	0.00733415	0.00175439	-1	-0.00175439
YDL070W	BDF2	BromoDomain Factor	Protein involved in transcription initiation; acts at TATA-containing promoters; associates with the basal transcription factor TFIID; contains two bromodomains; corresponds to the C-terminal region of mammalian TAF1; redundant with Bdf1p; protein abundance increases in response to DNA replication stress; BDF2 has a paralog, BDF1, that arose from the whole genome duplication	1917	1069.36	7.00563	6.21258	6.42583	5.99389	-0.546466	0.174256	-3.13599	0.00171273	0.0169087	2.76631	1.77189	-1	-1.77189
YDL071C			Dubious open reading frame; unlikely to encode a functional protein, based on available experimental and comparative sequence data; partially overlaps the verified ORF BDF2/YDL070W	375	19.0057	3.4804	2.8926	2.65966	2.81593	-0.833082	0.448213	-1.85868	0.0630731	0.254356	1.20016	0.594558	-1	-0.594558
YDL072C	YET3	Yeast Endoplasmic reticulum Transmembrane protein	Protein of unknown function; YET3 null mutant decreases the level of secreted invertase; homolog of human BAP31 protein; protein abundance increases in response to DNA replication stress	612	1381.91	8.56772	8.52175	8.46078	8.35387	-0.0839013	0.0771751	-1.08716	0.276968	0.601185	0.55757	0.220992	-1	-0.220992
YDL073W	AHK1	Associated with HKr1	Scaffold protein in the HKR1 sub-branch of the Hog1p-signaling pathway; physically interacts with the cytoplasmic domain of Hkr1p, and with Sho1p, Pbs2p, and Ste11p; prevents cross-talk signaling from Hkr1p of the osmotic stress MAPK cascade to the Kss1p MAPK cascade; non-essential gene	2955	483.499	4.77215	4.75756	4.67926	4.55445	-0.0700732	0.0912924	-0.767569	0.442743	0.741261	0.353848	0.130029	-1	-0.130029
YDL074C	BRE1	BREfeldin A sensitivity	E3 ubiquitin ligase; forms heterodimer with Rad6p to regulate K63 polyubiquitination in response to oxidative stress and to monoubiquinate histone H2B-K123, which is required for the subsequent methylation of histone H3-K4 and H3-K79; required for DSBR, transcription, silencing, and checkpoint control; interacts with RNA-binding protein Npl3p, linking histone ubiquitination to mRNA processing; Br…	2103	890.53	6.16996	6.18754	6.08038	5.78981	-0.0646883	0.0879738	-0.735313	0.462149	0.754929	0.335218	0.122094	-1	-0.122094
YDL075W	RPL31A	Ribosomal Protein of the Large subunit	Ribosomal 60S subunit protein L31A; associates with karyopherin Sxm1p; loss of both Rpl31p and Rpl39p confers lethality; homologous to mammalian ribosomal protein L31, no bacterial homolog; RPL31A has a paralog, RPL31B, that arose from the whole genome duplication	342	4501.45	10.999	11.0051	11.0695	10.9968	0.0972694	0.0882798	1.10183	0.270535	0.595978	0.567776	0.22477	1	0.22477
YDL076C	RXT3		Component of the Rpd3L histone deacetylase complex; involved in histone deacetylation; protein abundance increases in response to DNA replication stress	885	376.851	6.118	6.04345	6.19189	5.93165	0.0993901	0.0998685	0.995209	0.319635	0.641685	0.495346	0.192678	1	0.192678
YDL077C	VAM6	VAcuolar Morphogenesis	Guanine nucleotide exchange factor for the GTPase Gtr1p; subunit of the HOPS endocytic tethering complex; vacuole membrane protein; functions as a Rab GTPase effector, interacting with both GTP- and GDP-bound conformations of Ypt7p; facilitates tethering and promotes membrane fusion events at the late endosome and vacuole; required for both membrane and protein trafficking; component of vacuole-m…	3150	348.953	4.18353	4.11461	4.15871	4.06421	-0.00127987	0.0994372	-0.0128712	0.989731	0.996798	0.00448301	0.00139299	-1	-0.00139299
YDL078C	MDH3	Malate DeHydrogenase	Peroxisomal malate dehydrogenase; catalyzes interconversion of malate and oxaloacetate; involved in the glyoxylate cycle; mutation in human homolog MDH2 causes early-onset severe encephalopathy	1032	2307.88	8.54633	8.35891	8.51817	8.41928	-0.00244494	0.0897676	-0.0272363	0.978271	0.995496	0.0095407	0.00196031	-1	-0.00196031
YDL079C	MRK1	Mds1p Related Kinase	Glycogen synthase kinase 3 (GSK-3) homolog; one of four GSK-3 homologs in S. cerevisiae that function to activate Msn2p-dependent transcription of stress responsive genes and that function in protein degradation; MRK1 has a paralog, RIM11, that arose from the whole genome duplication	1506	537.829	5.5875	5.76458	5.78423	6.06026	0.220536	0.108998	2.0233	0.0430422	0.196218	1.36611	0.707261	1	0.707261
YDL080C	THI3	THIamine metabolism	Regulatory protein that binds Pdc2p and Thi2p transcription factors; activates thiamine biosynthesis transcription factors Pdc2p and Thi2p by binding to them, but releases and de-activates them upon binding to thiamine pyrophosphate (TPP), the end product of the pathway; has similarity to decarboxylases but enzymatic activity is not detected	1830	351.81	4.87627	5.07432	4.88888	4.8421	0.0333805	0.11072	0.301486	0.763044	0.915741	0.117451	0.0382273	1	0.0382273
YDL081C	RPP1A	Ribosomal Protein P1 Alpha	Ribosomal stalk protein P1 alpha; involved in the interaction between translational elongation factors and the ribosome; free (non-ribosomal) P1 stimulates the phosphorylation of the eIF2 alpha subunit (Sui2p) by Gcn2p; accumulation of P1 in the cytoplasm is regulated by phosphorylation and interaction with the P2 stalk component	321	5710.21	11.3754	11.4858	11.4617	11.4673	0.111223	0.116921	0.951273	0.341466	0.663013	0.466653	0.178478	1	0.178478
YDL082W	RPL13A	Ribosomal Protein of the Large subunit	Ribosomal 60S subunit protein L13A; not essential for viability; homologous to mammalian ribosomal protein L13, no bacterial homolog; RPL13A has a paralog, RPL13B, that arose from the whole genome duplication	600	5559	10.416	10.4918	10.4554	10.5977	0.0612073	0.190117	0.321945	0.747494	0.908528	0.126392	0.0416619	1	0.0416619
YDL083C	RPS16B	Ribosomal Protein of the Small subunit	Protein component of the small (40S) ribosomal subunit; homologous to mammalian ribosomal protein S16 and bacterial S9; RPS16B has a paralog, RPS16A, that arose from the whole genome duplication	432	6019.68	11.0988	10.9806	11.2099	11.1089	0.134379	0.0667945	2.01182	0.0442387	0.200201	1.3542	0.698533	1	0.698533
YDL084W	SUB2	SUppressor of Brr1-1	Component of the TREX complex required for nuclear mRNA export; member of the DEAD-box RNA helicase superfamily and is involved in early and late steps of spliceosome assembly; homolog of the human splicing factor hUAP56; relocalizes from nucleus to cytoplasm upon DNA replication stress	1341	2249.22	8.06364	7.92165	8.10283	8.08579	0.0636743	0.0968593	0.657389	0.510931	0.789655	0.291638	0.102562	1	0.102562
YDL085C-A			Putative protein of unknown function; green fluorescent protein (GFP)-fusion protein localizes to the cytoplasm and nucleus	207	165.899	6.78223	6.9988	7.13838	7.00141	0.381829	0.137322	2.78054	0.00542693	0.0420471	2.26545	1.37626	1	1.37626
YDL085W	NDE2	NADH Dehydrogenase, External	Mitochondrial external NADH dehydrogenase; catalyzes the oxidation of cytosolic NADH; Nde1p and Nde2p are involved in providing the cytosolic NADH to the mitochondrial respiratory chain; NDE2 has a paralog, NDE1, that arose from the whole genome duplication	1638	196.251	4.39896	4.62977	3.97642	3.83779	-0.391982	0.140839	-2.78319	0.00538274	0.0419031	2.269	1.37775	-1	-1.37775
YDL086W			Putative carboxymethylenebutenolidase; the authentic, non-tagged protein is detected in highly purified mitochondria in high-throughput studies; YDL086W is not an essential gene	822	382.421	6.203	6.29327	6.12446	6.16323	-0.0563827	0.113294	-0.49767	0.618717	0.846425	0.208508	0.0724117	-1	-0.0724117
YDL087C	LUC7	Lethal Unless Cap-binding complex is produced	Essential protein associated with the U1 snRNP complex; splicing factor involved in recognition of 5' splice site; contains two zinc finger motifs; N-terminal zinc finger binds pre-mRNA; relocalizes to the cytosol in response to hypoxia	786	157.852	5.11689	5.03816	4.87388	4.91767	-0.207168	0.150613	-1.3755	0.168977	0.465288	0.772172	0.332278	-1	-0.332278
YDL088C	ASM4	Anti-Suppressor in Multicopy	FG-nucleoporin component of central core of nuclear pore complex (NPC); contributes directly to nucleocytoplasmic transport; induces membrane tubulation, which may contribute to nuclear pore assembly; ASM4 has a paralog, NUP53, that arose from the whole genome duplication	1587	833.259	6.39337	6.36593	6.30691	6.41578	-0.062828	0.0839496	-0.748401	0.454218	0.749596	0.342735	0.125173	-1	-0.125173
YDL089W	NUR1	NUclear Rim1	Protein involved in regulation of mitotic exit; dephosphorylation target of Cdc14p in anaphase, which promotes timely rDNA segregation and allows mitotic progression; interacts with Csm1p, Lrs4p; required for rDNA repeat stability; null mutant causes increase in unequal sister-chromatid exchange; GFP-fusion protein localizes to the nuclear periphery, possible Cdc28p substrate	1455	351.999	5.1696	5.17536	5.39067	5.25426	0.247605	0.144901	1.70879	0.0874898	0.314315	1.05804	0.502635	1	0.502635
YDL090C	RAM1	RAS protein and A-factor Maturation	Beta subunit of the CAAX farnesyltransferase (FTase); this complex prenylates the a-factor mating pheromone and Ras proteins; required for the membrane localization of Ras proteins and a-factor; homolog of the mammalian FTase beta subunit	1296	363.925	5.48255	5.40775	5.58323	5.41164	0.121127	0.0967392	1.2521	0.210534	0.524293	0.676679	0.280426	1	0.280426
YDL091C	UBX3	UBiquitin regulatory X	Clathrin-coated vesicle component, regulator of endocytosis; copurifies with the DSC ubiquitin ligase complex; UBX (ubiquitin regulatory X) domain-containing protein that interacts with Cdc48p; required for efficient clathrin-mediated endocytosis; ortholog of fission yeast Ucp10	1368	455.7	5.74127	5.77846	5.69038	5.6537	-0.0304958	0.101283	-0.301095	0.763342	0.915741	0.117281	0.0382273	-1	-0.0382273
YDL092W	SRP14	Signal Recognition Particle	Signal recognition particle (SRP) subunit; interacts with the RNA component of SRP to form the Alu domain, which is the region of SRP responsible for arrest of nascent chain elongation during membrane targeting; homolog of mammalian SRP14	441	525.704	7.68159	7.45749	7.64313	7.44312	-0.0158635	0.0802228	-0.197743	0.843246	0.946561	0.0740455	0.0238513	-1	-0.0238513
YDL093W	PMT5	Protein O-MannosylTransferase	Protein O-mannosyltransferase; transfers mannose residues from dolichyl phosphate-D-mannose to protein serine/threonine residues; acts in a complex with Pmt3p, can instead interact with Pmt2p in some conditions; target for new antifungals	2232	498.268	4.89677	5.19727	4.90561	5.32981	0.0253654	0.253307	0.100137	0.920236	0.976191	0.036101	0.0104651	1	0.0104651
YDL095W	PMT1	Protein O-MannosylTransferase	Protein O-mannosyltransferase of the ER membrane; transfers mannose from dolichyl phosphate-D-mannose to protein serine and threonine residues; 1 of 7 related proteins involved in O-glycosylation which is essential for cell wall rigidity; functions as a heterodimer with Pmt2p but can also pair with Pmt3p; involved in ER quality control; amino terminus faces cytoplasm, carboxyl terminus faces ER l…	2454	1208.16	6.35461	6.01504	6.4801	6.20507	0.15355	0.152067	1.00975	0.312613	0.634255	0.504993	0.197736	1	0.197736
YDL097C	RPN6	Regulatory Particle Non-ATPase	Essential, non-ATPase regulatory subunit of the 26S proteasome lid; required for the assembly and activity of the 26S proteasome; the human homolog (S9 protein) partially rescues Rpn6p depletion; protein abundance increases in response to DNA replication stress	1305	3112.44	8.80381	8.7818	8.2454	8.31104	-0.535277	0.0518719	-10.3192	5.7697e-25	1.00739e-22	24.2388	21.9968	-1	-21.9968
YDL098C	SNU23	Small NUclear ribonucleoprotein associated	Component of the U4/U6.U5 snRNP complex; involved in mRNA splicing via spliceosome	585	220.15	5.94835	6.12755	5.69329	5.74494	-0.240227	0.163574	-1.46862	0.141937	0.4239	0.847904	0.372736	-1	-0.372736
YDL099W	BUG1	Binder of USO1 and GRH1	Cis-golgi localized protein involved in ER to Golgi transport; forms a complex with the mammalian GRASP65 homolog, Grh1p; mutants are compromised for the fusion of ER-derived vesicles with Golgi membranes	1026	1428.4	7.84896	7.98962	7.68408	7.5573	-0.136805	0.0947385	-1.44403	0.148732	0.435919	0.827597	0.360594	-1	-0.360594
YDL100C	GET3	Guided Entry of Tail-anchored proteins	Guanine nucleotide exchange factor for Gpa1p; amplifies G protein signaling; functions as a chaperone under ATP-depleted oxidative stress conditions; subunit of GET complex, involved in ATP dependent Golgi to ER trafficking and insertion of tail-anchored (TA) proteins into ER membrane under non-stress conditions; binds as dimer to transmembrane domain (TMD) cargo, shielding TMDs from aqueous solv…	1065	2109.71	8.55959	8.51703	7.97162	8.01429	-0.563982	0.0577521	-9.76556	1.58228e-22	2.21315e-20	21.8007	19.655	-1	-19.655
YDL101C	DUN1	DNA-damage UNinducible	Cell-cycle checkpoint S/T protein kinase; required for transient G2/M arrest after DNA damage, damage-induced transcription, and nuclear-to-cytoplasmic redistribution of Rnr2p-Rnr4p after genotoxic stress and iron deprivation; phosphorylates repair protein Rad55p, transcriptional repressor Sml1p, superoxide dismutase, and ribonucleotide reductase inhibitors Crt1p and Dif1p; functions in the Mec1p…	1542	562.39	5.75727	5.81084	5.80552	5.98662	0.0752484	0.103043	0.730264	0.465229	0.757531	0.332333	0.120599	1	0.120599
YDL102W	POL3	POLymerase	Catalytic subunit of DNA polymerase delta; responsible for most of lagging strand DNA synthesis; required for chromosomal DNA replication during mitosis and meiosis, intragenic recombination, repair of double strand DNA breaks, and DNA replication during nucleotide excision repair (NER)	3294	628.591	4.93025	4.95559	4.92737	4.82133	0.0201451	0.126448	0.159315	0.873421	0.958444	0.0587764	0.0184332	1	0.0184332
YDL103C	QRI1		UDP-N-acetylglucosamine pyrophosphorylase; catalyzes the formation of UDP-N-acetylglucosamine (UDP-GlcNAc), which is important in cell wall biosynthesis, protein N-glycosylation, and GPI anchor biosynthesis; protein abundance increases in response to DNA replication stress	1434	736.76	6.44619	6.34916	6.29178	6.27339	-0.131385	0.0944932	-1.39042	0.164402	0.457913	0.784093	0.339217	-1	-0.339217
YDL104C	QRI7		Protein involved in threonylcarbamoyl adenosine biosynthesis; Sua5p and Qri7p are necessary and sufficient for RNA t6A modification in vitro; highly conserved mitochondrial protein; essential for t6A modification of mitochondrial tRNAs that decode ANN codons; similar to Kae1p and E. coli YgjD, both of which are also required for tRNA t6A modification; when directed to the cytoplasm, complements t…	1224	408.998	5.59844	5.39938	5.96948	5.8495	0.391516	0.0987853	3.9633	7.39205e-05	0.00124101	4.13124	2.90622	1	2.90622
YDL105W	NSE4	Non-SMC Element	Component of the SMC5-SMC6 complex; this complex plays a key role in the removal of X-shaped DNA structures that arise between sister chromatids during DNA replication and repair	1209	132.882	4.22689	4.14911	4.25283	3.81183	0.049028	0.1803	0.271924	0.78568	0.923342	0.104754	0.0346373	1	0.0346373
YDL106C	PHO2	PHOsphate metabolism	Homeobox transcription factor; regulatory targets include genes involved in phosphate metabolism; binds cooperatively with Pho4p to the PHO5 promoter; phosphorylation of Pho2p facilitates interaction with Pho4p; relocalizes to the cytosol in response to hypoxia	1680	430.019	5.41468	5.46023	5.26155	5.20432	-0.126045	0.0901925	-1.39751	0.162259	0.454846	0.789791	0.342135	-1	-0.342135
YDL107W	MSS2	Mitochondrial Splicing	Peripherally bound inner membrane protein of the mitochondrial matrix; involved in membrane insertion of C-terminus of Cox2p, interacts genetically and physically with Cox18p	1056	455.037	5.96241	5.83607	6.38834	6.08453	0.449709	0.148193	3.03462	0.00240841	0.0221988	2.61827	1.65367	1	1.65367
YDL108W	KIN28	protein KINase	Ser/Thr protein kinase and subunit of TFIIK, a TFIIH subassembly; phosphorylates the C-terminal domain (CTD) of RNAPII (Ser5 and Ser7); facilitates recruitment of mRNA 5'-capping and polyadenylation factors to the RNAPII holoenzyme complex; minor role in RNAPII transcription; role in RNAPI transcription; regulates Atg1p kinase complex assembly during nitrogen starvation induced autophagy; associa…	921	308.798	5.88169	5.72605	5.63761	5.66144	-0.2209	0.0999656	-2.20975	0.0271222	0.139633	1.56668	0.855013	-1	-0.855013
YDL109C			Putative lipase; involved in lipid metabolism; not an essential gene; YDL109C has a paralog, ROG1, that arose from the whole genome duplication	1944	151.664	3.70526	3.60443	3.37996	3.77009	-0.287846	0.152992	-1.88145	0.0599107	0.246044	1.2225	0.608986	-1	-0.608986
YDL110C	TMA17	Translation Machinery Associated	Regulatory gamma subunit of fatty acid synthase (FAS); ATPase dedicated chaperone that adapts proteasome assembly to stress; induced upon stress; interacts with Rpt6p to assist its pairing to Rpt3p and early steps in proteasome biogenesis; associates with ribosomes; heterozygous deletion demonstrated increases in chromosome instability in a rad9 deletion background; protein abundance is decreased…	453	1749.69	9.45053	9.47169	9.08098	8.9378	-0.345521	0.0890926	-3.87822	0.000105222	0.00169214	3.97789	2.77156	-1	-2.77156
YDL111C	RRP42	Ribosomal RNA Processing	Exosome non-catalytic core component; involved in 3'-5' RNA processing and degradation in both the nucleus and the cytoplasm; has similarity to E. coli RNase PH and to human hRrp42p (EXOSC7)	798	758.387	7.45056	7.15337	7.30734	6.97659	-0.120822	0.105504	-1.14519	0.252132	0.574061	0.598372	0.241042	-1	-0.241042
YDL112W	TRM3	Transfer RNA Methyltransferase	2'-O-ribose methyltransferase; catalyzes the ribose methylation of the guanosine nucleotide at position 18 of tRNAs	4311	991.689	5.25523	5.18363	5.22224	5.0676	-0.00977734	0.0767444	-0.127401	0.898623	0.968516	0.0464226	0.0138934	-1	-0.0138934
YDL113C	ATG20	AuTophaGy related	Sorting nexin family member; required for the cytoplasm-to-vacuole targeting (Cvt) pathway, endosomal sorting and selective autophagy; has a Phox homology domain that binds phosphatidylinositol-3-phosphate; interacts with Snx4p; potential Cdc28p substrate	1923	374.866	4.86122	4.92561	5.00757	4.97804	0.174473	0.0934874	1.86627	0.0620031	0.251761	1.20759	0.599011	1	0.599011
YDL114W			Putative short-chain dehydrogenase/reductase; YDL114W is not an essential gene	927	12.3696	0.850547	1.34532	1.26032	0.996888	0.416584	0.48341	0.861762	0.388819	0.703812	0.410253	0.152543	1	0.152543
YDL115C	IWR1	Interacts With RNA polymerase II	RNA polymerase II transport factor, conserved from yeast to humans; also has a role in transporting RNA polymerase III into the nucleus; interacts with most of the RNAP II subunits; nucleo-cytoplasmic shuttling protein; deletion causes hypersensitivity to K1 killer toxin; protein increases in abundance and relocalizes from nucleus to cytoplasm upon DNA replication stress	1062	617.589	6.6285	6.81274	6.31759	6.25462	-0.282889	0.0967339	-2.92441	0.00345112	0.029579	2.46204	1.52902	-1	-1.52902
YDL116W	NUP84	NUclear Pore	Subunit of the Nup84p subcomplex of the nuclear pore complex (NPC); contributes to nucleocytoplasmic transport and NPC biogenesis; also plays roles in several processes that may require localization of genes or chromosomes at the nuclear periphery, including double-strand break repair, transcription and chromatin silencing; homologous to human NUP107	2181	480.754	5.26754	4.98563	5.20153	5.01757	-0.0436168	0.107493	-0.405763	0.684916	0.880985	0.164362	0.0550313	-1	-0.0550313
YDL117W	CYK3	CYtoKinesis	SH3-domain protein located in the bud neck and cytokinetic actin ring; relocalizes from bud neck to nucleus upon DNA replication stress; activates the chitin synthase activity of Chs2p during cytokinesis; suppressor of growth and cytokinesis defects of chs2 phospho-mutants	2658	517.193	4.98073	5.06539	4.84916	4.84251	-0.104002	0.129025	-0.806061	0.420208	0.7291	0.376536	0.137213	-1	-0.137213
YDL119C	HEM25	HEMe synthesis by SLC25 family member	Mitochondrial glycine transporter; required for the transport of glycine into mitochondria for initiation of heme biosynthesis, with YMC1 acting as a secondary transporter; homolog of human SLC25A38, a mitochondrial glycine transporter associated with nonsyndromic autosomal recessive congenital sideroblastic anemia; human SLC25A38 can complement the heme deficiency associated with the null mutant…	924	166.91	4.76501	4.73048	4.93883	4.89437	0.200308	0.147935	1.35403	0.175727	0.475162	0.755162	0.323158	1	0.323158
YDL120W	YFH1	Yeast Frataxin Homolog	Mitochondrial matrix iron chaperone; oxidizes and stores iron; interacts with Isu1p to promote Fe-S cluster assembly; mutation results in multiple Fe/S-dependent enzyme deficiencies; human frataxin homolog FXN is mutated in Friedrich's ataxia; human FTL gene can complement yeast yfh1 null mutant	525	671.073	7.52276	7.45135	7.84799	7.76134	0.348763	0.0853586	4.08585	4.39149e-05	0.000793977	4.35739	3.10019	1	3.10019
YDL121C	EXP1	ER eXport of Pma1	A cargo receptor protein for Pma1p; works with Psg1p to promote the transport and maturation of Pma1p; localizes to the ER and COPII vesicles; a non-essential protein	450	424.754	7.36212	6.98556	7.26514	7.23191	-0.071197	0.128912	-0.552293	0.580747	0.826079	0.236013	0.0829785	-1	-0.0829785
YDL122W	UBP1	UBiquitin-specific Protease	Ubiquitin-specific protease; removes ubiquitin from ubiquitinated proteins; cleaves at the C terminus of ubiquitin fusions irrespective of their size; capable of cleaving polyubiquitin chains	2430	1467.89	6.50904	6.54039	6.70585	6.5269	0.220732	0.0995956	2.21628	0.0266724	0.137549	1.57394	0.861544	1	0.861544
YDL123W	SNA4	Sensitivity to NA+	Protein of unknown function; localized to the vacuolar outer membrane; predicted to be palmitoylated	423	375.716	7.27818	7.29412	6.99806	6.92368	-0.256252	0.118866	-2.1558	0.0310991	0.155014	1.50725	0.80963	-1	-0.80963
YDL124W			NADPH-dependent alpha-keto amide reductase; reduces aromatic alpha-keto amides, aliphatic alpha-keto esters, and aromatic alpha-keto esters; member of the aldo-keto reductase (AKR) family; protein abundance increases in response to DNA replication stress	939	1958.67	8.69513	8.50364	8.1521	7.98422	-0.518607	0.153077	-3.38788	0.000704341	0.00842315	3.15222	2.07453	-1	-2.07453
YDL125C	HNT1	Histidine triad NucleoTide-binding	Adenosine 5'-monophosphoramidase; interacts physically and genetically with Kin28p, a CDK and TFIIK subunit, and genetically with CAK1; member of histidine triad (HIT) superfamily of nucleotide-binding proteins; protein abundance increases in response to DNA replication stress; human homolog HINT1 can complement yeast hnt1 mutant	477	1391.31	8.95071	8.9036	8.78262	8.74278	-0.145536	0.0713236	-2.0405	0.0413006	0.190481	1.38404	0.720147	-1	-0.720147
YDL126C	CDC48	Cell Division Cycle	AAA ATPase with protein-unfoldase activity; subunit of polyUb-selective segregase complex involved in ERAD, INM-associated degradation (INMAD), mitotic spindle disassembly, macroautophagy, PMN, ribosome-associated degradation, ribophagy, homotypic ER membrane fusion, SCF complex disassembly, cell wall integrity, and telomerase regulation; mobilizes membrane-anchored transcription factors by regul…	2508	5906.55	8.84433	8.83232	8.1991	8.1316	-0.622109	0.0798682	-7.78919	6.74379e-15	5.80441e-13	14.1711	12.2362	-1	-12.2362
YDL127W	PCL2	Pho85 CycLin	Cyclin, interacts with cyclin-dependent kinase Pho85p; member of the Pcl1,2-like subfamily, involved in the regulation of polarized growth and morphogenesis and progression through the cell cycle; localizes to sites of polarized cell growth; PCL2 has a paralog, PCL9, that arose from the whole genome duplication	927	244.753	5.20106	5.3885	5.31692	5.57087	0.130193	0.136805	0.95167	0.341264	0.662895	0.466909	0.178555	1	0.178555
YDL128W	VCX1	VaCuolar H+/Ca2+ eXchanger	Vacuolar membrane antiporter with Ca2+/H+ and K+/H+ exchange activity; involved in control of cytosolic Ca2+ and K+ concentrations; has similarity to sodium/calcium exchangers, including the bovine Na+/Ca2+,K+ antiporter	1236	1524.62	7.74188	7.42934	7.6149	7.61079	-0.095478	0.102924	-0.927653	0.353588	0.675563	0.451503	0.170334	-1	-0.170334
YDL129W			Protein of unknown function; green fluorescent protein (GFP)-fusion protein localizes to the cytoplasm and the nucleus; YDL129W is not an essential gene; relative distribution to the nucleus increases upon DNA replication stress	876	242.613	5.75444	5.22572	5.50437	5.26971	-0.216216	0.146892	-1.47193	0.141039	0.42194	0.850662	0.374749	-1	-0.374749
YDL130W	RPP1B	Ribosomal Protein P1 Beta	Ribosomal protein P1 beta; component of the ribosomal stalk, which is involved in interaction of translational elongation factors with ribosome; free (non-ribosomal) P1 stimulates the phosphorylation of the eIF2 alpha subunit (Sui2p) by Gcn2p; accumulation is regulated by phosphorylation and interaction with the P2 stalk component	321	5312.12	11.2626	11.4286	11.3638	11.3135	0.129243	0.125184	1.03243	0.301871	0.62137	0.520179	0.20665	1	0.20665
YDL130W-A	STF1	STabilizing Factor	Protein involved in regulation of the mitochondrial F1F0-ATP synthase; Stf1p and Stf2p act as stabilizing factors that enhance inhibitory action of the Inh1p protein; protein abundance increases in response to DNA replication stress; STF1 has a paralog, INH1, that arose from the whole genome duplication	261	2060.99	10.0202	10.2864	10.3742	10.3883	0.380944	0.116996	3.25603	0.00112982	0.0122417	2.94699	1.91216	1	1.91216
YDL131W	LYS21	LYSine	Homocitrate synthase isozyme; catalyzes the condensation of acetyl-CoA and alpha-ketoglutarate to form homocitrate, which is the first step in the lysine biosynthesis pathway; LYS21 has a paralog, LYS20, that arose from the whole genome duplication	1323	1135.4	7.06873	6.97507	7.10714	7.16437	0.0612104	0.0650646	0.940762	0.346827	0.669443	0.459888	0.174286	1	0.174286
YDL132W	CDC53	Cell Division Cycle	Cullin; structural protein of SCF complexes (which also contain Skp1p, Cdc34p, Hrt1p and an F-box protein) involved in ubiquitination; SCF promotes the G1-S transition by targeting G1 cyclins and the Cln-CDK inhibitor Sic1p for degradation; human homolog CUL1 can complement yeast cdc53 null mutant	2448	1316.11	6.4928	6.72953	6.24177	6.08745	-0.226124	0.0677727	-3.3365	0.000848404	0.00970898	3.0714	2.01283	-1	-2.01283
YDL133C-A	RPL41B	Ribosomal Protein of the Large subunit	Ribosomal 60S subunit protein L41B; comprises only 25 amino acids; rpl41a rpl41b double null mutant is viable; homologous to mammalian ribosomal protein L41, no bacterial homolog; RPL41B has a paralog, RPL41A, that arose from the whole genome duplication	78	2889.05	12.3801	12.5738	12.5262	12.5292	0.190838	0.133303	1.43161	0.152254	0.441756	0.817431	0.354817	1	0.354817
YDL133W	SRF1	Spo14 Regulatory Factor	Regulator of phospholipase D (Spo14p); interacts with Spo14p and regulates its catalytic activity; capable of buffering the toxicity of C16:0 platelet activating factor, a lipid that accumulates intraneuronally in Alzheimer's patients	1314	415.84	5.70481	5.66645	5.66182	5.53316	-0.0225457	0.116037	-0.194297	0.845943	0.947847	0.0726589	0.0232617	-1	-0.0232617
YDL134C	PPH21	Protein PHosphatase	Catalytic subunit of protein phosphatase 2A, PP2A; functionally redundant with Pph22p; C-terminally methylated; forms alternate complexes with several regulatory subunits; involved in signal transduction and regulation of mitosis; forms nuclear foci upon DNA replication stress; PPH21 has a paralog, PPH22, that arose from the whole genome duplication	1110	1202.76	7.42808	7.31648	7.54305	7.37431	0.140396	0.0873175	1.60788	0.10786	0.360678	0.967138	0.44288	1	0.44288
YDL135C	RDI1	Rho GDP Dissociation Inhibitor	Rho GDP dissociation inhibitor; involved in the localization and regulation of Cdc42p and Rho1p; protein abundance increases in response to DNA replication stress	609	707.082	7.59616	7.26321	7.70465	7.48112	0.131524	0.083263	1.57962	0.114194	0.37478	0.942357	0.426224	1	0.426224
YDL136W	RPL35B	Ribosomal Protein of the Large subunit	Ribosomal 60S subunit protein L35B; homologous to mammalian ribosomal protein L35 and bacterial L29; RPL35B has a paralog, RPL35A, that arose from the whole genome duplication	363	2423.32	10.1044	9.94946	10.0681	10.0377	-0.0112553	0.06424	-0.175207	0.860917	0.954257	0.0650389	0.0203346	-1	-0.0203346
YDL137W	ARF2	ADP-Ribosylation Factor	ADP-ribosylation factor; GTPase of the Ras superfamily involved in regulation of coated formation vesicles in intracellular trafficking within the Golgi; ARF2 has a paralog, ARF1, that arose from the whole genome duplication; arf1 arf2 double null mutation is complemented by human ARF1, ARF4, ARF5, or ARF6	546	3032.2	9.88145	9.76929	9.85679	9.58982	-0.00159908	0.0472164	-0.0338671	0.972983	0.992969	0.0118947	0.00306421	-1	-0.00306421
YDL138W	RGT2	Restores Glucose Transport	Plasma membrane high glucose sensor that regulates glucose transport; low affinity sesnor that contains 12 predicted transmembrane segments and a long C-terminal tail required for hexose transporter induction; phosphorylation of the tail by Yck1p/Yck2p facilitates binding to the HXT co-repressors, Mth1p and Std1p; RGT2 has a paralog, SNF3, that arose from the whole genome duplication	2292	394.551	4.93108	4.67586	4.76659	4.67722	-0.139346	0.109238	-1.27562	0.20209	0.513129	0.694456	0.289773	-1	-0.289773
YDL139C	SCM3	Suppressor of Chromosome Missegregation	Nonhistone component of centromeric chromatin; binds to histone H3 variant, Cse4p, and recruits it to centromeres; involved in the assembly and maintenance of Cse4-H4 at centromeres; required for kinetochore assembly and G2/M progression; may protect Cse4p from ubiquitination; homolog of mammalian HJURP	672	161.191	5.08401	5.32793	5.34814	5.21499	0.287403	0.130674	2.19939	0.02785	0.1423	1.55517	0.846794	1	0.846794
YDL140C	RPO21	RNA POlymerase	RNA polymerase II largest subunit B220; part of central core; phosphorylation of C-terminal heptapeptide repeat domain regulates association with transcription and splicing factors; similar to bacterial beta-prime	5202	2626.64	6.40772	6.47872	6.18984	6.15733	-0.193153	0.0936355	-2.06282	0.0391298	0.181747	1.40749	0.740532	-1	-0.740532
YDL141W	BPL1	Biotin:apoProtein Ligase	Biotin:apoprotein ligase; covalently modifies proteins with the addition of biotin, required for acetyl-CoA carboxylase (Acc1p) holoenzyme formation; comparative analysis suggests that a mitochondrially targeted form may result from translation starting at a non-canonical codon upstream of the annotated start codon; human homolog HLCS can complement yeast BPL1 mutant	2073	403.994	5.08688	4.77606	4.97448	4.91126	-0.08245	0.134306	-0.613895	0.539284	0.803993	0.268182	0.0947478	-1	-0.0947478
YDL142C	CRD1	CaRDiolipin synthase	Cardiolipin synthase; produces cardiolipin, which is a phospholipid of the mitochondrial inner membrane that is required for normal mitochondrial membrane potential and function and for correct integration of membrane-multispanning proteins into the mitochondrial outer membrane; required to maintain tubular mitochondrial morphology and functions in mitochondrial fusion; also required for normal v…	852	298.161	5.82923	5.80963	5.77383	5.74647	-0.0334195	0.105907	-0.315554	0.752341	0.910606	0.123585	0.0406693	-1	-0.0406693
YDL143W	CCT4	Chaperonin Containing TCP-1	Subunit of the cytosolic chaperonin Cct ring complex; related to Tcp1p, required for the assembly of actin and tubulins in vivo	1587	2327.3	8.11015	7.89193	7.75745	7.62397	-0.326488	0.0859405	-3.799	0.000145282	0.00226484	3.83779	2.64496	-1	-2.64496
YDL144C			Protein of unknown function; green fluorescent protein (GFP)-fusion protein localizes to the cytoplasm and nucleus; YDL144C is not an essential gene; protein abundance increases in response to DNA replication stress	1071	1034.4	7.46068	7.40807	7.061	7.03475	-0.376588	0.0824507	-4.56743	4.93748e-06	0.000114726	5.30649	3.94034	-1	-3.94034
YDL145C	COP1	COat Protein	Alpha subunit of COPI vesicle coatomer complex; complex surrounds transport vesicles in the early secretory pathway	3606	2512	6.76216	6.69836	6.8087	6.82388	0.0698893	0.12048	0.580092	0.561852	0.81768	0.250378	0.0874165	1	0.0874165
YDL146W	LDB17	Low Dye Binding	Protein involved in the regulation of endocytosis; transiently recruited to actin cortical patches in a SLA1-dependent manner after late coat component assembly; GFP-fusion protein localizes to the periphery, cytoplasm, bud, and bud neck	1476	198.929	4.40595	4.306	4.53112	4.38498	0.151318	0.160177	0.944692	0.344816	0.666404	0.462413	0.176262	1	0.176262
YDL147W	RPN5	Regulatory Particle Non-ATPase	Subunit of the CSN and 26S proteasome lid complexes; similar to mammalian p55 subunit and to another S. cerevisiae regulatory subunit, Rpn7p; Rpn5p is an essential protein; the COP9 signalosome is also known as the CSN	1338	2446.5	8.36735	8.44765	7.97975	7.80991	-0.361094	0.0787295	-4.58652	4.50704e-06	0.000106342	5.34611	3.9733	-1	-3.9733
YDL148C	NOP14	NucleOlar Protein	Nucleolar protein; forms a complex with Noc4p that mediates maturation and nuclear export of 40S ribosomal subunits; also present in the small subunit processome complex, which is required for processing of pre-18S rRNA	2433	1131.03	6.30271	6.10804	6.28301	6.08063	0.00160561	0.107322	0.0149607	0.988063	0.996798	0.00521515	0.00139299	1	0.00139299
YDL149W	ATG9	AuTophaGy related	Transmembrane protein involved in forming Cvt and autophagic vesicles; cycles between the phagophore assembly site (PAS) and other cytosolic punctate structures, not found in autophagosomes; may be involved in membrane delivery to the PAS	2994	285.322	3.94251	4.20221	3.68236	3.77196	-0.239716	0.102382	-2.34139	0.0192119	0.109929	1.71643	0.958888	-1	-0.958888
YDL150W	RPC53	RNA Polymerase C	RNA polymerase III subunit C53	1269	662.38	6.45649	6.23508	6.58423	6.15148	0.148996	0.110495	1.34844	0.177518	0.477469	0.750758	0.321054	1	0.321054
YDL153C	SAS10	Something About Silencing	Subunit of U3-containing Small Subunit (SSU) processome complex; involved in production of 18S rRNA and assembly of small ribosomal subunit; disrupts silencing when overproduced; mutant has increased aneuploidy tolerance; essential gene	1833	1115.69	6.63421	6.43393	6.76831	6.47707	0.155429	0.121545	1.27878	0.200973	0.511941	0.696862	0.29078	1	0.29078
YDL154W	MSH5	MutS Homolog	Protein of the MutS family; forms a dimer with Msh4p that facilitates crossovers between homologs during meiosis; msh5-Y823H mutation confers tolerance to DNA alkylating agents; homologs present in C. elegans and humans	2706	178.376	3.49822	3.31963	3.39331	3.31341	-0.0753996	0.14325	-0.526351	0.598645	0.838981	0.222831	0.0762481	-1	-0.0762481
YDL155W	CLB3	CycLin B	B-type cyclin involved in cell cycle progression; activates Cdc28p to promote the G2/M transition; may be involved in DNA replication and spindle assembly; accumulates during S phase and G2, then targeted for ubiquitin-mediated degradation; relative distribution to the nucleus increases upon DNA replication stress; CLB3 has a paralog, CLB4, that arose from the whole genome duplication	1284	683.766	6.53005	6.45839	6.39865	6.17948	-0.109024	0.0744161	-1.46506	0.142905	0.42558	0.844953	0.371019	-1	-0.371019
YDL156W	CMR1	Changed Mutation Rate	Nuclear protein with role in transcription, protein quality control; localizes to the intranuclear quality control compartment (INQ) in response to proteasome inhibition or DNA replication stress; INQ likely sequesters proteins involved in DNA metabolism for degradation or re-folding; also localizes to coding regions of transcribed genes; contains three WD domains (WD-40 repeat); human ortholog W…	1569	94.7461	3.57899	2.58151	3.27061	3.40226	-0.269652	0.211208	-1.27671	0.201704	0.513066	0.695286	0.289827	-1	-0.289827
YDL157C			Putative protein of unknown function; the authentic, non-tagged protein is detected in highly purified mitochondria in high-throughput studies	357	343.955	7.36475	7.28272	7.24759	7.09665	-0.0967484	0.115487	-0.837746	0.402173	0.717611	0.395587	0.144111	-1	-0.144111
YDL158C			Dubious open reading frame; unlikely to encode a functional protein, based on available experimental and comparative sequence data	309	41.8066	4.40977	4.7318	4.33971	4.22653	-0.0521241	0.2485	-0.209755	0.833859	0.944513	0.0789075	0.0247922	-1	-0.0247922
YDL159W	STE7	STErile	Signal transducing MAP kinase kinase; involved in pheromone response where it phosphorylates Fus3p; involved in the pseudohyphal/invasive growth pathway where it phosphorylates of Kss1p; phosphorylated by Ste11p; degraded by ubiquitin pathway	1548	235.757	4.64061	4.56102	4.62909	4.5207	0.0250607	0.136972	0.182962	0.854828	0.951264	0.0681214	0.0216989	1	0.0216989
YDL160C	DHH1	DEAD box Helicase Homolog	Cytoplasmic DEAD-box helicase and mRNA decapping activator; interacts with decapping and deadenylase complexes to coordinate mRNA decapping and decay; regulates general translational repression; translational activator of select mRNAs during filamentous growth, mating and autophagy; cooperates with Ngr1p to promote specific mRNA decay; ATP- and RNA-bound form promotes processing body assembly, wh…	1521	240.108	4.79857	4.25245	4.82755	4.61401	0.0599852	0.145692	0.411726	0.68054	0.878307	0.167146	0.0563537	1	0.0563537
YDL160C-A	MHF2	Mph1-associated Histone-Fold protein	Component of the heterotetrameric MHF histone-fold complex; in humans the MHF complex interacts with both DNA and Mph1p ortholog FANCM to stabilize and remodel blocked replication forks and repair damaged DNA; mhf2 srs2 double mutants are MMS hypersensitive; orthologous to human centromere constitutive-associated network (CCAN) subunit CENP-X, also known as MHF2	243	155.011	6.88181	6.65149	6.54135	6.53839	-0.31613	0.145473	-2.17311	0.0297719	0.149865	1.52619	0.8243	-1	-0.8243
YDL161W	ENT1	Epsin N-Terminal homology	Epsin-like protein involved in endocytosis and actin patch assembly; functionally redundant with Ent2p; binds clathrin via a clathrin-binding domain motif at C-terminus; relocalizes from bud neck to cytoplasm upon DNA replication stress; ENT1 has a paralog, ENT2, that arose from the whole genome duplication	1365	1200.98	7.14765	7.22604	7.0609	7.02203	-0.0626865	0.0897858	-0.698179	0.485066	0.770487	0.3142	0.113235	-1	-0.113235
YDL164C	CDC9	Cell Division Cycle	DNA ligase I found in nucleus and mitochondria; essential enzyme that joins Okazaki fragments during DNA replication; also acts in ribonucleotide excision repair, base excision repair, and recombination; DNA ligase I mutants trigger ubiquitination of PCNA at K107, facilitating Rad59p-mediated bypass of unligated Okazaki fragments; human homolog LIG1 can complement yeast cdc9 temperature-sensitive…	2268	665.459	5.61451	5.50387	5.60666	5.40966	0.0152935	0.081928	0.18667	0.851919	0.949841	0.0696016	0.0223492	1	0.0223492
YDL165W	CDC36	Cell Division Cycle	Component of the CCR4-NOT core complex, involved in mRNA decapping; this complex has multiple roles in regulating mRNA levels including regulation of transcription and destabilizing mRNAs through deadenylation; basal transcription factor	576	279.044	6.36925	6.22912	6.22549	6.20774	-0.12299	0.116259	-1.0579	0.290099	0.613039	0.537454	0.212512	-1	-0.212512
YDL166C	FAP7	Factor Activating Pos9	Essential NTPase required for small ribosome subunit synthesis; mediates processing of the 20S pre-rRNA at site D in the cytoplasm but associates only transiently with 43S preribosomes via Rps14p; complex with Rps14 is conserved between humans, yeast, and arches; may be the endonuclease for site D; depletion leads to accumulation of pre-40S ribosomes in 80S-like ribosomes; human TAF9 functionally…	594	597.034	7.45623	7.43503	7.19133	7.11563	-0.241792	0.137074	-1.76395	0.0777397	0.290739	1.10936	0.536497	-1	-0.536497
YDL167C	NRP1	N (asparagine)-Rich Protein	Putative RNA binding protein of unknown function; localizes to stress granules induced by glucose deprivation; predicted to be involved in ribosome biogenesis	2160	992.051	6.20028	6.09795	6.28721	6.10297	0.10507	0.142634	0.736638	0.461342	0.754217	0.335977	0.122504	1	0.122504
YDL168W	SFA1	Sensitive to FormAldehyde	Bifunctional alcohol dehydrogenase and formaldehyde dehydrogenase; formaldehyde dehydrogenase activity is glutathione-dependent; functions in formaldehyde detoxification and formation of long chain and complex alcohols, regulated by Hog1p-Sko1p; protein abundance increases in response to DNA replication stress	1161	1351.47	7.45007	7.82896	7.2571	7.44795	-0.171136	0.139717	-1.22488	0.220621	0.537566	0.656353	0.269568	-1	-0.269568
YDL169C	UGX2	Unidentified Gene X	Protein of unknown function; transcript accumulates in response to any combination of stress conditions	672	342.302	6.37443	6.56461	6.23405	6.11135	-0.116469	0.111171	-1.04765	0.294798	0.615901	0.530476	0.210489	-1	-0.210489
YDL170W	UGA3	Utilization of GAba	Transcriptional activator for GABA-dependent induction of GABA genes; binds to DNA elements found in the promoters of target genes and increases their expression in the presence of GABA (gamma-aminobutyrate); zinc finger transcription factor of the Zn(2)-Cys(6) binuclear cluster domain type; localized to the nucleus; examples of GABA genes include UGA1, UGA2, and UGA4	1587	261.929	4.9434	4.69572	4.77769	4.33511	-0.139434	0.171355	-0.813711	0.415811	0.727089	0.381104	0.138412	-1	-0.138412
YDL171C	GLT1	GLuTamate synthase	NAD(+)-dependent glutamate synthase (GOGAT); synthesizes glutamate from glutamine and alpha-ketoglutarate; with Gln1p, forms the secondary pathway for glutamate biosynthesis from ammonia; expression regulated by nitrogen source; assembles into filaments as cells approach stationary phase and under cytosolic acidification and starvation conditions	6438	1453.11	5.20903	5.17145	4.98119	5.18092	-0.198711	0.181206	-1.0966	0.272816	0.598199	0.56413	0.223154	-1	-0.223154
YDL173W	PAR32	Phosphorylated After Rapamycin	Low complexity protein; mediates inhibition of Mep1p and Mep3p activity; hyperphosphorylated upon rapamycin treatment in a Tap42p-dependent manner; green fluorescent protein (GFP)-fusion protein localizes to the cytoplasm; phosphorylation and localization regulated by TORC1-effector kinase, Npr1p	888	1039.89	7.28576	7.81229	6.90443	7.61328	-0.381165	0.436163	-0.873906	0.38217	0.698188	0.417744	0.156028	-1	-0.156028
YDL174C	DLD1	D-Lactate Dehydrogenase	Major mitochondrial D-lactate dehydrogenase; oxidizes D-lactate to pyruvate, transcription is heme-dependent, repressed by glucose, and derepressed in ethanol or lactate; located in the mitochondrial inner membrane	1764	4059.25	8.72074	8.21859	8.77215	8.22549	0.0693115	0.111543	0.62139	0.534343	0.800133	0.27218	0.0968377	1	0.0968377
YDL175C	AIR2	Arginine methyltransferase-Interacting RING finger protein	RNA-binding subunit of the TRAMP nuclear RNA surveillance complex; involved in nuclear RNA processing and degradation; involved in TRAMP complex assembly as a bridge between Mtr4p and Trf4p; stimulates the poly(A) polymerase activity of Pap2p in vitro; has 5 zinc knuckle motifs; AIR2 has a paralog, AIR1, that arose from the whole genome duplication; Air2p and Air1p have nonredundant roles in regu…	1035	337.263	5.7037	5.56407	5.76845	5.70586	0.0860606	0.0957746	0.898575	0.368879	0.689047	0.433116	0.161751	1	0.161751
YDL176W	IPF1	Involved in actin Patch Formation	Protein of unknown function involved in actin patch formation; null mutant displays a decreased number of actin cortical patches, increased coat patches, altered patch formation dynamics, and defects in endocytic internalization; interacts with GID complex components and computationally predicted to be involved in fructose-1,6-bisphosphatase (Fbp1p) degradation; non-essential gene	2127	301.993	4.56877	4.56736	4.5018	4.3092	-0.044464	0.105419	-0.421782	0.673184	0.873528	0.171866	0.058723	-1	-0.058723
YDL177C			Putative protein of unknown function; similar to the mouse IMPACT gene; YDL177C is not an essential gene	513	153.948	5.62854	5.72274	5.49325	5.39768	-0.118509	0.172109	-0.688569	0.491094	0.774802	0.308835	0.110809	-1	-0.110809
YDL178W	DLD2	D-Lactate Dehydrogenase	D-2-hydroxyglutarate dehydrogenase, and minor D-lactate dehydrogenase; mitochondrial matrix protein that oxidizes D-2-hydroxyglutarate (D-2HG), an oncometabolite, to alpha-ketoglutarate with a minor role in lactate catabolism; located in the mitochondrial matrix	1593	2180.04	7.37314	7.80349	7.46069	8.00988	0.0985632	0.385079	0.255956	0.797985	0.92774	0.0980052	0.0325739	1	0.0325739
YDL179W	PCL9	Pho85 CycLin	Cyclin; forms a functional kinase complex with Pho85p cyclin-dependent kinase (Cdk), expressed in late M/early G1 phase, activated by Swi5p; PCL9 has a paralog, PCL2, that arose from the whole genome duplication	915	138.467	4.52803	4.58675	4.76846	4.44621	0.265649	0.136462	1.94669	0.0515724	0.22085	1.28758	0.655902	1	0.655902
YDL180W			Putative protein of unknown function; green fluorescent protein (GFP)-fusion protein localizes to the vacuole	1644	776.071	6.06682	6.35288	6.23621	6.18894	0.191308	0.109318	1.75001	0.0801166	0.296364	1.09628	0.528175	1	0.528175
YDL181W	INH1	INHibitor (of F1F0-ATPase)	Protein that inhibits ATP hydrolysis by the F1F0-ATP synthase; inhibitory function is enhanced by stabilizing proteins Stf1p and Stf2p; has a calmodulin-binding motif and binds calmodulin in vitro; INH1 has a paralog, STF1, that arose from the whole genome duplication	258	2372.71	10.4398	10.5329	10.5575	10.4728	0.143567	0.0747429	1.92081	0.0547559	0.230768	1.26157	0.636825	1	0.636825
YDL182W	LYS20	LYSine requiring	Homocitrate synthase isozyme and functions in DNA repair; catalyzes the condensation of acetyl-CoA and alpha-ketoglutarate to form homocitrate, which is the first step in the lysine biosynthesis pathway; LYS20 has a paralog, LYS21, that arose from the whole genome duplication	1287	2106.58	8.06583	8.22801	7.60462	7.99334	-0.411463	0.207348	-1.98441	0.0472099	0.20897	1.32597	0.679916	-1	-0.679916
YDL183C	MRX19	Mitochondrial oRganization of gene eXpression (MIOREX)	Protein that may form an active mitochondrial KHE system; mitochondrial inner-membrane protein; non-essential gene; KHE system stands for K+/H+ exchanger system	963	425.868	6.01696	6.00707	6.27819	6.16515	0.285155	0.129805	2.19679	0.0280353	0.143127	1.5523	0.844277	1	0.844277
YDL184C	RPL41A	Ribosomal Protein of the Large subunit	Ribosomal 60S subunit protein L41A; comprises only 25 amino acids; rpl41a rpl41b double null mutant is viable; homologous to mammalian ribosomal protein L41, no bacterial homolog; RPL41A has a paralog, RPL41B, that arose from the whole genome duplication	78	3662.69	12.7843	12.88	12.8769	12.8482	0.132138	0.12898	1.02449	0.305606	0.62647	0.514838	0.2031	1	0.2031
YDL185W	VMA1	Vacuolar Membrane Atpase	Subunit A of the V1 peripheral membrane domain of V-ATPase; protein precursor undergoes self-catalyzed splicing to yield the extein Tfp1p and the intein Vde (PI-SceI), which is a site-specific endonuclease; the V1 peripheral membrane domain of the vacuolar H+-ATPase (V-ATPase) has eight subunits; involved in methionine restriction extension of chronological lifespan in an autophagy-dependent mann…	3216	3186.01	7.439	7.12691	7.30051	7.26839	-0.112424	0.0913039	-1.23132	0.218203	0.535088	0.661139	0.271575	-1	-0.271575
YDL186W			Putative protein of unknown function; YDL186W is not an essential gene	834	29.6267	2.84272	2.57956	2.63888	1.8582	-0.154843	0.291943	-0.530389	0.595842	0.836671	0.224869	0.0774454	-1	-0.0774454
YDL188C	PPH22	Protein PHosphatase	Catalytic subunit of protein phosphatase 2A, PP2A; functionally redundant with Pph21p; C-terminally methylated; forms alternate complexes with several regulatory subunits; involved in signal transduction and regulation of mitosis; protein abundance increases in response to DNA replication stress; dephosphorylates Tel1p/Mec1p-phosphorylated Cdc13p to promote telomerase release from telomeres at G2…	1134	682.511	6.62392	6.49454	6.6971	6.45914	0.0976524	0.0899506	1.08562	0.277646	0.601185	0.556508	0.220992	1	0.220992
YDL189W	RBS1	RNA-Binding Suppressor of PAS kinase	Protein involved in assembly of the RNA polymerase III (Pol III) complex; high copy suppressor of Pol III assembly mutation and psk1 psk2 mutations that confer temperature-sensitivity for galactose utilization; physically interacts with Pol III; proposed to bind single-stranded nucleic acids via its R3H domain	1374	693.414	6.25682	6.30511	6.41343	6.28616	0.181953	0.0722839	2.51721	0.011829	0.0751421	1.92705	1.12412	1	1.12412
YDL190C	UFD2	Ubiquitin Fusion Degradation	Ubiquitin (Ub) chain assembly factor (E4); forms branched Ub chains on substrates destined for degradation, catalyzing K48-linked multi-monoubiquitination of K29-linked Ub chains assembled by the Ub-ligase Ufd4p; involved in the Ub-fusion degradation pathway, OLE membrane fluidity pathway, stress response survival and the ERAD pathway for misfolded proteins, where it promotes ubiquitination and t…	2886	682.467	5.31857	5.06383	5.34463	5.14182	0.0501039	0.114893	0.436093	0.66277	0.866535	0.178637	0.0622139	1	0.0622139
YDL191W	RPL35A	Ribosomal Protein of the Large subunit	Ribosomal 60S subunit protein L35A; homologous to mammalian ribosomal protein L35 and bacterial L29; RPL35A has a paralog, RPL35B, that arose from the whole genome duplication	363	2494.07	10.0635	10.0862	10.1501	10.0239	0.110946	0.0773717	1.43394	0.151589	0.440733	0.819332	0.355825	1	0.355825
YDL192W	ARF1	ADP-Ribosylation Factor	ADP-ribosylation factor; GTPase of the Ras superfamily involved in regulation of coated vesicle formation in intracellular trafficking within the Golgi; involved in mitochondrial morphology; ARF1 has a paralog, ARF2, that arose from the whole genome duplication; arf1 arf2 double null mutation is complemented by human ARF1, ARF4, ARF5, or ARF6	546	3035.82	9.78154	9.63994	9.93754	9.73678	0.180316	0.0622753	2.89546	0.00378603	0.0318684	2.42182	1.49664	1	1.49664
YDL193W	NUS1	Nuclear Undecaprenyl pyrophosphate Synthase	Forms dehydrodolichyl diphosphate synthase complex with RER2 or SRT1; tet-repressible mutant shows accumulation of hypoglycosylated forms of CPY, suggesting that Nus1p may be involved in protein trafficking; mutations in human homolog NUS1 have been implicated in congenital scoliosis, neurological impairment, refractory epilepsy, hearing deficit, and visual impairment; human cis-prenyltransferase…	1128	400.45	5.87022	5.90939	5.7734	5.66662	-0.0744343	0.122065	-0.609791	0.542	0.806192	0.266001	0.0935613	-1	-0.0935613
YDL194W	SNF3	Sucrose NonFermenting	Plasma membrane low glucose sensor, regulates glucose transport; high affinity sensor that contains 12 predicted transmembrane segments and a long C-terminal tail required for induction of hexose transporters; also senses fructose and mannose; SNF3 has a paralog, RGT2, that arose from the whole genome duplication	2655	472.556	4.97298	4.70339	4.88794	4.67165	-0.0591634	0.113994	-0.519004	0.603758	0.842123	0.219137	0.0746244	-1	-0.0746244
YDL195W	SEC31	SECretory	Component of the Sec13p-Sec31p complex of the COPII vesicle coat; COPII coat is required for vesicle formation in ER to Golgi transport; mutant has increased aneuploidy tolerance	3822	3297.31	6.98666	7.32836	6.94601	7.01065	-0.0134918	0.157912	-0.0854385	0.931913	0.978769	0.0306247	0.00931995	-1	-0.00931995
YDL196W			Dubious open reading frame; unlikely to encode a functional protein, based on available experimental and comparative sequence data; open reading frame is located in promoter region of essential gene SEC31	330	8.31566	2.57457	1.72439	1.60874	2.405	-1.07077	0.525313	-2.03836	0.0415144	0.191323	1.3818	0.718233	-1	-0.718233
YDL197C	ASF2	Anti-Silencing Function	Anti-silencing protein; causes derepression of silent loci when overexpressed	1578	430.187	5.38199	5.68961	5.15184	5.42134	-0.20462	0.1081	-1.89288	0.0583743	0.241368	1.23378	0.617319	-1	-0.617319
YDL198C	GGC1	GDP/GTP Carrier	Mitochondrial GTP/GDP transporter; essential for mitochondrial genome maintenance; has a role in mitochondrial iron transport; member of the mitochondrial carrier family	903	1627.15	8.08858	7.83129	8.37815	8.25009	0.314834	0.0664688	4.73657	2.17368e-06	5.62854e-05	5.6628	4.2496	1	4.2496
YDL199C			Putative transporter; member of the sugar porter family	2064	291.852	4.51653	4.65489	4.38977	4.34877	-0.107266	0.111189	-0.964724	0.334683	0.656581	0.475366	0.182712	-1	-0.182712
YDL200C	MGT1	O-6-MethylGuanine-DNA methylTransferase	DNA repair methyltransferase (6-O-methylguanine-DNA methylase); involved in protection against DNA alkylation damage	567	298.169	6.37779	6.56292	6.28326	6.26706	-0.0715893	0.101642	-0.704327	0.481229	0.768432	0.317648	0.114394	-1	-0.114394
YDL201W	TRM8	Transfer RNA Methyltransferase	Catalytic subunit of a tRNA methyltransferase complex; Trm8p and Trm82p comprise an enzyme that catalyzes a methyl-transfer from S-adenosyl-l-methionine to the N(7) atom of guanine at position 46 in tRNA; Trm8 lacks catalytic activity if not bound to Trm82p	861	721.647	7.22535	6.77769	7.21985	6.91837	0.0186692	0.126143	0.148001	0.882342	0.96114	0.0543629	0.0172135	1	0.0172135
YDL202W	MRPL11	Mitochondrial Ribosomal Protein, Large subunit	Mitochondrial ribosomal protein of the large subunit; localizes to vacuole in response to H2O2	750	1536.89	8.28019	7.87497	8.6569	8.42618	0.40025	0.0843846	4.74316	2.10407e-06	5.47147e-05	5.67694	4.2619	1	4.2619
YDL203C	ACK1	Activator of C Kinase 1	Protein that functions in the cell wall integrity pathway; functions upstream of Pkc1p; GFP-fusion protein expression is induced in response to the DNA-damaging agent MMS; non-tagged Ack1p is detected in purified mitochondria	1872	392.27	5.14214	4.88304	5.14782	4.99632	0.0307535	0.133466	0.230422	0.817764	0.937766	0.0873721	0.0279055	1	0.0279055
YDL204W	RTN2	ReTiculoN-like	Reticulon protein; involved in nuclear pore assembly and maintenance of tubular ER morphology; promotes membrane curvature; regulates the ER asymmetry-induced inheritance block during ER stress; role in ER-derived peroxisomal biogenesis; interacts with Sec6p, Yip3p, and Sbh1p; less abundant than RTN1; member of RTNLA (reticulon-like A) subfamily; protein increases in abundance and relocalizes to …	1182	1189.82	7.39996	7.9532	6.18642	7.11431	-1.20033	0.178139	-6.73818	1.6038e-11	9.07486e-10	10.7948	9.04216	-1	-9.04216
YDL205C	HEM3	HEMe biosynthesis	Porphobilinogen deaminase; catalyzes the conversion of 4-porphobilinogen to hydroxymethylbilane, the third step in heme biosynthesis; localizes to the cytoplasm and nucleus; expression is regulated by Hap2p-Hap3p, but not by levels of heme; human homolog HMBS can complement yeast mutant and allow growth of haploid null after sporulation of a heterozygous diploid	984	700.049	6.81719	6.63695	6.97598	6.77133	0.192173	0.146234	1.31415	0.188796	0.495678	0.724008	0.3048	1	0.3048
YDL206W			Putative protein of unknown function; YDL206W is not an essential protein	2289	224.534	4.00785	3.93584	3.80385	4.04459	-0.186516	0.139506	-1.33697	0.181231	0.48389	0.741768	0.315253	-1	-0.315253
YDL207W	GLE1	GLFG (glycine-leucine-phenylalanine-glycine) LEthal	Cytoplasmic nucleoporin required for polyadenylated mRNA export; contains a nuclear export signal; when bound to inositol hexakisphosphate (IP6), functions as an activator for the Dbp5p ATPase activity at the nuclear pore complex during mRNA export; mediates translation initiation; required for efficient translation termination	1617	888.348	6.52231	6.50586	6.39821	6.3214	-0.101181	0.0800399	-1.26414	0.206181	0.517654	0.685752	0.28596	-1	-0.28596
YDL208W	NHP2	Non-Histone Protein	Protein related to mammalian high mobility group (HMG) proteins; nuclear protein; essential for function of H/ACA-type snoRNPs, which are involved in 18S rRNA processing	471	1685.48	9.18943	9.01491	9.24948	9.09898	0.0828837	0.0927794	0.893342	0.371674	0.690575	0.429838	0.160789	1	0.160789
YDL209C	CWC2	Complexed With Cef1p	Member of the NineTeen Complex (NTC); this complex contains Prp19p and stabilizes U6 snRNA in catalytic forms of the spliceosome containing U2, U5, and U6 snRNAs; binds directly to U6 snRNA; similar to S. pombe Cwf2	1020	462.792	6.22439	6.1901	6.2695	5.94013	0.0699209	0.140051	0.499254	0.617601	0.846224	0.209292	0.0725148	1	0.0725148
YDL210W	UGA4	Utilization of GAba	GABA (gamma-aminobutyrate) permease; serves as a GABA transport protein involved in the utilization of GABA as a nitrogen source; catalyzes the transport of putrescine and delta-aminolevulinic acid (ALA); localized to the vacuolar membrane	1716	69.609	2.45864	2.95272	2.47439	2.75523	0.0085405	0.240922	0.0354492	0.971722	0.992656	0.0124582	0.00320118	1	0.00320118
YDL211C			Protein of unknown function; green fluorescent protein (GFP)-fusion protein localizes to the vacuole; YDL211C has a paralog, TDA7, that arose from the whole genome duplication	1119	233.165	5.09164	5.05852	5.2489	4.6563	0.186813	0.226354	0.825313	0.409194	0.721669	0.388071	0.141662	1	0.141662
YDL212W	SHR3	Super high Histidine Resistant	Endoplasmic reticulum packaging chaperone; required for incorporation of amino acid permeases into COPII coated vesicles for transport to the cell surface	633	1380.09	8.41932	8.30846	8.53039	8.42877	0.134243	0.105279	1.27511	0.20227	0.513129	0.694069	0.289773	1	0.289773
YDL213C	NOP6	NucleOlar Protein	rRNA-binding protein required for 40S ribosomal subunit biogenesis; contains an RNA recognition motif (RRM); hydrophilin essential to overcome the stress of the desiccation-rehydration process; NOP6 may be a fungal-specific gene as no homologs have been yet identified in higher eukaryotes	678	1334.95	8.3085	8.25588	8.40463	8.13666	0.123106	0.0995056	1.23717	0.216023	0.532457	0.665499	0.273715	1	0.273715
YDL214C	PRR2	Pheromone Response Regulator	Serine/threonine protein kinase; inhibits pheromone induced signalling downstream of MAPK, possibly at the level of the Ste12p transcription factor; mutant has increased aneuploidy tolerance; PRR2 has a paralog, NPR1, that arose from the whole genome duplication	2100	140.403	3.5302	3.67905	3.18941	3.13968	-0.303251	0.170158	-1.78217	0.0747217	0.28313	1.12655	0.548014	-1	-0.548014
YDL215C	GDH2	Glutamate DeHydrogenase	NAD(+)-dependent glutamate dehydrogenase; degrades glutamate to ammonia and alpha-ketoglutarate; expression sensitive to nitrogen catabolite repression and intracellular ammonia levels; genetically interacts with GDH3 by suppressing stress-induced apoptosis	3279	4154.33	7.72398	7.32999	7.89331	7.55259	0.193882	0.136407	1.42135	0.155214	0.444894	0.809069	0.351744	1	0.351744
YDL216C	RRI1	Regulator of Rub1 specific Isopeptidase	Catalytic subunit of the COP9 signalosome (CSN) complex; acts as an isopeptidase in cleaving the ubiquitin-like protein Nedd8 from SCF ubiquitin ligases; metalloendopeptidase involved in the adaptation to pheromone signaling; involved in modulation of genes controlling amino acid and lipid metabolism, and ergosterol biosynthesis	1323	150.842	4.06091	4.11338	4.24928	4.25721	0.212608	0.140823	1.50976	0.131106	0.40505	0.882378	0.392492	1	0.392492
YDL217C	TIM22	Translocase of the Inner Mitochondrial membrane	Essential core component of the mitochondrial TIM22 complex; involved in insertion of polytopic proteins into the inner membrane; forms the channel through which proteins are imported	624	753.522	7.63222	7.33904	7.6624	7.63593	0.0612846	0.100521	0.609672	0.542079	0.806192	0.265937	0.0935613	1	0.0935613
YDL218W			Putative protein of unknown function; YDL218W transcription is regulated by Azf1p and induced by starvation and aerobic conditions; expression also induced in cells treated with the mycotoxin patulin	954	105.542	4.14415	4.29319	4.03655	4.04432	-0.0746996	0.164882	-0.453049	0.650514	0.861758	0.186743	0.0646147	-1	-0.0646147
YDL219W	DTD1	D-Tyr-tRNA(Tyr) Deacylase	D-Tyr-tRNA(Tyr) deacylase; functions in protein translation, may affect nonsense suppression via alteration of the protein synthesis machinery; ubiquitous among eukaryotes	453	266.384	6.56157	6.49695	6.60345	6.49785	0.0640509	0.103921	0.616342	0.537669	0.802759	0.269485	0.0954147	1	0.0954147
YDL220C	CDC13	Cell Division Cycle	Single stranded DNA-binding protein found at TG1-3 telomere G-tails; key roles in regulation of telomerase, telomere end protection, conventional telomere replication; regulates telomere replication through recruitment of specific sub-complexes, essential function is telomere capping; forms homodimer via N-terminus; disruption of dimerization leads to short telomeres; autophagy and proteasome are…	2775	139.179	3.14945	2.93028	2.92872	2.92482	-0.195545	0.17495	-1.11772	0.263687	0.587962	0.578911	0.230651	-1	-0.230651
YDL221W			Dubious open reading frame; unlikely to encode a functional protein, based on available experimental and comparative sequence data; partially overlaps the 3' end of essential gene CDC13	552	47.8557	3.67518	4.09173	3.73567	3.62607	0.0893521	0.232295	0.384649	0.700497	0.889094	0.154593	0.0510521	1	0.0510521
YDL222C	FMP45	Found in Mitochondrial Proteome	Integral membrane protein localized to mitochondria; required for sporulation and maintaining sphingolipid content; similar to SUR7; FMP45 has a paralog, YNL194C, that arose from the whole genome duplication	930	140.605	4.56396	5.0931	3.6475	4.64024	-0.902557	0.164311	-5.49297	3.95228e-08	1.48174e-06	7.40315	5.82923	-1	-5.82923
YDL223C	HBT1	HuB1 Target	Shmoo tip protein, substrate of Hub1p ubiquitin-like protein; mutants are defective for mating projection formation, thereby implicating Hbt1p in polarized cell morphogenesis; HBT1 has a paralog, YNL195C, that arose from the whole genome duplication	3141	832.959	5.3814	5.99351	4.83725	5.04787	-0.52282	0.101402	-5.15592	2.52392e-07	8.0642e-06	6.59792	5.09344	-1	-5.09344
YDL224C	WHI4	WHIskey	Putative RNA binding protein; regulates the cell size requirement for passage through Start and commitment to cell division; WHI4 has a paralog, WHI3, that arose from the whole genome duplication	1950	975.442	6.43642	6.56607	6.12154	6.02835	-0.28688	0.0789136	-3.63536	0.000277589	0.00392673	3.5566	2.40597	-1	-2.40597
YDL225W	SHS1	Seventh Homolog of Septin	Component of the septin ring that is required for cytokinesis; present at the ends of rod-like septin hetero-oligomers; C-terminal extension is important for recruitment of Bni5p to the mother-bud neck, which in turn is required for Myo1p recruitment and cytokinesis; undergoes sumoylation and phosphorylation during mitosis; protein abundance increases in response to DNA replication stress	1656	810.717	6.3465	6.19511	6.28309	6.25597	-0.0408358	0.0962986	-0.424054	0.671526	0.872385	0.172937	0.059292	-1	-0.059292
YDL226C	GCS1	Growth Cold Sensitive	ADP-ribosylation factor GTPase activating protein (ARF GAP); involved in ER-Golgi transport; required for prospore membrane formation; regulates phospholipase Spo14p; shares functional similarity with Glo3p; GCS1 has a paralog, SPS18, that arose from the whole genome duplication	1059	946.67	7.23341	7.08693	7.15748	7.08026	-0.0526077	0.0884335	-0.594885	0.55192	0.811546	0.258123	0.0906867	-1	-0.0906867
YDL227C	HO	HOmothallic switching endonuclease	Site-specific endonuclease; required for gene conversion at the MAT locus (homothallic switching) through the generation of a ds DNA break; expression restricted to mother cells in late G1 as controlled by Swi4p-Swi6p, Swi5p, and Ash1p	1761	14025.6	4.57126	11.3173	4.47836	11.144	-0.068723	0.120297	-0.571277	0.567812	0.81896	0.245795	0.0867374	-1	-0.0867374
YDL229W	SSB1	Stress-Seventy subfamily B	Cytoplasmic ATPase that is a ribosome-associated molecular chaperone; functions with J-protein partner Zuo1p; may be involved in folding of newly-made polypeptide chains; member of the HSP70 family; interacts with phosphatase subunit Reg1p; SSB1 has a paralog, SSB2, that arose from the whole genome duplication	1842	3992.06	8.47483	7.96285	8.38968	8.67844	-0.0452435	0.178524	-0.253431	0.799935	0.928295	0.0969454	0.032314	-1	-0.032314
YDL230W	PTP1	Protein Tyrosine Phosphatase	Phosphotyrosine-specific protein phosphatase; dephosphorylates a broad range of substrates in vivo, including Fpr3p; localized to the cytoplasm and the mitochondria; proposed to be a negative regulator of filamentation	1008	590.114	6.57684	6.59771	6.45843	6.48038	-0.0946308	0.0948311	-0.997888	0.318334	0.639906	0.497117	0.193884	-1	-0.193884
YDL231C	BRE4	BREfeldin A sensitivity	Zinc finger protein containing five transmembrane domains; null mutant exhibits strongly fragmented vacuoles and sensitivity to brefeldin A, a drug which is known to affect intracellular transport	3378	565.84	4.94736	4.67513	4.5783	4.67832	-0.344054	0.0918216	-3.74698	0.000178973	0.00270051	3.74721	2.56855	-1	-2.56855
YDL232W	OST4	OligoSaccharylTransferase	Subunit of the oligosaccharyltransferase complex of the ER lumen; complex catalyzes protein asparagine-linked glycosylation; type I membrane protein required for incorporation of Ost3p or Ost6p into the OST complex	111	430.42	9.22171	9.2599	9.24567	9.30106	0.0474614	0.0918537	0.516706	0.605361	0.84229	0.217985	0.0745381	1	0.0745381
YDL233W	MFG1	Morphogenetic regulator of Filamentous Growth	Regulator of filamentous growth; interacts with FLO11 promoter and regulates FLO11 expression; binds to transcription factors Flo8p and Mss11p; green fluorescent protein (GFP)-fusion protein localizes to the nucleus; YDL233W is not an essential gene	1377	364.244	5.45553	5.48067	5.32871	5.26945	-0.103035	0.100892	-1.02124	0.307142	0.627741	0.512661	0.20222	-1	-0.20222
YDL234C	GYP7	Gtpase-activating protein for Ypt7 Protein	GTPase-activating protein for yeast Rab family members; members include Ypt7p (most effective), Ypt1p, Ypt31p, and Ypt32p (in vitro); involved in vesicle mediated protein trafficking; contains a PH-like domain	2241	717.074	5.76638	5.62614	5.63691	5.60614	-0.105639	0.0741603	-1.42447	0.154311	0.444147	0.811603	0.352473	-1	-0.352473
YDL235C	YPD1	tYrosine Phosphatase Dependent	Osmotic stress-responsive phosphorelay intermediate sensor protein; phosphorylated by the plasma membrane sensor Sln1p in response to osmotic stress and then in turn phosphorylates the response regulators Ssk1p in the cytosol and Skn7p in the nucleus	504	515.634	7.31746	7.08223	7.52704	7.38335	0.233249	0.089847	2.59607	0.00942969	0.0634635	2.0255	1.19748	1	1.19748
YDL236W	PHO13	PHOsphate metabolism	Conserved phosphatase acting as a metabolite repair enzyme; shows specific dephosphorylating activity on two side-products of central carbohydrate metabolism, 2-phosphoglycolate and 4-phosphoerythronate; alkaline phosphatase specific for p-nitrophenyl phosphate; also has protein phosphatase activity; human ortholog PGP shows similar substrate specificity, deletion causes similar metabolite accumu…	939	1156.36	7.73283	7.55978	7.64121	7.47175	-0.0693968	0.0815126	-0.851363	0.394568	0.709595	0.403878	0.148989	-1	-0.148989
YDL237W	AIM6	Altered Inheritance rate of Mitochondria	Protein of unknown function; required for respiratory growth; YDL237W is not an essential gene	1173	590.388	6.31186	6.28969	6.42367	6.22293	0.135407	0.0842218	1.60775	0.107891	0.360678	0.967016	0.44288	1	0.44288
YDL238C	GUD1	GUanine Deaminase	Guanine deaminase; a catabolic enzyme of the guanine salvage pathway producing xanthine and ammonia from guanine; activity is low in exponentially-growing cultures but expression is increased in post-diauxic and stationary-phase cultures	1470	65.2733	3.10867	2.54914	2.69088	2.80211	-0.398641	0.275943	-1.44465	0.148557	0.435919	0.828108	0.360594	-1	-0.360594
YDL239C	ADY3	Accumulation of DYads	Protein required for spore wall formation; subunit of leading edge protein (LEP) complex (Ssp1-Ady3-Don1-Irc10) that forms ring-like structure at leading edge of prospore membrane during meiosis II; mediates assembly of LEP complex, formation of ring-like structure via interaction with spindle pole body components, and prospore membrane maturation; potentially phosphorylated by Cdc28p; ADY3 has a…	2373	147.016	3.31157	3.3765	3.40131	3.05871	0.10573	0.167456	0.631392	0.527784	0.797176	0.277544	0.098446	1	0.098446
YDL240W	LRG1	Lim-RhoGap homolog	GTPase-activating protein (GAP); contains Rho1p-specific GAP activity, interacting with activated forms of Rho1p; functions along with Sac7p as a negative regulator of the Pkc1p-mediated cell wall integrity signaling pathway; negative regulator of cell wall 1,3-beta-glucan biosynthesis; required for efficient cell fusion; contains a RhoGAP domain and three Lin-11-Isl1-Mec-3 (LIM) domains	3054	346.316	4.45752	3.91145	4.28073	3.93784	-0.150638	0.139084	-1.08308	0.278775	0.601977	0.554746	0.22042	-1	-0.22042
YDL241W			Putative protein of unknown function; SWAT-GFP and mCherry fusion proteins localize to the endoplasmic reticulum; YDL241W is not an essential gene	372	80.1	5.47171	4.96861	5.25111	4.5888	-0.198325	0.183029	-1.08357	0.278554	0.601822	0.55509	0.220532	-1	-0.220532
YDL242W			Putative protein of unknown function; conserved across S. cerevisiae strains	354	18.8765	3.04497	3.13304	3.16369	3.12828	0.137489	0.369852	0.37174	0.710087	0.893643	0.148689	0.048836	1	0.048836
YDL243C	AAD4	Aryl-Alcohol Dehydrogenase	Putative aryl-alcohol dehydrogenase; involved in oxidative stress response; similar to P. chrysosporium aryl-alcohol dehydrogenase; expression induced in cells treated with the mycotoxin patulin; members of the AAD gene family comprise three pairs (AAD3 + AAD15, AAD6/AAD16 + AAD4, AAD10 + AAD14) whose two genes are more related to one another than to other members of the family	990	165.454	4.69131	4.79014	4.83356	4.57429	0.16711	0.14567	1.14718	0.251307	0.572948	0.599795	0.241885	1	0.241885
YDL244W	THI13	THIamine metabolism	Protein involved in synthesis of the thiamine precursor HMP; member of a subtelomeric gene family including THI5, THI11, THI12, and THI13; hydroxymethylpyrimidine is also known as HMP	1023	34.203	2.03765	2.59379	2.43138	2.56112	0.476795	0.279241	1.70747	0.0877352	0.314827	1.05683	0.501928	1	0.501928
YDL245C	HXT15	HeXose Transporter	Putative transmembrane polyol transporter; supports growth on and uptake of mannitol, sorbitol and xylitol with moderate affinity when overexpressed in a strain deleted for hexose family members; minor hexose transport activity when overexpressed in a similar strain; similarity to hexose transporters; expression is induced by low levels of glucose and repressed by high levels of glucose	1704	45.8107	2.18218	1.88688	1.93747	2.31163	-0.22086	0.271948	-0.81214	0.416711	0.727737	0.380165	0.138026	-1	-0.138026
YDL246C	SOR2		Sorbitol dehydrogenase; protein sequence is 99% identical to the Sor1p sorbitol dehydrogenase	1074	16.2354	1.84291	1.40821	0.725209	1.10849	-1.10159	0.383981	-2.86888	0.0041193	0.0341098	2.38518	1.46712	-1	-1.46712
YDL247W	MPH2	Maltose Permease Homolog	Alpha-glucoside permease; transports maltose, maltotriose, alpha-methylglucoside, and turanose; almost identical to Mph3p; encoded in a subtelomeric position in a region likely to have undergone duplication	1830	10.9014	-0.350613	-0.164781	-0.0550349	0.234468	0.221193	0.556577	0.397417	0.69106	0.884597	0.160484	0.0532545	1	0.0532545
YDL248W	COS7	COnserved Sequence	Endosomal protein involved in turnover of plasma membrane proteins; member of the DUP380 subfamily of conserved, often subtelomeric COS genes; required for the multivesicular vesicle body sorting pathway that internalizes plasma membrane proteins for degradation; Cos proteins provide ubiquitin in trans for nonubiquitinated cargo proteins; the authentic, non-tagged protein is detected in highly pu…	1152	73.0869	3.54155	3.172	3.36684	3.23558	-0.15501	0.196774	-0.787755	0.43084	0.736354	0.365684	0.132914	-1	-0.132914
YDR001C	NTH1	Neutral TreHalase	Neutral trehalase, degrades trehalose; required for thermotolerance and may mediate resistance to other cellular stresses; phosphorylated and activated by Cdc28p at the G1/S phase transition to coordinately regulate carbohydrate metabolism and the cell cycle; inhibited by Dcs1p; NTH1 has a paralog, NTH2, that arose from the whole genome duplication	2256	1484.22	6.64314	6.59074	6.83575	6.70869	0.215633	0.0718494	3.00119	0.0026893	0.0242752	2.57036	1.61484	1	1.61484
YDR002W	YRB1	Yeast Ran Binder	Ran GTPase binding protein; involved in nuclear protein import and RNA export, ubiquitin-mediated protein degradation during the cell cycle; shuttles between the nucleus and cytoplasm; is essential; homolog of human RanBP1	606	2469.97	9.39989	9.24238	9.38948	9.27026	0.012408	0.105849	0.117223	0.906683	0.970221	0.0425444	0.0131292	1	0.0131292
YDR003W	RCR2	Resistance to Congo Red	Vacuolar ubiquitin ligase-substrate adaptor; delivered to vacuole using ubiquitin as a sorting signal; presumably functions within the endosomal-vacuolar trafficking pathway, affecting events that determine whether plasma membrane proteins are degraded or routed to the plasma membrane; RCR2 has a paralog, RCR1, that arose from the whole genome duplication	633	566.085	7.27627	7.12473	7.15932	7.00297	-0.089279	0.0911114	-0.979888	0.327141	0.649971	0.485265	0.187106	-1	-0.187106
YDR003W-A			Putative protein of unknown function; identified by expression profiling and mass spectrometry	123	271.387	8.35101	8.72348	8.40504	8.24301	0.0858708	0.145457	0.590354	0.554953	0.813683	0.255743	0.0895449	1	0.0895449
YDR004W	RAD57	RADiation sensitive	Protein that stimulates strand exchange; stimulates strand exchange by stabilizing the binding of Rad51p to single-stranded DNA; involved in the recombinational repair of double-strand breaks in DNA during vegetative growth and meiosis; forms heterodimer with Rad55p	1383	492.04	5.98117	5.92031	5.69495	5.63552	-0.264906	0.0828082	-3.19903	0.00137891	0.0142823	2.86046	1.8452	-1	-1.8452
YDR005C	MAF1		Highly conserved negative regulator of RNA polymerase III; involved in tRNA processing and stability; inhibits tRNA degradation via rapid tRNA decay (RTD) pathway; binds N-terminal domain of Rpc160p subunit of Pol III to prevent closed-complex formation; regulated by phosphorylation mediated by TORC1, protein kinase A, Sch9p, casein kinase 2; localizes to cytoplasm during vegetative growth and tr…	1188	451.058	5.96727	5.70526	5.88881	6.02627	-0.0468559	0.123038	-0.380824	0.703334	0.88987	0.152839	0.0506734	-1	-0.0506734
YDR006C	SOK1	Suppressor Of Kinase	Protein of unknown function; overexpression suppresses the growth defect of mutants lacking protein kinase A activity; involved in cAMP-mediated signaling; localized to the nucleus; similar to the mouse testis-specific protein PBS13	2706	1284.51	6.38387	6.2679	6.23763	5.99786	-0.126489	0.103979	-1.21649	0.223799	0.541763	0.650143	0.26619	-1	-0.26619
YDR007W	TRP1	TRyPtophan	Phosphoribosylanthranilate isomerase; catalyzes the third step in tryptophan biosynthesis; in 2004, the sequence of TRP1 from strain S228C was updated by changing the previously annotated internal STOP (TAA) to serine (TCA); enhances vegetative growth at low and high temperatures when used as an auxotrophic marker in strains such as W303	675	218.203	5.72126	5.69848	5.63419	5.62436	-0.0586078	0.161674	-0.362506	0.716974	0.896022	0.144496	0.0476812	-1	-0.0476812
YDR008C			Dubious open reading frame; unlikely to encode a functional protein, based on available experimental and comparative sequence data; partially overlaps TRP1/YDR007W on opposite strand	351	12.8916	1.76386	3.14759	1.22853	3.26461	-0.566157	0.565635	-1.00092	0.316864	0.638483	0.499127	0.194851	-1	-0.194851
YDR009W	GAL3	GALactose metabolism	Transcriptional regulator; involved in activation of the GAL genes in response to galactose; forms a complex with Gal80p to relieve Gal80p inhibition of Gal4p; binds galactose and ATP but does not have galactokinase activity; GAL3 has a paralog, GAL1, that arose from the whole genome duplication	1563	1400.27	4.42429	7.75418	4.30886	8.16234	-0.0955937	0.160445	-0.595802	0.551307	0.811403	0.258606	0.0907631	-1	-0.0907631
[truncated: 5,094 more rows]

## Sheet: WT 1G vs WT G2
Systematic name	Standard name	Gene name	Description	Length	baseMean	mean(log2(FPKM WT G2))	mean(log2(FPKM WT 1G))	mean(log2(FPKM R30 G2))	mean(log2(FPKM R30 1G))	log2FoldChange_WT1GG2	lfcSE_WT1GG2	stat_WT1GG2	pvalue_WT1GG2	padj_WT1GG2	-log10(pvalue_R30WTG2)	-log10(padj_R30WTG2)	sign	signpval
[truncated: 6,111 more rows]

[truncated: 2 more sheets: rad30 1G vs rad30 G2, rad30 1G vs WT G2]
