# Supplementary material for: Deficiency of Polη in Saccharomyces cerevisiae reveals the impact of transcription on damage-induced cohesion
Source: PLoS Genet. 2021 Sep 9;17(9):e1009763. doi: 10.1371/journal.pgen.1009763 (PMC8454932; doi:10.1371/journal.pgen.1009763)
Supplement: S3 Data — (XLSX) [file pgen.1009763.s011.xlsx]

## Sheet: Oxidative phosphorylation
EnrichmentMap::ES (R30DSB.GseaPreranked)	EnrichmentMap::ES (WTDSB.GseaPreranked)	EnrichmentMap::fdr_qvalue (R30DSB.GseaPreranked)	EnrichmentMap::fdr_qvalue (WTDSB.GseaPreranked)	EnrichmentMap::fwer_qvalue (R30DSB.GseaPreranked)	EnrichmentMap::fwer_qvalue (WTDSB.GseaPreranked)	EnrichmentMap::Genes	EnrichmentMap::GS_DESCR	EnrichmentMap::gs_size	EnrichmentMap::GS_Type	EnrichmentMap::Name	EnrichmentMap::NES (R30DSB.GseaPreranked)	EnrichmentMap::NES (WTDSB.GseaPreranked)	EnrichmentMap::pvalue (R30DSB.GseaPreranked)	EnrichmentMap::pvalue (WTDSB.GseaPreranked)	name	selected	shared name
0.6891	0.32	0	0.2397	0	1	YPR020W|YBL099W|Q0085|YDL004W|Q0130|YOL077W-A|YBR039W|YJR121W|YKL016C|YML081C-A|YDR377W|YLR295C|Q0080|YDR298C|YPL078C|YDR322C-A|YPL271W	http://amigo.geneontology.org/cgi-bin/amigo/term_details?term=GO:0015985	17	ENR	ENERGY COUPLED PROTON TRANSPORT, DOWN ELECTROCHEMICAL GRADIENT	3.2854	1.536	0	0.0592	ENERGY COUPLED PROTON TRANSPORT, DOWN ELECTROCHEMICAL GRADIENT	TRUE	ENERGY COUPLED PROTON TRANSPORT, DOWN ELECTROCHEMICAL GRADIENT
0.6245	0.3582	0	0.0375	0	0.828	YDR148C|YIL125W|YOR065W|YIL155C|YIL066C|YPR191W|YDR019C|Q0105|YNL071W|YBL045C|YOL071W|YER070W|YKL141W|YAL044C|YMR118C|YDL022W|YMR189W|YDR529C|YFR033C|YFL018C|YGR183C|YHR001W-A|YJL166W|YOL059W	http://amigo.geneontology.org/cgi-bin/amigo/term_details?term=GO:1990204	24	ENR	OXIDOREDUCTASE COMPLEX	3.6801	2.1177	0	0.0091	OXIDOREDUCTASE COMPLEX	TRUE	OXIDOREDUCTASE COMPLEX
0.6891	0.32	0	0.2404	0	1	YPR020W|YBL099W|Q0085|YDL004W|Q0130|YOL077W-A|YBR039W|YJR121W|YKL016C|YML081C-A|YDR377W|YLR295C|Q0080|YDR298C|YPL078C|YDR322C-A|YPL271W	http://amigo.geneontology.org/cgi-bin/amigo/term_details?term=GO:0015986	17	ENR	ATP SYNTHESIS COUPLED PROTON TRANSPORT	3.3266	1.542	0	0.0584	ATP SYNTHESIS COUPLED PROTON TRANSPORT	TRUE	ATP SYNTHESIS COUPLED PROTON TRANSPORT
0.753	0.5094	0	0.0045	0	0.038	Q0250|YDL067C|YGL187C|YLR038C|YHR051W|YIL111W|YOR065W|YLR395C|YMR256C|YNL052W|YPR191W|Q0105|Q0275|YBL045C|YGL191W|YDR529C|YFR033C|YGR183C|YHR001W-A|YJL166W|Q0045	http://amigo.geneontology.org/cgi-bin/amigo/term_details?term=GO:0070069	21	ENR	CYTOCHROME COMPLEX	3.8065	2.6637	0	0	CYTOCHROME COMPLEX	TRUE	CYTOCHROME COMPLEX
0.198	0.1043	0	0.0266	0	0.567	Q0250|YJR137C|YDL067C|YEL039C|YKR069W|YDR148C|YGL187C|YBR084W|YHR051W|YIL111W|YCL030C|YJR048W|YLR395C|YMR256C|YGR204W|YNL052W|YPR191W|Q0050|Q0055|Q0060|YOR037W|Q0065|Q0070|Q0105|YLR304C|Q0110|Q0275|YBL045C|YCL033C|YCL035C|YDR286C|YDR376W|YDR513W|YDR529C|YFR033C|YGL160W|YGR183C|YGR207C|YDR402C|YHR001W-A|YJL166W|YLR047C|YLR364W|YML130C|YGL068W|YNL111C|YHR179W|YNR060W|YOR065W|YOR356W|YOR381W|YPL171C…	http://amigo.geneontology.org/cgi-bin/amigo/term_details?term=GO:0055114	366	ENR	OXIDATION-REDUCTION PROCESS	4.0952	2.2348	0	0	OXIDATION-REDUCTION PROCESS	TRUE	OXIDATION-REDUCTION PROCESS
0.6897	0.4743	0	0.013	0	0.166	Q0250|YDL067C|YEL039C|YGL187C|YHR051W|YIL111W|YOR065W|YJR048W|YLR395C|YMR256C|YNL052W|YPR191W|Q0105|Q0275|YOL071W|YDR529C|YFR033C|YGR183C|YHR001W-A|Q0045|YML120C|YJL166W	http://amigo.geneontology.org/cgi-bin/amigo/term_details?term=GO:0042773	22	ENR	ATP SYNTHESIS COUPLED ELECTRON TRANSPORT	3.6483	2.4613	0	0	ATP SYNTHESIS COUPLED ELECTRON TRANSPORT	TRUE	ATP SYNTHESIS COUPLED ELECTRON TRANSPORT
0.1968	0.1063	0.0078	0.5239	0.775	1	YPL032C|YDR353W|YHR106W|YJR009C|YCL030C|YOL068C|YLR174W|YNL241C|YPL017C|YNR074C|YDR197W|YMR108W|YGL160W|YLL056C|YNL009W|YOL059W|YCL018W|YLR047C|YNL037C|YML130C|YNR060W|YDL066W|YOR381W|YOR384W|YDL171C|YPR004C|YDR380W|YDL085W|YOR136W|YDL080C|YDR158W|YEL020C|YGR087C|YDL174C|YHR176W|YLR044C|YLR401C|YOR236W|YLR134W|YLR405W|YOR323C|YLR450W|YER069W|YBR019C|YGL039W|YKL220C|YOR025W|YGL236C|YLR214W|YDL042C…	http://amigo.geneontology.org/cgi-bin/amigo/term_details?term=GO:0050662	92	ENR	COENZYME BINDING	2.1541	1.2002	0	0.215	COENZYME BINDING	TRUE	COENZYME BINDING
0.6235	0.576	0	0.0048	0.001	0.026	Q0250|YDL067C|YLR038C|YGL187C|YHR051W|YIL111W|YLR395C|YMR256C|YNL052W|Q0050|Q0055|Q0060|Q0065|Q0070|YMR244C-A|Q0275|YGL226W|YGL191W|Q0045	http://amigo.geneontology.org/cgi-bin/amigo/term_details?term=GO:0016676	19	ENR	OXIDOREDUCTASE ACTIVITY, ACTING ON A HEME GROUP OF DONORS, OXYGEN AS ACCEPTOR	2.9486	2.7139	0	0	OXIDOREDUCTASE ACTIVITY, ACTING ON A HEME GROUP OF DONORS, OXYGEN AS ACCEPTOR	TRUE	OXIDOREDUCTASE ACTIVITY, ACTING ON A HEME GROUP OF DONORS, OXYGEN AS ACCEPTOR
0.2091	0.0937	0	0.4013	0.001	1	Q0250|YEL051W|YDL067C|YGL187C|YHR051W|YIL111W|YLR395C|YOL077W-A|YMR256C|YNL052W|YPR191W|YER166W|Q0050|Q0055|Q0060|Q0065|Q0070|Q0105|YMR244C-A|Q0275|YBL045C|YMR241W|YDR529C|YFR033C|YGR183C|YGR020C|YHR001W-A|YJL166W|YGR121C|YBR298C|YLR038C|YGR217W|YGR289C|YGL006W|YGL008C|YBR132C|YCR010C|YDL210W|YHL040C|YHR026W|YGL226W|YPL036W|YHR039C-A|YAL026C|YGL167C|YGL191W|YPL060W|YCL005W-A|YIL006W|YIL048W|YPL27…	http://amigo.geneontology.org/cgi-bin/amigo/term_details?term=GO:0015075	156	ENR	ION TRANSMEMBRANE TRANSPORTER ACTIVITY	2.9347	1.3106	0	0.1466	ION TRANSMEMBRANE TRANSPORTER ACTIVITY	TRUE	ION TRANSMEMBRANE TRANSPORTER ACTIVITY
0.5843	0.4692	0	0.0033	0	0.014	Q0250|YDL067C|YEL039C|YGL187C|YHR051W|YIL111W|YJR048W|YLR395C|YMR256C|YNL052W|YPR191W|Q0105|Q0275|YBL045C|YOL071W|YMR118C|YDR529C|YFR033C|YGR183C|YHR001W-A|YJL166W|YLR038C|YOR065W|YML054C|YKL141W|YGL191W|YKL192C|Q0045	http://amigo.geneontology.org/cgi-bin/amigo/term_details?term=GO:0070469	28	ENR	RESPIRATORY CHAIN	3.4397	2.7802	0	0	RESPIRATORY CHAIN	TRUE	RESPIRATORY CHAIN
0.6924	0.4929	0	0.0049	0	0.063	Q0250|YDL067C|YEL039C|YGL187C|YHR051W|YIL111W|YOR065W|YJR048W|YLR395C|YMR256C|YNL052W|YPR191W|YJL103C|Q0105|Q0275|YOL071W|YDR529C|YFR033C|YGR183C|YHR001W-A|Q0045|YML120C|YJL166W	http://amigo.geneontology.org/cgi-bin/amigo/term_details?term=GO:0006119	23	ENR	OXIDATIVE PHOSPHORYLATION	3.6791	2.5917	0	0	OXIDATIVE PHOSPHORYLATION	TRUE	OXIDATIVE PHOSPHORYLATION
0.1042	-0.0907	0.017	0.062	0.979	1	Q0250|YDL067C|YGL187C|YHR051W|YIL111W|YLR395C|YOL077W-A|YDL198C|YMR256C|YNL052W|YPR191W|YNL323W|Q0050|Q0055|Q0060|Q0065|Q0070|Q0105|YMR244C-A|Q0275|YDL058W|YBR241C|YBL045C|YMR241W|YER154W|YDR529C|YFR033C|YGR183C|YHR001W-A|YPL006W|YJL166W|YPL145C|YLR038C|YLR347C|YBR068C|YBR069C|YBR132C|YCR010C|YCL025C|YBR085W|YDL210W|YDR046C|YDR508C|YMR056C|YEL063C|YFL055W|YGL077C|YGR191W|YGL226W|YHL036W|YPL036W|Y…	http://amigo.geneontology.org/cgi-bin/amigo/term_details?term=GO:0022892	310	ENR	SUBSTRATE-SPECIFIC TRANSPORTER ACTIVITY	2.011	-1.8102	0	0.0213	SUBSTRATE-SPECIFIC TRANSPORTER ACTIVITY	TRUE	SUBSTRATE-SPECIFIC TRANSPORTER ACTIVITY
0.4314	0.2331	0	0.0362	0	0.818	Q0250|YEL051W|YDL067C|YGL187C|YHR051W|YIL111W|YDL128W|YLR395C|YOL077W-A|YMR256C|YLR447C|YNL052W|YPR191W|Q0050|Q0055|Q0060|Q0065|Q0070|Q0105|YMR244C-A|Q0275|YBL045C|YMR054W|Q0080|YDR529C|YFR033C|YGR183C|YGR020C|YHR001W-A|YJL166W|YLR038C|YBL099W|YBR039W|YBR127C|YNL321W|YHR026W|YLR295C|YGL226W|YHR039C-A|YGL191W|YCL005W-A|YPL271W|YPR020W|Q0085|YDL004W|Q0130|YCL073C|YEL027W|YML081C-A|YJL094C|YDR377W|Y…	http://amigo.geneontology.org/cgi-bin/amigo/term_details?term=GO:0015078	67	ENR	HYDROGEN ION TRANSMEMBRANE TRANSPORTER ACTIVITY	3.9916	2.1274	0	0.002	HYDROGEN ION TRANSMEMBRANE TRANSPORTER ACTIVITY	TRUE	HYDROGEN ION TRANSMEMBRANE TRANSPORTER ACTIVITY
0.4585	0.1608	0.0003	0.8067	0.045	1	YMR170C|YDL124W|YER069W|YER178W|YJR009C|YIL125W|YMR169C|YBR006W|YGR192C|YPL061W|YOR374W|YDR158W|YMR110C|YER073W|YBR115C|YMR226C|YHR039C|YJL052W|YOR323C|YFL018C|YOR388C|YFR030W	http://amigo.geneontology.org/cgi-bin/amigo/term_details?term=GO:0016903	22	ENR	OXIDOREDUCTASE ACTIVITY, ACTING ON THE ALDEHYDE OR OXO GROUP OF DONORS	2.5927	0.89	0	0.5905	OXIDOREDUCTASE ACTIVITY, ACTING ON THE ALDEHYDE OR OXO GROUP OF DONORS	TRUE	OXIDOREDUCTASE ACTIVITY, ACTING ON THE ALDEHYDE OR OXO GROUP OF DONORS
0.3333	0.2166	0	0.0509	0	0.95	Q0250|YDL067C|YEL039C|YGL187C|YHR051W|YIL111W|YJR048W|YLR395C|YMR256C|YFR016C|YNL052W|Q0050|YPL156C|Q0055|Q0115|Q0060|Q0120|Q0065|Q0070|Q0105|Q0110|YMR244C-A|Q0275|YBL071W-A|YCL035C|YDR098C|YMR118C|YDR513W|YER174C|YGL160W|YGR207C|YDR402C|YLR047C|YLR364W|YLR038C|YNL111C|YNR060W|YOR065W|YOR381W|YOR384W|YPL252C|YPR004C|YGL226W|YGL191W|YCR004C|YCR083W|YGR209C|YLR043C|YKL220C|YLR214W|YGL055W|YMR015C|Y…	http://amigo.geneontology.org/cgi-bin/amigo/term_details?term=GO:0009055	69	ENR	ELECTRON CARRIER ACTIVITY	3.1022	2.0347	0	0.0076	ELECTRON CARRIER ACTIVITY	TRUE	ELECTRON CARRIER ACTIVITY
0.3463	0.2103	0	0.0587	0	0.987	Q0250|YDR148C|YGL187C|YLR164W|YPR191W|Q0050|Q0055|Q0060|Q0065|Q0070|Q0105|YLR304C|Q0275|YBL045C|YMR118C|YDR529C|YFR033C|YNR001C|YGR183C|YHR001W-A|YJL166W|YNL037C|YOL126C|YGL068W|YIR031C|YPR001W|YBR238C|YMR056C|YOR355W|YBR243C|YDR031W|YOR136W|YDR231C|YDR375C|YGL018C|YGL119W|YDR178W|YGL191W|YIL070C|YOR221C|YDL174C|YOR297C|YKL093W|YLR201C|YML110C|YMR002W|YOR002W|YPL132W|YPR100W|YPR155C|YJL209W|YNL11…	http://amigo.geneontology.org/cgi-bin/amigo/term_details?term=GO:0009060	69	ENR	AEROBIC RESPIRATION	3.3078	1.9838	0	0	AEROBIC RESPIRATION	TRUE	AEROBIC RESPIRATION
0.2699	0.1451	0	0.0369	0	0.816	Q0250|YDL067C|YEL039C|YDR148C|YGL187C|YHR051W|YIL111W|YJR048W|YLR395C|YMR256C|YNL052W|YPR191W|Q0050|Q0055|Q0115|Q0060|Q0120|Q0065|Q0070|Q0105|YLR304C|Q0110|Q0275|YBL045C|YCL033C|YCL035C|YDR286C|YDR376W|YDR513W|YDR529C|YFR033C|YGL160W|YGR183C|YGR207C|YHR001W-A|YJL166W|YLR047C|YLR364W|YML130C|YGL068W|YNL111C|YNR060W|YOR065W|YOR356W|YOR381W|YOR384W|YPL252C|YPR004C|YBR085W|YJL103C|YBR238C|YMR056C|YOR…	http://amigo.geneontology.org/cgi-bin/amigo/term_details?term=GO:0006091	162	ENR	GENERATION OF PRECURSOR METABOLITES AND ENERGY	3.7943	2.1285	0	0.0039	GENERATION OF PRECURSOR METABOLITES AND ENERGY	TRUE	GENERATION OF PRECURSOR METABOLITES AND ENERGY
0.2291	0.1278	0	0.2021	0	1	Q0250|YEL051W|YDL067C|YGL187C|YHR051W|YIL111W|YLR395C|YOL077W-A|YMR256C|YNL052W|YPR191W|Q0050|Q0055|Q0060|Q0065|Q0070|Q0105|YMR244C-A|Q0275|YBL045C|YDR529C|YFR033C|YGR183C|YGR020C|YHR001W-A|YJL166W|YGR121C|YBR298C|YLR038C|YGR217W|YGR289C|YGL006W|YBR132C|YCR010C|YDL210W|YHL040C|YHR026W|YGL226W|YHR039C-A|YGL167C|YGL191W|YPL060W|YCL005W-A|YPL271W|YPR020W|YJL133W|YKR052C|YLL015W|Q0085|Q0130|YLR411W|Y…	http://amigo.geneontology.org/cgi-bin/amigo/term_details?term=GO:0008324	124	ENR	CATION TRANSMEMBRANE TRANSPORTER ACTIVITY	2.9529	1.6123	0	0.0379	CATION TRANSMEMBRANE TRANSPORTER ACTIVITY	TRUE	CATION TRANSMEMBRANE TRANSPORTER ACTIVITY
0.2043	0.1096	0	0.0302	0	0.666	YJR137C|Q0250|YDL067C|YKR069W|YBR084W|YGL187C|YHR051W|YCL030C|YIL111W|YLR395C|YGR204W|YMR256C|YNL052W|YPR191W|Q0050|Q0055|YOR037W|Q0060|Q0065|Q0070|Q0105|Q0110|YMR244C-A|Q0275|YBL045C|YCL033C|YCL035C|YDR376W|YDR098C|YDR513W|YER174C|YDR096W|YDR529C|YFR033C|YGL160W|YGR183C|YDR402C|YHR001W-A|YJL166W|YLR047C|YLR364W|YML130C|YLR038C|YHR179W|YNR060W|YOR356W|YPL171C|YOR381W|YOR384W|YPL252C|YML051W|YBR24…	http://amigo.geneontology.org/cgi-bin/amigo/term_details?term=GO:0016491	331	ENR	OXIDOREDUCTASE ACTIVITY	4.0749	2.1989	0	0	OXIDOREDUCTASE ACTIVITY	TRUE	OXIDOREDUCTASE ACTIVITY
0.1045	-0.1002	0.015	0.0441	0.96	0.998	YOL077W-A|YDL198C|YLL006W|YAL010C|YBR241C|YER017C|YBR068C|YBR069C|YMR089C|YBR132C|YCR010C|YBR085W|YCL025C|YDL210W|YOL026C|YDR046C|YDR508C|YMR056C|YEL063C|YFL055W|YGL077C|YGR191W|YHL036W|YKL174C|YKR039W|YLL061W|YNL268W|YNL270C|YNR056C|YOL020W|YOR348C|YPL265W|YPL274W|YNL101W|YCL038C|YPL271W|YER119C|YKL146W|YPR020W|Q0085|Q0130|YDR377W|YJL212C|YJR121W|YKL016C|YPL078C|YHL016C|YPR021C|YAL022C|YBR021W|Y…	http://amigo.geneontology.org/cgi-bin/amigo/term_details?term=GO:0055085	280	ENR	TRANSMEMBRANE TRANSPORT	2.0361	-1.8984	0.0041	0.006	TRANSMEMBRANE TRANSPORT	TRUE	TRANSMEMBRANE TRANSPORT
0.6891	0.32	0	0.22	0	1	YPR020W|YBL099W|Q0085|YDL004W|YOL077W-A|Q0130|YBR039W|YJR121W|YKL016C|YML081C-A|YDR377W|YLR295C|YDR298C|Q0080|YPL078C|YDR322C-A|YPL271W	http://amigo.geneontology.org/cgi-bin/amigo/term_details?term=GO:0045259	17	ENR	PROTON-TRANSPORTING ATP SYNTHASE COMPLEX	3.2905	1.5692	0	0.0508	PROTON-TRANSPORTING ATP SYNTHASE COMPLEX	TRUE	PROTON-TRANSPORTING ATP SYNTHASE COMPLEX
0.2858	0.1826	0	0.0314	0	0.743	Q0250|YDL067C|YEL039C|YDR148C|YGL187C|YHR051W|YIL111W|YJR048W|YLR395C|YMR256C|YNL052W|YPR191W|Q0050|Q0055|Q0115|Q0060|Q0120|Q0065|Q0070|Q0105|YLR304C|Q0110|Q0275|YBL045C|YDR529C|YFR033C|YGR183C|YHR001W-A|YJL166W|YGL068W|YOR065W|YBR085W|YBR238C|YMR056C|YOR355W|YBR243C|YDR031W|YDR231C|YDR375C|YGL018C|YGL119W|YDR178W|YGL191W|YIL070C|YJR120W|YKL093W|YLR087C|YLR201C|YML110C|YMR002W|YOL008W|YOR002W|YPL…	http://amigo.geneontology.org/cgi-bin/amigo/term_details?term=GO:0015980	111	ENR	ENERGY DERIVATION BY OXIDATION OF ORGANIC COMPOUNDS	3.382	2.1619	0	0.0021	ENERGY DERIVATION BY OXIDATION OF ORGANIC COMPOUNDS	TRUE	ENERGY DERIVATION BY OXIDATION OF ORGANIC COMPOUNDS
0.2444	0.1374	0	0.2354	0.005	1	Q0250|YEL051W|YDL067C|YGL187C|YHR051W|YIL111W|YLR395C|YOL077W-A|YMR256C|YNL052W|YPR191W|Q0050|Q0055|Q0060|Q0065|Q0070|Q0105|YMR244C-A|Q0275|YBL045C|YDR529C|YFR033C|YGR183C|YGR020C|YHR001W-A|YJL166W|YLR038C|YGR217W|YGL006W|YDL210W|YHL040C|YHR026W|YGL226W|YHR039C-A|YGL167C|YGL191W|YPL060W|YCL005W-A|YPL271W|YPR020W|YJL133W|YKR052C|YLL015W|Q0085|Q0130|YLR411W|YDR205W|YDR270W|YJL094C|YGL255W|YJL129C|Y…	http://amigo.geneontology.org/cgi-bin/amigo/term_details?term=GO:0022890	109	ENR	INORGANIC CATION TRANSMEMBRANE TRANSPORTER ACTIVITY	2.8406	1.5505	0	0.0513	INORGANIC CATION TRANSMEMBRANE TRANSPORTER ACTIVITY	TRUE	INORGANIC CATION TRANSMEMBRANE TRANSPORTER ACTIVITY
0.6235	0.576	0	0.0044	0.001	0.033	Q0250|YDL067C|YLR038C|YGL187C|YHR051W|YIL111W|YLR395C|YMR256C|YNL052W|Q0050|Q0055|Q0060|Q0065|Q0070|YMR244C-A|Q0275|YGL226W|YGL191W|Q0045	http://amigo.geneontology.org/cgi-bin/amigo/term_details?term=GO:0016675	19	ENR	OXIDOREDUCTASE ACTIVITY, ACTING ON A HEME GROUP OF DONORS	2.9386	2.6852	0	0	OXIDOREDUCTASE ACTIVITY, ACTING ON A HEME GROUP OF DONORS	TRUE	OXIDOREDUCTASE ACTIVITY, ACTING ON A HEME GROUP OF DONORS
0.6737	0.4655	0	0.0046	0	0.054	Q0250|YDL067C|YGL187C|YLR038C|YHR051W|YIL111W|YOR065W|YLR395C|YMR256C|YNL052W|YPR191W|Q0105|Q0275|YBL045C|YOL071W|YKL141W|YGL191W|YMR118C|YDR529C|YFR033C|YGR183C|YHR001W-A|YJL166W|Q0045	http://amigo.geneontology.org/cgi-bin/amigo/term_details?term=GO:0098803	24	ENR	RESPIRATORY CHAIN COMPLEX	3.6266	2.6211	0	0	RESPIRATORY CHAIN COMPLEX	TRUE	RESPIRATORY CHAIN COMPLEX
0.5309	0.2781	0	0.0247	0	0.511	Q0250|YDL067C|YGL187C|YHR051W|YIL111W|YOL077W-A|YLR395C|YMR256C|YNL052W|YPR191W|YMR115W|Q0105|Q0275|YBL045C|YER017C|Q0080|YDR529C|YFR033C|YGR183C|YHR001W-A|YJL166W|YLR038C|YBL099W|YOR065W|YBR039W|YMR089C|YNR017W|YLR295C|YGL191W|YOR232W|YIL022W|YPL271W|YPR020W|YDL004W|Q0085|Q0130|YML081C-A|YJL143W|YDR377W|YOL071W|YPR024W|YEL059C-A|YNL328C|YJR121W|YKL016C|YDR298C|YPL078C|YDR322C-A|YCL044C|Q0045	http://amigo.geneontology.org/cgi-bin/amigo/term_details?term=GO:0098800	50	ENR	INNER MITOCHONDRIAL MEMBRANE PROTEIN COMPLEX	4.2062	2.2564	0	0	INNER MITOCHONDRIAL MEMBRANE PROTEIN COMPLEX	TRUE	INNER MITOCHONDRIAL MEMBRANE PROTEIN COMPLEX
0.6897	0.4743	0	0.0133	0	0.202	Q0250|YDL067C|YEL039C|YGL187C|YHR051W|YIL111W|YOR065W|YJR048W|YLR395C|YMR256C|YNL052W|YPR191W|Q0105|Q0275|YOL071W|YDR529C|YFR033C|YGR183C|YHR001W-A|Q0045|YML120C|YJL166W	http://amigo.geneontology.org/cgi-bin/amigo/term_details?term=GO:0042775	22	ENR	MITOCHONDRIAL ATP SYNTHESIS COUPLED ELECTRON TRANSPORT	3.5828	2.4262	0	0	MITOCHONDRIAL ATP SYNTHESIS COUPLED ELECTRON TRANSPORT	TRUE	MITOCHONDRIAL ATP SYNTHESIS COUPLED ELECTRON TRANSPORT
0.1352	-0.0798	0.0018	0.2261	0.246	1	Q0250|YDL067C|YGL187C|YHR051W|YIL111W|YLR395C|YOL077W-A|YDL198C|YMR256C|YNL052W|YPR191W|Q0050|Q0055|Q0060|Q0065|Q0070|Q0105|YMR244C-A|Q0275|YBR241C|YBL045C|YMR241W|YDR529C|YFR033C|YGR183C|YHR001W-A|YJL166W|YLR038C|YBR068C|YBR069C|YBR132C|YCR010C|YCL025C|YBR085W|YDL210W|YDR046C|YDR508C|YMR056C|YEL063C|YFL055W|YGL077C|YGR191W|YGL226W|YHL036W|YPL036W|YKL174C|YKR039W|YGL191W|YLL061W|YPL060W|YNL268W|Y…	http://amigo.geneontology.org/cgi-bin/amigo/term_details?term=GO:0022891	264	ENR	SUBSTRATE-SPECIFIC TRANSMEMBRANE TRANSPORTER ACTIVITY	2.3835	-1.4339	0	0.0884	SUBSTRATE-SPECIFIC TRANSMEMBRANE TRANSPORTER ACTIVITY	TRUE	SUBSTRATE-SPECIFIC TRANSMEMBRANE TRANSPORTER ACTIVITY
-0.1845	-0.2661	0.3573	0.0288	1	0.959	YLR170C|YNL189W|YOR069W|YGR062C|YLR378C|YOR132W|YJL024C|YJL143W|YGL238W|YJL154C|YGR057C|YDL058W|YJR132W|YER154W|YPL094C|YKL176C|YJR005W|YMR203W|YPL195W|YJR058C|YPL125W|YER110C|YNL070W|YGL241W|YNL328C|YKL135C|YNL121C|YLR347C|YPR029C|YBL037W|YOR160W|YHR012W|YNR017W|YDR395W|YGL016W|YDR086C|YGR218W|YIL022W|YBR283C|YER157W	http://amigo.geneontology.org/cgi-bin/amigo/term_details?term=GO:0008565	40	ENR	PROTEIN TRANSPORTER ACTIVITY	-1.3782	-2.0165	0.1055	0.0019	PROTEIN TRANSPORTER ACTIVITY	TRUE	PROTEIN TRANSPORTER ACTIVITY
0.3778	0.2225	0	0.0301	0	0.722	Q0250|YEL051W|YDL067C|YGL187C|YHR051W|YIL111W|YDL128W|YLR395C|YOL077W-A|YMR256C|YLR447C|YNL052W|YPR191W|Q0050|Q0055|Q0060|Q0065|Q0070|Q0105|YMR244C-A|Q0275|YBL045C|YMR054W|Q0080|YDR529C|YFR033C|YGR183C|YGR020C|YHR001W-A|YJL166W|YLR038C|YBL099W|YBR039W|YDL210W|YBR127C|YNL321W|YHR026W|YLR295C|YGL226W|YHR039C-A|YGL191W|YCL005W-A|YPL271W|YPR020W|YOR087W|Q0085|YDL004W|Q0130|YCL073C|YEL027W|YML081C-A|Y…	http://amigo.geneontology.org/cgi-bin/amigo/term_details?term=GO:0015077	76	ENR	MONOVALENT INORGANIC CATION TRANSMEMBRANE TRANSPORTER ACTIVITY	3.6624	2.1713	0	0	MONOVALENT INORGANIC CATION TRANSMEMBRANE TRANSPORTER ACTIVITY	TRUE	MONOVALENT INORGANIC CATION TRANSMEMBRANE TRANSPORTER ACTIVITY
0.3776	0.2141	0	0.0256	0	0.575	Q0250|YDL067C|YEL039C|YDR148C|YGL187C|YHR051W|YIL111W|YJR048W|YLR395C|YMR256C|YNL052W|YLR164W|YPR191W|Q0050|Q0055|Q0115|Q0060|Q0120|Q0065|Q0070|Q0105|YLR304C|Q0110|Q0275|YBL045C|YMR118C|YDR529C|YFR033C|YNR001C|YGR183C|YHR001W-A|YJL166W|YNL037C|YOL126C|YGL068W|YOR065W|YIR031C|YBR085W|YPR001W|YBR238C|YMR056C|YOR355W|YBR243C|YDR031W|YOR136W|YDR231C|YDR375C|YGL018C|YGL119W|YDR178W|YGL191W|YIL070C|YOR…	http://amigo.geneontology.org/cgi-bin/amigo/term_details?term=GO:0045333	85	ENR	CELLULAR RESPIRATION	3.9678	2.2299	0	0	CELLULAR RESPIRATION	TRUE	CELLULAR RESPIRATION
0.6891	0.32	0	0.2403	0	1	YPR020W|YBL099W|YDL004W|Q0085|YOL077W-A|Q0130|YBR039W|YJR121W|YKL016C|YML081C-A|YDR377W|YLR295C|YDR298C|Q0080|YPL078C|YDR322C-A|YPL271W	http://amigo.geneontology.org/cgi-bin/amigo/term_details?term=GO:0005753	17	ENR	MITOCHONDRIAL PROTON-TRANSPORTING ATP SYNTHASE COMPLEX	3.2341	1.5366	0	0.0539	MITOCHONDRIAL PROTON-TRANSPORTING ATP SYNTHASE COMPLEX	TRUE	MITOCHONDRIAL PROTON-TRANSPORTING ATP SYNTHASE COMPLEX
0.6924	0.4583	0	0.0127	0	0.185	Q0250|YDL067C|YEL039C|YGL187C|YHR051W|YIL111W|YJR048W|YLR395C|YMR256C|YNL052W|YPR191W|Q0115|Q0120|Q0105|Q0110|Q0275|YOL071W|YDR529C|YFR033C|YGR183C|YHR001W-A|YML120C|YJL166W|YOR065W|Q0045	http://amigo.geneontology.org/cgi-bin/amigo/term_details?term=GO:0022904	25	ENR	RESPIRATORY ELECTRON TRANSPORT CHAIN	3.7067	2.4382	0	0	RESPIRATORY ELECTRON TRANSPORT CHAIN	TRUE	RESPIRATORY ELECTRON TRANSPORT CHAIN
0.0928	-0.0911	0.0144	0.0375	0.944	0.992	Q0250|YDL067C|YGL187C|YHR051W|YIL111W|YLR395C|YOL077W-A|YDL198C|YMR256C|YNL052W|YPR191W|YNL323W|Q0050|Q0055|Q0060|Q0065|Q0070|Q0105|YMR244C-A|Q0275|YBR241C|YDL058W|YBL045C|YMR241W|YKR104W|YOL075C|YER154W|YDR529C|YFR033C|YGR183C|YHR001W-A|YPL006W|YJL166W|YPL145C|YLR038C|YLR347C|YBR068C|YBR069C|YBR132C|YCR010C|YBR085W|YCL025C|YDL210W|YDR046C|YDR508C|YMR056C|YEL063C|YFL055W|YGL077C|YGR191W|YGL226W|Y…	http://amigo.geneontology.org/cgi-bin/amigo/term_details?term=GO:0005215	374	ENR	TRANSPORTER ACTIVITY	2.0433	-1.943	0.0062	0.0101	TRANSPORTER ACTIVITY	TRUE	TRANSPORTER ACTIVITY
0.3658	0.215	0.0063	0.4354	0.679	1	YER069W|YJR009C|YOR025W|YCL030C|YOL068C|YDL042C|YLR174W|YPL015C|YDL022W|YNL009W|YOL059W|YCL018W|YNL037C|YER081W|YIL094C|YDL066W|YIL074C|YNL274C|YDR191W|YGR192C|YOR136W|YKL029C|YDR158W|YJL052W|YOR388C	http://amigo.geneontology.org/cgi-bin/amigo/term_details?term=GO:0051287	25	ENR	NAD BINDING	2.1939	1.2773	0	0.1822	NAD BINDING	TRUE	NAD BINDING
0.6235	0.576	0	0.0043	0	0.041	Q0250|YDL067C|YLR038C|YGL187C|YHR051W|YIL111W|YLR395C|YMR256C|YNL052W|Q0050|Q0055|Q0060|Q0065|Q0070|YMR244C-A|Q0275|YGL226W|YGL191W|Q0045	http://amigo.geneontology.org/cgi-bin/amigo/term_details?term=GO:0015002	19	ENR	HEME-COPPER TERMINAL OXIDASE ACTIVITY	2.9763	2.6506	0	0	HEME-COPPER TERMINAL OXIDASE ACTIVITY	TRUE	HEME-COPPER TERMINAL OXIDASE ACTIVITY
0.51	0.1854	0.0008	0.7792	0.119	1	YBL099W|Q0085|YDL004W|Q0130|YOL077W-A|YBR039W|YJR121W|YKL016C|YML081C-A|YBR127C|YDR377W|YLR295C|YDL185W|YDR298C|Q0080|YGR020C|YPL271W	http://amigo.geneontology.org/cgi-bin/amigo/term_details?term=GO:0046933	17	ENR	PROTON-TRANSPORTING ATP SYNTHASE ACTIVITY, ROTATIONAL MECHANISM	2.4778	0.9135	0	0.5565	PROTON-TRANSPORTING ATP SYNTHASE ACTIVITY, ROTATIONAL MECHANISM	TRUE	PROTON-TRANSPORTING ATP SYNTHASE ACTIVITY, ROTATIONAL MECHANISM
0.6235	0.576	0	0.0048	0.003	0.031	Q0250|YDL067C|YLR038C|YGL187C|YHR051W|YIL111W|YLR395C|YMR256C|YNL052W|Q0050|Q0055|Q0060|Q0065|Q0070|YMR244C-A|Q0275|YGL226W|YGL191W|Q0045	http://amigo.geneontology.org/cgi-bin/amigo/term_details?term=GO:0004129	19	ENR	CYTOCHROME-C OXIDASE ACTIVITY	2.9181	2.6916	0	0	CYTOCHROME-C OXIDASE ACTIVITY	TRUE	CYTOCHROME-C OXIDASE ACTIVITY
0.4689	0.2316	0.0034	0.5686	0.44	1	YMR170C|YER069W|YJR009C|YMR169C|YBR006W|YGR192C|YPL061W|YOR374W|YDR158W|YMR110C|YER073W|YBR115C|YMR226C|YHR039C|YJL052W|YOR323C|YOR388C	http://amigo.geneontology.org/cgi-bin/amigo/term_details?term=GO:0016620	17	ENR	OXIDOREDUCTASE ACTIVITY, ACTING ON THE ALDEHYDE OR OXO GROUP OF DONORS, NAD OR NADP AS ACCEPTOR	2.2944	1.1575	0	0.2594	OXIDOREDUCTASE ACTIVITY, ACTING ON THE ALDEHYDE OR OXO GROUP OF DONORS, NAD OR NADP AS ACCEPTOR	TRUE	OXIDOREDUCTASE ACTIVITY, ACTING ON THE ALDEHYDE OR OXO GROUP OF DONORS, NAD OR NADP AS ACCEPTOR
0.4445	0.3083	0.0001	0.0859	0.013	0.999	YDR148C|YLR164W|YNL117W|YLR304C|YOL071W|YCR005C|YMR118C|YDL078C|YNR001C|YKL085W|YNL037C|YOL126C|YIL125W|YJL045W|YIR031C|YJL200C|YPR001W|YOR136W|YDR178W|YKL141W|YKL148C|YGR244C|YOR297C|YLL041C|YOR142W|YPL262W	http://amigo.geneontology.org/cgi-bin/amigo/term_details?term=GO:0006099	26	ENR	TRICARBOXYLIC ACID CYCLE	2.7511	1.8796	0	0.0115	TRICARBOXYLIC ACID CYCLE	TRUE	TRICARBOXYLIC ACID CYCLE
0.5018	0.2432	0	0.3256	0	1	YPR020W|Q0085|YDL004W|Q0130|YOL077W-A|YDR270W|YML081C-A|YDR377W|Q0080|YDR038C|YDR039C|YDR040C|YBL099W|YGL006W|YBR039W|YGL008C|YJR121W|YKL016C|YLR295C|YPL036W|YDR298C|YGL167C|YPL078C|YDR322C-A|YPL271W	http://amigo.geneontology.org/cgi-bin/amigo/term_details?term=GO:0006754	25	ENR	ATP BIOSYNTHETIC PROCESS	2.9711	1.4111	0	0.0978	ATP BIOSYNTHETIC PROCESS	TRUE	ATP BIOSYNTHETIC PROCESS
0.4134	0.1918	0	0.096	0	1	Q0250|YOR330C|YAL048C|YDL067C|YDR148C|YGL187C|YHR051W|YIL111W|YOL077W-A|YLR395C|YMR256C|YNL052W|YPR191W|YLL006W|YMR115W|YAL010C|Q0105|YNL071W|Q0275|YBL045C|YER017C|Q0080|YDR529C|YFR033C|YGR183C|YHR001W-A|YJL166W|YLR038C|YBL099W|YOR065W|YBR039W|YMR089C|YLR163C|YNR017W|YLR295C|YBR091C|YGL191W|YEL020W-A|YGR082W|YGR181W|YHR005C-A|YOR232W|YIL022W|YJR135W-A|YPL271W|YPR020W|YDL004W|Q0085|Q0130|YML081C-A…	http://amigo.geneontology.org/cgi-bin/amigo/term_details?term=GO:0098798	70	ENR	MITOCHONDRIAL PROTEIN COMPLEX	3.8888	1.8332	0	0.0312	MITOCHONDRIAL PROTEIN COMPLEX	TRUE	MITOCHONDRIAL PROTEIN COMPLEX
0.1219	-0.0794	0.0026	0.1671	0.346	1	Q0250|YDL067C|YGL187C|YHR051W|YIL111W|YLR395C|YOL077W-A|YDL198C|YMR256C|YNL052W|YPR191W|Q0050|Q0055|Q0060|Q0065|Q0070|Q0105|YMR244C-A|Q0275|YBR241C|YBL045C|YMR241W|YKR104W|YOL075C|YDR529C|YFR033C|YGR183C|YHR001W-A|YJL166W|YLR038C|YBR068C|YBR069C|YBR132C|YCR010C|YCL025C|YBR085W|YDL210W|YDR046C|YDR508C|YMR056C|YEL063C|YFL055W|YGL077C|YGR191W|YGL226W|YHL036W|YPL036W|YKL174C|YKR039W|YGL191W|YLL061W|Y…	http://amigo.geneontology.org/cgi-bin/amigo/term_details?term=GO:0022857	303	ENR	TRANSMEMBRANE TRANSPORTER ACTIVITY	2.3318	-1.5341	0.0019	0.0581	TRANSMEMBRANE TRANSPORTER ACTIVITY	TRUE	TRANSMEMBRANE TRANSPORTER ACTIVITY
0.3661	0.2047	0.0009	0.3449	0.133	1	YDR148C|YBR221C|YKR097W| YBR218C|YLR164W|YLR174W|YPL017C|YPR001W |YLR304C|YNL071W|YCR005C|YMR118C|YDL078C|YNR001C|YFL018C|YKL085W|YNL009W|YNL037C|YOL126C|YER178W|YIL125W|YDL066W|YJL045W|YGL062W|YOR136W|YDR178W|YKL141W|YKL148C|YGR244C|YLL041C|YOR142W|YPL262W	http://www.genome.jp/kegg-bin/show_pathway?sce00020	32	ENR	CITRATE CYCLE (TCA CYCLE)	2.4668	1.3858	0	0.1072	CITRATE CYCLE (TCA CYCLE)	TRUE	CITRATE CYCLE (TCA CYCLE)
0.7062	0.5031	0	0.0048	0	0.051	Q0250|YDL067C|YGL187C|YLR038C|YHR051W|YIL111W|YOR065W|YLR395C|YMR256C|YNL052W|YPR191W|Q0105|Q0275|YBL045C|YOL071W|YGL191W|YDR529C|YFR033C|YGR183C|YHR001W-A|YJL166W|Q0045	http://amigo.geneontology.org/cgi-bin/amigo/term_details?term=GO:0005746	22	ENR	MITOCHONDRIAL RESPIRATORY CHAIN	3.6544	2.6293	0	0.0021	MITOCHONDRIAL RESPIRATORY CHAIN	TRUE	MITOCHONDRIAL RESPIRATORY CHAIN
0.3867	0.2657	0	0.031	0	0.687	Q0250|YDL067C|YEL039C|YGL187C|YHR051W|YIL111W|YJR048W|YLR395C|YMR256C|YNL052W|YLR164W|YPR191W|Q0115|Q0120|Q0105|Q0110|Q0275|YBL045C|YCL033C|YCL035C|YDR286C|YDR376W|YMR118C|YDR513W|YDR529C|YFR033C|YGL160W|YGR183C|YGR207C|YHR001W-A|YJL166W|YLR047C|YLR364W|YML130C|YNL111C|YNR060W|YOR065W|YOR356W|YOR381W|YOR384W|YPL252C|YPR004C|YKL220C|YLR214W|YGL055W|YOL152W|YOL071W|YLL051C|YML120C|YML054C|YJL045W|Y…	http://amigo.geneontology.org/cgi-bin/amigo/term_details?term=GO:0022900	55	ENR	ELECTRON TRANSPORT CHAIN	3.2579	2.19	0	0	ELECTRON TRANSPORT CHAIN	TRUE	ELECTRON TRANSPORT CHAIN

## Sheet: Nucleotide metabolism
EnrichmentMap::ES (R30DSB.GseaPreranked)	EnrichmentMap::ES (WTDSB.GseaPreranked)	EnrichmentMap::fdr_qvalue (R30DSB.GseaPreranked)	EnrichmentMap::fdr_qvalue (WTDSB.GseaPreranked)	EnrichmentMap::fwer_qvalue (R30DSB.GseaPreranked)	EnrichmentMap::fwer_qvalue (WTDSB.GseaPreranked)	EnrichmentMap::Genes	EnrichmentMap::GS_DESCR	EnrichmentMap::gs_size	EnrichmentMap::GS_Type	EnrichmentMap::Name	EnrichmentMap::NES (R30DSB.GseaPreranked)	EnrichmentMap::NES (WTDSB.GseaPreranked)	EnrichmentMap::pvalue (R30DSB.GseaPreranked)	EnrichmentMap::pvalue (WTDSB.GseaPreranked)	name	selected	shared name
0.5119	0.2482	0	0.2651	0	1	YPR020W|Q0085|YDL004W|Q0130|YOL077W-A|YDR270W|YML081C-A|YDR377W|Q0080|YDR038C|YDR039C|YDR040C|YBL099W|YGL006W|YBR039W|YGL008C|YJR121W|YKL016C|YKL067W|YLR295C|YPL036W|YDR298C|YGL167C|YPL078C|YDR322C-A|YPL271W	http://amigo.geneontology.org/cgi-bin/amigo/term_details?term=GO:0009145	26	ENR	PURINE NUCLEOSIDE TRIPHOSPHATE BIOSYNTHETIC PROCESS	3.0587	1.4991	0	0.0629	PURINE NUCLEOSIDE TRIPHOSPHATE BIOSYNTHETIC PROCESS	TRUE	PURINE NUCLEOSIDE TRIPHOSPHATE BIOSYNTHETIC PROCESS
0.2538	0.0795	0	0.8415	0.006	1	YNL141W|YDR408C|YOR054C|YBR084W|YJR105W|YJR133W|YOL061W|YOL077W-A|YGR204W|YEL021W|YLR231C|YJL130C|YKL181W|YOR074C|Q0080|YKL216W|YER099C|YBL039C|YMR217W|YMR300C|YBL068W|YBL099W|YGL006W|YBR039W|YGL008C|YLR295C|YPL036W|YGL167C|YLR328W|YLR359W|YOR236W|YGL234W|YBR284W|YLR420W|YDR428C|YPL271W|YGR010W|YML022W|YPR020W|YML035C|Q0085|YDL004W|Q0130|YAR015W|YBL098W|YDL045C|YDR270W|YML081C-A|YDR226W|YFR047C|Y…	http://amigo.geneontology.org/cgi-bin/amigo/term_details?term=GO:1901293	91	ENR	NUCLEOSIDE PHOSPHATE BIOSYNTHETIC PROCESS	2.8136	0.8533	0	0.6245	NUCLEOSIDE PHOSPHATE BIOSYNTHETIC PROCESS	TRUE	NUCLEOSIDE PHOSPHATE BIOSYNTHETIC PROCESS
0.2132	0.1012	0.0165	0.7658	0.975	1	YNL200C|YKL060C|YKL152C|YLR345W|YLR354C|YNL241C|YLR231C|YLR446W|YMR205C|YMR323W|YNR034W|YOL056W|YOL059W|YOR283W|YOR347C|YOR393W|YPL281C|YDR516C|YGR254W|YBR145W|YHR174W|YPL075W|YDL085W|YMR083W|YMR303C|YOL086C|YAL038W|YLR328W|YDR428C|YGR010W|YNL199C|YCL040W|YBL098W|YFR047C|YJR025C|YBR196C|YDR400W|YJR078W|YEL041W|YCR012W|YCR073W-A|YDL021W|YDL022W|YDL078C|YGL067W|YMR315W|YML120C|YMR145C|YER178W|YFR05…	http://amigo.geneontology.org/cgi-bin/amigo/term_details?term=GO:0019362	67	ENR	PYRIDINE NUCLEOTIDE METABOLIC PROCESS	2.0175	0.9364	0.004	0.535	PYRIDINE NUCLEOTIDE METABOLIC PROCESS	TRUE	PYRIDINE NUCLEOTIDE METABOLIC PROCESS
0.249	0.1005	0	0.2058	0	1	Q0250|YDL067C|YEL039C|YGL187C|YBR084W|YHR051W|YIL111W|YOL061W|YJR048W|YLR395C|YOL077W-A|YMR256C|YGR204W|YNL052W|YPR191W|Q0105|Q0275|YOR074C|YDR529C|YFR033C|YOR155C|YGR183C|YHR001W-A|YJL166W|YKR099W|YOR065W|YJL103C|YPL075W|YPL036W|YPL271W|YPR020W|YML035C|YCL040W|Q0085|Q0130|YAR015W|YBR252W|YDL045C|YOR163W|YDR226W|YDR236C|YDR377W|YDR400W|YBR196C|YEL041W|YOL071W|YER170W|YCR012W|YCR073W-A|YDR530C|YDL…	http://amigo.geneontology.org/cgi-bin/amigo/term_details?term=GO:0055086	202	ENR	NUCLEOBASE-CONTAINING SMALL MOLECULE METABOLIC PROCESS	3.9712	1.6066	0	0.0544	NUCLEOBASE-CONTAINING SMALL MOLECULE METABOLIC PROCESS	TRUE	NUCLEOBASE-CONTAINING SMALL MOLECULE METABOLIC PROCESS
0.3445	0.2059	0.0003	0.2372	0.04	1	YNL199C|YBR019C|YKL060C|YCL040W|YDR368W|YKL152C|YGR194C|YPR160W|YJR096W|YLR345W|YOR120W|YLR446W|YBR001C|YBR018C|YML070W|YBR196C|YMR205C|YCR012W|YDL021W|YMR323W|YDR001C|YOL056W|YER178W|YBR299W|YFL053W|YFR053C|YOR283W|YGR289C|YOR347C|YGR292W|YOR393W|YGL156W|YGL253W|YPL281C|YPR026W|YDR516C|YGR254W|YGR240C|YHR174W|YPL075W|YPR184W|YGL084C|YHR104W|YAL038W|YBR020W	http://amigo.geneontology.org/cgi-bin/amigo/term_details?term=GO:0044724	45	ENR	SINGLE-ORGANISM CARBOHYDRATE CATABOLIC PROCESS	2.603	1.5474	0	0.0534	SINGLE-ORGANISM CARBOHYDRATE CATABOLIC PROCESS	TRUE	SINGLE-ORGANISM CARBOHYDRATE CATABOLIC PROCESS
0.3543	0.1571	0.0043	0.7362	0.529	1	YNL199C|YKL060C|YCL040W|YKL152C|YLR345W|YLR446W|YDR226W|YBR196C|YMR205C|YCR012W|YDL021W|YMR323W|YOL056W|YMR145C|YER178W|YFR053C|YOR283W|YOR347C|YOR393W|YGL253W|YPL281C|YDR516C|YGR254W|YGR240C|YBR145W|YHR174W|YPL075W|YDL085W|YAL038W|YOL086C	http://amigo.geneontology.org/cgi-bin/amigo/term_details?term=GO:0046031	30	ENR	ADP METABOLIC PROCESS	2.2564	0.9856	0.004	0.4678	ADP METABOLIC PROCESS	TRUE	ADP METABOLIC PROCESS
0.4501	0.1815	0	0.049	0	0.933	Q0250|YDL067C|YDR408C|YEL039C|YGL187C|YHR051W|YIL111W|YJR048W|YDR454C|YLR395C|YOL077W-A|YMR256C|YNL052W|YPR191W|Q0105|Q0275|YDR529C|YFR033C|YGR183C|YHR001W-A|YJL166W|YOR065W|YGL006W|YGL008C|YJL103C|YPL075W|YPL036W|YGL167C|YGL234W|YPL271W|YPR020W|YML035C|YCL040W|Q0085|Q0130|YAR015W|YDR270W|YDR226W|YDR377W|YBR196C|YGR061C|YOL071W|YCR012W|YDL021W|YER178W|YLR028C|YFR053C|YJR121W|YKL016C|YGL253W|YGR24…	http://amigo.geneontology.org/cgi-bin/amigo/term_details?term=GO:0009126	98	ENR	PURINE NUCLEOSIDE MONOPHOSPHATE METABOLIC PROCESS	5.0073	2.0521	0	0.0082	PURINE NUCLEOSIDE MONOPHOSPHATE METABOLIC PROCESS	TRUE	PURINE NUCLEOSIDE MONOPHOSPHATE METABOLIC PROCESS
0.4679	0.2329	0	0.021	0	0.386	Q0250|YDL067C|YEL039C|YGL187C|YHR051W|YKL060C|YIL111W|YJR048W|YKL152C|YLR395C|YOL077W-A|YMR256C|YNL052W|YLR345W|YPR191W|YLR446W|Q0105|YMR205C|Q0275|Q0080|YMR323W|YDR529C|YFR033C|YGR183C|YOL056W|YHR001W-A|YJL166W|YBL099W|YOR065W|YOR283W|YGL006W|YOR347C|YBR039W|YGL008C|YOR393W|YPL281C|YJL103C|YBR127C|YDR516C|YGR254W|YBR145W|YHR174W|YPL075W|YDL085W|YLR295C|YPL036W|YAL038W|YOL086C|YGL167C|YPL271W|YPR…	http://amigo.geneontology.org/cgi-bin/amigo/term_details?term=GO:0046034	79	ENR	ATP METABOLIC PROCESS	4.7134	2.3159	0	0.0059	ATP METABOLIC PROCESS	TRUE	ATP METABOLIC PROCESS
0.4421	0.2111	0	0.0302	0	0.688	Q0250|YDL067C|YEL039C|YGL187C|YHR051W|YKL060C|YIL111W|YJR048W|YKL152C|YLR395C|YOL077W-A|YMR256C|YNL052W|YLR345W|YPR191W|YLR446W|Q0105|YMR205C|Q0275|Q0080|YMR323W|YDR529C|YBL039C|YFR033C|YGR183C|YOL056W|YHR001W-A|YJL166W|YBL099W|YOR065W|YOR283W|YGL006W|YOR347C|YBR039W|YGL008C|YOR393W|YPL281C|YJL103C|YBR127C|YDR516C|YGR254W|YBR145W|YHR174W|YPL075W|YDL085W|YLR295C|YPL036W|YAL038W|YOL086C|YGL167C|YPL…	http://amigo.geneontology.org/cgi-bin/amigo/term_details?term=GO:0009141	86	ENR	NUCLEOSIDE TRIPHOSPHATE METABOLIC PROCESS	4.5601	2.1891	0	0	NUCLEOSIDE TRIPHOSPHATE METABOLIC PROCESS	TRUE	NUCLEOSIDE TRIPHOSPHATE METABOLIC PROCESS
0.2467	0.2602	0.0126	0.0292	0.911	0.702	YJR009C|YKL060C|YEL012W|YKL152C|YKR097W|YLR345W|YNL241C|YLR377C|YMR280C|YNR071C|YOL126C|YOL136C|YOR125C|YML051W|YGR254W|YHR174W|YBR145W|YDL085W|YHR104W|YOL086C|YBR058C|YBR105C|YCL039W|YPL248C|YBR020W|YDR009W|YGL227W|YIL017C|YIL097W|YLR081W|YBR019C|YJR090C|YCL040W|YKL048C|YHR043C|YHR044C|YBR018C|YBR196C|YBR218C|YBR239C|YMR135C|YDR511W|YMR145C|YFL045C|YGL062W|YGL156W|YDR043C|YGR192C|YHR210C|YIL107C…	http://amigo.geneontology.org/cgi-bin/amigo/term_details?term=GO:0019318	52	ENR	HEXOSE METABOLIC PROCESS	2.069	2.1816	0.0063	0.002	HEXOSE METABOLIC PROCESS	TRUE	HEXOSE METABOLIC PROCESS
0.3299	0.1495	0	0.0969	0	1	Q0250|YDL067C|YEL039C|YGL187C|YHR051W|YDR441C|YIL111W|YOL061W|YJR048W|YDR454C|YLR395C|YOL077W-A|YMR256C|YNL052W|YPR191W|YEL021W|YLR017W|Q0105|Q0275|YER099C|YDR529C|YBL039C|YFR033C|YGR183C|YHR001W-A|YJL166W|YOR065W|YGL006W|YGL008C|YJL103C|YPL075W|YPL036W|YGL167C|YPL271W|YPR020W|YCL040W|Q0085|Q0130|YDR270W|YDR226W|YDR377W|YDR400W|YBR196C|YOL071W|YCR012W|YHL011C|YDL021W|YDR531W|YGR277C|YIL083C|YKL08…	http://amigo.geneontology.org/cgi-bin/amigo/term_details?term=GO:0009116	115	ENR	NUCLEOSIDE METABOLIC PROCESS	3.9567	1.8261	0	0.0122	NUCLEOSIDE METABOLIC PROCESS	TRUE	NUCLEOSIDE METABOLIC PROCESS
0.4718	0.2414	0	0.0135	0	0.183	Q0250|YDL067C|YEL039C|YGL187C|YHR051W|YKL060C|YIL111W|YJR048W|YKL152C|YLR395C|YOL077W-A|YMR256C|YNL052W|YLR345W|YPR191W|YLR446W|Q0105|YMR205C|Q0275|Q0080|YMR323W|YDR529C|YFR033C|YGR183C|YOL056W|YHR001W-A|YJL166W|YBL099W|YOR065W|YOR283W|YGL006W|YOR347C|YBR039W|YGL008C|YOR393W|YPL281C|YJL103C|YBR127C|YDR516C|YGR254W|YBR145W|YHR174W|YPL075W|YDL085W|YLR295C|YPL036W|YAL038W|YOL086C|YGL167C|YPL271W|YPR…	http://amigo.geneontology.org/cgi-bin/amigo/term_details?term=GO:0009205	80	ENR	PURINE RIBONUCLEOSIDE TRIPHOSPHATE METABOLIC PROCESS	4.6768	2.4391	0	0	PURINE RIBONUCLEOSIDE TRIPHOSPHATE METABOLIC PROCESS	TRUE	PURINE RIBONUCLEOSIDE TRIPHOSPHATE METABOLIC PROCESS
0.3543	0.1571	0.0066	0.7454	0.7	1	YNL199C|YKL060C|YCL040W|YKL152C|YLR345W|YLR446W|YDR226W|YBR196C|YMR205C|YCR012W|YDL021W|YMR323W|YOL056W|YMR145C|YER178W|YFR053C|YOR283W|YOR347C|YOR393W|YGL253W|YPL281C|YDR516C|YGR254W|YGR240C|YBR145W|YHR174W|YPL075W|YDL085W|YAL038W|YOL086C	http://amigo.geneontology.org/cgi-bin/amigo/term_details?term=GO:0009185	30	ENR	RIBONUCLEOSIDE DIPHOSPHATE METABOLIC PROCESS	2.1865	0.9727	0.004	0.4675	RIBONUCLEOSIDE DIPHOSPHATE METABOLIC PROCESS	TRUE	RIBONUCLEOSIDE DIPHOSPHATE METABOLIC PROCESS
0.273	0.1247	0	0.071	0	0.998	Q0250|YDL067C|YDR408C|YEL039C|YGL187C|YBR084W|YHR051W|YIL111W|YOL061W|YJR048W|YDR454C|YLR395C|YOL077W-A|YMR256C|YDR520C|YGR204W|YNL052W|YPR191W|YNL241C|YEL021W|YJL130C|Q0105|Q0275|YOR074C|YER099C|YBL039C|YDR529C|YFR033C|YOR155C|YGR183C|YHR001W-A|YJL166W|YOR065W|YGL006W|YGL008C|YJL103C|YPL075W|YPL036W|YGL167C|YGL234W|YGL248W|YDR428C|YPL271W|YGR010W|YPR020W|YML035C|YCL040W|Q0085|Q0130|YAR015W|YBR25…	http://amigo.geneontology.org/cgi-bin/amigo/term_details?term=GO:0009117	183	ENR	NUCLEOTIDE METABOLIC PROCESS	4.1324	1.9275	0	0.0099	NUCLEOTIDE METABOLIC PROCESS	TRUE	NUCLEOTIDE METABOLIC PROCESS
0.4524	0.2308	0	0.0208	0	0.374	Q0250|YDL067C|YEL039C|YGL187C|YHR051W|YKL060C|YIL111W|YJR048W|YKL152C|YLR395C|YOL077W-A|YMR256C|YNL052W|YLR345W|YPR191W|YLR446W|Q0105|YMR205C|Q0275|Q0080|YMR323W|YDR529C|YBL039C|YFR033C|YGR183C|YOL056W|YHR001W-A|YJL166W|YBL099W|YOR065W|YOR283W|YGL006W|YOR347C|YBR039W|YGL008C|YOR393W|YPL281C|YJL103C|YBR127C|YDR516C|YGR254W|YBR145W|YHR174W|YPL075W|YDL085W|YLR295C|YPL036W|YAL038W|YOL086C|YGL167C|YPL…	http://amigo.geneontology.org/cgi-bin/amigo/term_details?term=GO:0009199	82	ENR	RIBONUCLEOSIDE TRIPHOSPHATE METABOLIC PROCESS	4.5001	2.3233	0	0	RIBONUCLEOSIDE TRIPHOSPHATE METABOLIC PROCESS	TRUE	RIBONUCLEOSIDE TRIPHOSPHATE METABOLIC PROCESS
0.3109	0.1517	0.0001	0.3868	0.02	1	YMR170C|YJR009C|YKL060C|YKL127W|YKL152C|YKR097W|YPL017C|YLR377C|YLR446W|YMR105C|YMR205C|YNL071W|YMR278W|YMR323W|YOL056W|YOR283W|YOR347C|YPL281C|YDR516C|YGR254W|YBR145W|YHR174W|YGL256W|YMR083W|YMR303C|YOL086C|YDL080C|YGR087C|YLR044C|YLR134W|YDR050C|YMR099C|YBR019C| YAL038W|YCL040W|YBR221C|YKR043C|YPL061W |YCR105W|YBR196C|YMR318C|YAL054C|YDL168W|YCR012W|YDL021W|YER073W|YFL018C|YER178W|YFR053C|YLR15…	http://www.genome.jp/kegg-bin/show_pathway?sce00010	57	ENR	GLYCOLYSIS / GLUCONEOGENESIS	2.6747	1.3333	0	0.1395	GLYCOLYSIS / GLUCONEOGENESIS	TRUE	GLYCOLYSIS / GLUCONEOGENESIS
0.416	0.1937	0	0.0211	0	0.403	Q0250|YDL067C|YDR408C|YEL039C|YGL187C|YBR084W|YHR051W|YIL111W|YJR048W|YDR454C|YLR395C|YOL077W-A|YMR256C|YGR204W|YNL052W|YPR191W|Q0105|Q0275|YDR529C|YFR033C|YGR183C|YHR001W-A|YJL166W|YOR065W|YGL006W|YGL008C|YJL103C|YPL075W|YPL036W|YGL167C|YGL234W|YGL248W|YPL271W|YPR020W|YML035C|YCL040W|Q0085|Q0130|YAR015W|YBR252W|YDR270W|YDR226W|YDR377W|YBR196C|YGR061C|YOL071W|YCR012W|YDL021W|YDR531W|YGR277C|YIL08…	http://amigo.geneontology.org/cgi-bin/amigo/term_details?term=GO:0006163	113	ENR	PURINE NUCLEOTIDE METABOLIC PROCESS	5.0484	2.3098	0	0	PURINE NUCLEOTIDE METABOLIC PROCESS	TRUE	PURINE NUCLEOTIDE METABOLIC PROCESS
0.1202	0.0912	0.0159	0.2409	0.967	1	YGL035C|YGL209W|YML051W|YPL075W|YMR164C|YER109C|YMR099C|YBR019C|YBR149W|YCL040W|YDR368W|YGR194C|YJR096W|YLR070C|YOR120W|YOR163W|YBR001C|YBR018C|YBR056W|YBR126C|YBR196C|YBR218C|YBR229C|YBR239C|YCR005C|YCR012W|YCR073W-A|YDL021W|YDL022W|YDL078C|YDR001C|YDR074W|YDR109C|YDR261C|YDR511W|YEL040W|YEL058W|YER003C|YER178W|YFL045C|YFL053W|YFR053C|YGL027C|YGL028C|YGL047W|YGL062W|YDR099W|YGL156W|YGL253W|YGR04…	http://amigo.geneontology.org/cgi-bin/amigo/term_details?term=GO:0005975	215	ENR	CARBOHYDRATE METABOLIC PROCESS	2.0242	1.5401	0.006	0.0642	CARBOHYDRATE METABOLIC PROCESS	TRUE	CARBOHYDRATE METABOLIC PROCESS
0.2969	0.1958	0.001	0.2093	0.136	1	YKL046C|YKL060C|YKL152C|YLR345W|YMR238W|YLR446W|YML070W|YMR205C|YMR323W|YOL056W|YBR299W|YOR283W|YGR289C|YOR347C|YGR292W|YOR393W|YPL281C|YPR026W|YDR516C|YGR254W|YHR174W|YPL075W|YPR184W|YGL084C|YHR104W|YAL038W|YBR020W|YMR164C|YER109C|YNL199C|YBR019C|YCL040W|YDR371W|YDR368W|YLR286C|YGR194C|YPR160W|YJR096W|YOR120W|YBR001C|YBR018C|YBR196C|YLR307W|YLR308W|YCR012W|YDL021W|YDR001C|YER178W|YFL053W|YFR053C…	http://amigo.geneontology.org/cgi-bin/amigo/term_details?term=GO:0016052	53	ENR	CARBOHYDRATE CATABOLIC PROCESS	2.4653	1.6017	0	0.0393	CARBOHYDRATE CATABOLIC PROCESS	TRUE	CARBOHYDRATE CATABOLIC PROCESS
0.4064	0.1897	0.0034	0.678	0.441	1	YNL199C|YKL060C|YCL040W|YKL152C|YLR345W|YLR446W|YBR196C|YMR205C|YCR012W|YDL021W|YMR323W|YOL056W|YER178W|YFR053C|YOR283W|YOR347C|YOR393W|YGL253W|YPL281C|YDR516C|YGR254W|YGR240C|YHR174W|YPL075W|YAL038W	http://amigo.geneontology.org/cgi-bin/amigo/term_details?term=GO:0006757	25	ENR	ATP GENERATION FROM ADP	2.2935	1.0529	0.002	0.3778	ATP GENERATION FROM ADP	TRUE	ATP GENERATION FROM ADP
0.3974	0.1738	0.0001	0.4974	0.008	1	YML022W|YOR054C|YPR020W|YJR105W|YDR441C|Q0085|YDL004W|Q0130|YOL077W-A|YDR270W|YML081C-A|YDR226W|YDR377W|Q0080|YDR531W|YGR277C|YMR217W|YIL083C|YKL088W|YDR038C|YDR039C|YDR040C|YBL099W|YGL006W|YBR039W|YGL008C|YJR121W|YKL016C|YKL067W|YLR295C|YPL036W|YDR298C|YGL167C|YPL078C|YDR322C-A|YPL271W|YDR196C	http://amigo.geneontology.org/cgi-bin/amigo/term_details?term=GO:0042451	37	ENR	PURINE NUCLEOSIDE BIOSYNTHETIC PROCESS	2.7822	1.2243	0	0.22	PURINE NUCLEOSIDE BIOSYNTHETIC PROCESS	TRUE	PURINE NUCLEOSIDE BIOSYNTHETIC PROCESS
0.3609	0.126	0	0.6062	0	1	YDR408C|YOR054C|YJR105W|YJR133W|YOL077W-A|YEL021W|Q0080|YKL216W|YBL039C|YMR217W|YMR300C|YBL099W|YGL006W|YBR039W|YGL008C|YLR295C|YPL036W|YGL167C|YLR359W|YGL234W|YBR284W|YPL271W|YML022W|YPR020W|YML035C|Q0085|YDL004W|Q0130|YAR015W|YDR270W|YML081C-A|YDR226W|YDR236C|YDR377W|YGR061C|YDR531W|YGR277C|YIL083C|YDR020C|YKL088W|YDR038C|YDR039C|YDR040C|YLR028C|YJR121W|YKL016C|YKL067W|YJR103W|YJL005W|YJL070C|Y…	http://amigo.geneontology.org/cgi-bin/amigo/term_details?term=GO:0046390	57	ENR	RIBOSE PHOSPHATE BIOSYNTHETIC PROCESS	3.1748	1.1263	0	0.2832	RIBOSE PHOSPHATE BIOSYNTHETIC PROCESS	TRUE	RIBOSE PHOSPHATE BIOSYNTHETIC PROCESS
0.4662	0.2254	0	0.3026	0.001	1	YPR020W|Q0085|YDL004W|Q0130|YOL077W-A|YDR270W|YML081C-A|YDR377W|Q0080|YBL039C|YDR038C|YDR039C|YDR040C|YBL099W|YGL006W|YJR057W|YBR039W|YGL008C|YJR121W|YKL016C|YKL067W|YJR103W|YLR295C|YPL036W|YDR298C|YGL167C|YPL078C|YDR322C-A|YPL271W	http://amigo.geneontology.org/cgi-bin/amigo/term_details?term=GO:0009142	29	ENR	NUCLEOSIDE TRIPHOSPHATE BIOSYNTHETIC PROCESS	2.9398	1.4367	0	0.0837	NUCLEOSIDE TRIPHOSPHATE BIOSYNTHETIC PROCESS	TRUE	NUCLEOSIDE TRIPHOSPHATE BIOSYNTHETIC PROCESS
0.1333	-0.0768	0.0007	0.2549	0.098	1	Q0250|YDL067C|YEL039C|YGL187C|YHR051W|YIL111W|YOL061W|YJR048W|YLR395C|YOL077W-A|YMR256C|YNL052W|YPR191W|Q0105|Q0275|YOR074C|YDR529C|YFR033C|YGR183C|YHR001W-A|YJL166W|YOR065W|YML019W|YJL103C|YBR161W|YOR085W|YBR243C|YPL075W|YDR437W|YPL036W|YBR036C|YGL257C|YGR216C|YPL271W|YOR002W|YIL014W|YJL002C|YJL183W|YPR020W|YML035C|YCL040W|Q0085|Q0130|YAR015W|YBR252W|YML115C|YDR226W|YNR059W|YDR236C|YDR377W|YDR40…	http://amigo.geneontology.org/cgi-bin/amigo/term_details?term=GO:1901135	270	ENR	CARBOHYDRATE DERIVATIVE METABOLIC PROCESS	2.4982	-1.4021	0	0.1064	CARBOHYDRATE DERIVATIVE METABOLIC PROCESS	TRUE	CARBOHYDRATE DERIVATIVE METABOLIC PROCESS
0.4555	0.22	0	0.3548	0.006	1	YPR020W|Q0085|YDL004W|Q0130|YOL077W-A|YDR270W|YML081C-A|YDR377W|Q0080|YBL039C|YDR038C|YDR039C|YDR040C|YBL099W|YGL006W|YBR039W|YGL008C|YJR121W|YKL016C|YKL067W|YJR103W|YLR295C|YPL036W|YDR298C|YGL167C|YPL078C|YDR322C-A|YPL271W	http://amigo.geneontology.org/cgi-bin/amigo/term_details?term=GO:0009201	28	ENR	RIBONUCLEOSIDE TRIPHOSPHATE BIOSYNTHETIC PROCESS	2.8073	1.3765	0	0.1205	RIBONUCLEOSIDE TRIPHOSPHATE BIOSYNTHETIC PROCESS	TRUE	RIBONUCLEOSIDE TRIPHOSPHATE BIOSYNTHETIC PROCESS
0.4219	0.178	0	0.2608	0	1	YDR408C|YOR054C|YBR084W|YJR105W|YJR133W|YOL077W-A|YGR204W|Q0080|YMR217W|YMR300C|YBL099W|YGL006W|YBR039W|YGL008C|YLR295C|YPL036W|YGL167C|YLR359W|YGL234W|YBR284W|YPL271W|YML022W|YPR020W|YML035C|Q0085|YDL004W|Q0130|YAR015W|YDR270W|YML081C-A|YDR226W|YDR377W|YGR061C|YDR531W|YGR277C|YIL083C|YKL088W|YDR038C|YDR039C|YDR040C|YLR028C|YJR121W|YKL016C|YKL067W|YJL005W|YKR080W|YNL220W|YJL070C|YOR128C|YDR298C|Y…	http://amigo.geneontology.org/cgi-bin/amigo/term_details?term=GO:0006164	54	ENR	PURINE NUCLEOTIDE BIOSYNTHETIC PROCESS	3.5748	1.5055	0	0.0707	PURINE NUCLEOTIDE BIOSYNTHETIC PROCESS	TRUE	PURINE NUCLEOTIDE BIOSYNTHETIC PROCESS
0.3299	0.1495	0	0.0982	0	1	Q0250|YDL067C|YEL039C|YGL187C|YHR051W|YDR441C|YIL111W|YOL061W|YJR048W|YDR454C|YLR395C|YOL077W-A|YMR256C|YNL052W|YPR191W|YEL021W|YLR017W|Q0105|Q0275|YER099C|YDR529C|YBL039C|YFR033C|YGR183C|YHR001W-A|YJL166W|YOR065W|YGL006W|YGL008C|YJL103C|YPL075W|YPL036W|YGL167C|YPL271W|YPR020W|YCL040W|Q0085|Q0130|YDR270W|YDR226W|YDR377W|YDR400W|YBR196C|YOL071W|YCR012W|YHL011C|YDL021W|YDR531W|YGR277C|YIL083C|YKL08…	http://amigo.geneontology.org/cgi-bin/amigo/term_details?term=GO:1901657	115	ENR	GLYCOSYL COMPOUND METABOLIC PROCESS	3.9184	1.8143	0	0.0171	GLYCOSYL COMPOUND METABOLIC PROCESS	TRUE	GLYCOSYL COMPOUND METABOLIC PROCESS
0.2132	0.1012	0.0152	0.7673	0.963	1	YNL200C|YKL060C|YKL152C|YLR345W|YLR354C|YNL241C|YLR231C|YLR446W|YMR205C|YMR323W|YNR034W|YOL056W|YOL059W|YOR283W|YOR347C|YOR393W|YPL281C|YDR516C|YGR254W|YBR145W|YHR174W|YPL075W|YDL085W|YMR083W|YMR303C|YOL086C|YAL038W|YLR328W|YDR428C|YGR010W|YNL199C|YCL040W|YBL098W|YFR047C|YJR025C|YBR196C|YDR400W|YJR078W|YEL041W|YCR012W|YCR073W-A|YDL021W|YDL022W|YDL078C|YGL067W|YMR315W|YML120C|YMR145C|YER178W|YFR05…	http://amigo.geneontology.org/cgi-bin/amigo/term_details?term=GO:0046496	67	ENR	NICOTINAMIDE NUCLEOTIDE METABOLIC PROCESS	2.0329	0.9373	0.0063	0.5195	NICOTINAMIDE NUCLEOTIDE METABOLIC PROCESS	TRUE	NICOTINAMIDE NUCLEOTIDE METABOLIC PROCESS
0.2596	0.0876	0	0.7513	0.001	1	YDR408C|YOR054C|YBR084W|YJR105W|YJR133W|YOL061W|YOL077W-A|YGR204W|YEL021W|YLR231C|YJL130C|YKL181W|YOR074C|Q0080|YKL216W|YER099C|YBL039C|YMR217W|YMR300C|YBL068W|YBL099W|YGL006W|YBR039W|YGL008C|YLR295C|YPL036W|YGL167C|YLR328W|YLR359W|YOR236W|YGL234W|YBR284W|YLR420W|YDR428C|YPL271W|YGR010W|YML022W|YPR020W|YML035C|Q0085|YDL004W|Q0130|YAR015W|YBL098W|YDL045C|YDR270W|YML081C-A|YDR226W|YFR047C|YDR236C|Y…	http://amigo.geneontology.org/cgi-bin/amigo/term_details?term=GO:0009165	90	ENR	NUCLEOTIDE BIOSYNTHETIC PROCESS	2.9294	0.9647	0	0.502	NUCLEOTIDE BIOSYNTHETIC PROCESS	TRUE	NUCLEOTIDE BIOSYNTHETIC PROCESS
0.4673	0.1612	0	0.507	0	1	YNL141W|YDR408C|YML022W|YPR020W|YJR105W|YML035C|YJR133W|Q0085|YDL004W|Q0130|YOL077W-A|YAR015W|YDR270W|YML081C-A|YDR226W|YDR377W|YGR061C|Q0080|YMR217W|YMR300C|YDR038C|YDR039C|YDR040C|YBL099W|YLR028C|YGL006W|YBR039W|YGL008C|YJR121W|YKL016C|YLR295C|YPL036W|YJL070C|YOR128C|YDR298C|YGL167C|YLR359W|YPL078C|YGL234W|YBR284W|YDR322C-A|YMR120C|YPL271W	http://amigo.geneontology.org/cgi-bin/amigo/term_details?term=GO:0009127	43	ENR	PURINE NUCLEOSIDE MONOPHOSPHATE BIOSYNTHETIC PROCESS	3.6949	1.2153	0	0.2421	PURINE NUCLEOSIDE MONOPHOSPHATE BIOSYNTHETIC PROCESS	TRUE	PURINE NUCLEOSIDE MONOPHOSPHATE BIOSYNTHETIC PROCESS
0.4064	0.1897	0.0034	0.6896	0.444	1	YNL199C|YKL060C|YCL040W|YKL152C|YLR345W|YLR446W|YBR196C|YMR205C|YCR012W|YDL021W|YMR323W|YOL056W|YER178W|YFR053C|YOR283W|YOR347C|YOR393W|YGL253W|YPL281C|YDR516C|YGR254W|YGR240C|YHR174W|YPL075W|YAL038W	http://amigo.geneontology.org/cgi-bin/amigo/term_details?term=GO:0006096	25	ENR	GLYCOLYTIC PROCESS	2.2915	1.0332	0.0019	0.3943	GLYCOLYTIC PROCESS	TRUE	GLYCOLYTIC PROCESS
0.3609	0.126	0	0.628	0	1	YDR408C|YOR054C|YJR105W|YJR133W|YOL077W-A|YEL021W|Q0080|YKL216W|YBL039C|YMR217W|YMR300C|YBL099W|YGL006W|YBR039W|YGL008C|YLR295C|YPL036W|YGL167C|YLR359W|YGL234W|YBR284W|YPL271W|YML022W|YPR020W|YML035C|Q0085|YDL004W|Q0130|YAR015W|YDR270W|YML081C-A|YDR226W|YDR236C|YDR377W|YGR061C|YDR531W|YGR277C|YIL083C|YDR020C|YKL088W|YDR038C|YDR039C|YDR040C|YLR028C|YJR121W|YKL016C|YKL067W|YJR103W|YJL005W|YJL070C|Y…	http://amigo.geneontology.org/cgi-bin/amigo/term_details?term=GO:0009260	57	ENR	RIBONUCLEOTIDE BIOSYNTHETIC PROCESS	3.1206	1.108	0	0.3188	RIBONUCLEOTIDE BIOSYNTHETIC PROCESS	TRUE	RIBONUCLEOTIDE BIOSYNTHETIC PROCESS
0.3974	0.1738	0.0001	0.4759	0.011	1	YML022W|YOR054C|YPR020W|YJR105W|YDR441C|Q0085|YDL004W|Q0130|YOL077W-A|YDR270W|YML081C-A|YDR226W|YDR377W|Q0080|YDR531W|YGR277C|YMR217W|YIL083C|YKL088W|YDR038C|YDR039C|YDR040C|YBL099W|YGL006W|YBR039W|YGL008C|YJR121W|YKL016C|YKL067W|YLR295C|YPL036W|YDR298C|YGL167C|YPL078C|YDR322C-A|YPL271W|YDR196C	http://amigo.geneontology.org/cgi-bin/amigo/term_details?term=GO:0046129	37	ENR	PURINE RIBONUCLEOSIDE BIOSYNTHETIC PROCESS	2.7654	1.2416	0	0.1892	PURINE RIBONUCLEOSIDE BIOSYNTHETIC PROCESS	TRUE	PURINE RIBONUCLEOSIDE BIOSYNTHETIC PROCESS
0.3318	0.1175	0.0003	0.7681	0.036	1	YML022W|YOR054C|YPR020W|YJR105W|YDR441C|Q0085|YDL004W|Q0130|YOL077W-A|YDR270W|YEL021W|YML081C-A|YDR226W|YML106W|YDR377W|Q0080|YKL216W|YDR531W|YGR277C|YBL039C|YMR217W|YIL083C|YDR020C|YKL088W|YDR038C|YDR039C|YDR040C|YBL099W|YMR271C|YGL006W|YBR039W|YGL008C|YJR121W|YKL016C|YKL067W|YJR103W|YLR295C|YPL036W|YDR298C|YGL167C|YPL078C|YDR322C-A|YNR012W|YPL271W|YDR196C	http://amigo.geneontology.org/cgi-bin/amigo/term_details?term=GO:0009163	45	ENR	NUCLEOSIDE BIOSYNTHETIC PROCESS	2.6154	0.9301	0	0.5308	NUCLEOSIDE BIOSYNTHETIC PROCESS	TRUE	NUCLEOSIDE BIOSYNTHETIC PROCESS
0.3247	0.1625	0.0092	0.672	0.834	1	YNL199C|YKL060C|YCL040W|YKL152C|YLR345W|YLR446W|YBR196C|YMR205C|YNL071W|YCR012W|YDL021W|YMR323W|YFL018C|YOL056W|YMR145C|YER178W|YFR053C|YOR283W|YOR347C|YOR393W|YGL253W|YPL281C|YDR516C|YGR254W|YGR240C|YBR145W|YHR174W|YPL075W|YDL085W|YOR374W|YAL038W|YKL029C|YOL086C	http://amigo.geneontology.org/cgi-bin/amigo/term_details?term=GO:0006090	33	ENR	PYRUVATE METABOLIC PROCESS	2.1224	1.0566	0.002	0.3765	PYRUVATE METABOLIC PROCESS	TRUE	PYRUVATE METABOLIC PROCESS
0.4127	0.2004	0	0.0301	0	0.695	Q0250|YDL067C|YOR054C|YEL039C|YGL187C|YJR105W|YHR051W|YDR441C|YKL060C|YIL111W|YJR048W|YKL152C|YDR454C|YLR395C|YOL077W-A|YMR256C|YNL052W|YLR345W|YPR191W|YLR446W|Q0105|YMR205C|Q0275|Q0080|YMR323W|YDR529C|YMR217W|YFR033C|YGR183C|YOL056W|YHR001W-A|YJL166W|YBL099W|YOR065W|YOR283W|YGL006W|YOR347C|YBR039W|YGL008C|YOR393W|YPL281C|YJL103C|YBR127C|YDR516C|YGR254W|YBR145W|YHR174W|YPL075W|YDL085W|YLR295C|YPL…	http://amigo.geneontology.org/cgi-bin/amigo/term_details?term=GO:0046128	94	ENR	PURINE RIBONUCLEOSIDE METABOLIC PROCESS	4.524	2.1862	0	0.002	PURINE RIBONUCLEOSIDE METABOLIC PROCESS	TRUE	PURINE RIBONUCLEOSIDE METABOLIC PROCESS
0.3741	0.1447	0	0.4104	0	1	YNL141W|YDR408C|YOR054C|YBR084W|YJR105W|YDR441C|YJR133W|YOL077W-A|YGR204W|Q0080|YMR217W|YMR300C|YKR099W|YBL099W|YNL191W|YGL006W|YBR039W|YGL008C|YLR295C|YPL036W|YGL167C|YLR359W|YGL234W|YBR284W|YPL271W|YML022W|YPR020W|YML035C|Q0085|YDL004W|Q0130|YAR015W|YDR270W|YML081C-A|YDR226W|YDR377W|YGR061C|YDR531W|YGR277C|YIL083C|YKL088W|YDR038C|YDR039C|YDR040C|YLR028C|YJR121W|YKL016C|YKL067W|YJL005W|YKR080W|Y…	http://amigo.geneontology.org/cgi-bin/amigo/term_details?term=GO:0072522	58	ENR	PURINE-CONTAINING COMPOUND BIOSYNTHETIC PROCESS	3.2537	1.301	0	0.1467	PURINE-CONTAINING COMPOUND BIOSYNTHETIC PROCESS	TRUE	PURINE-CONTAINING COMPOUND BIOSYNTHETIC PROCESS
0.3427	0.1464	0.0034	0.7509	0.436	1	YNL199C|YKL060C|YCL040W|YKL152C|YLR345W|YLR446W|YDR226W|YGR180C|YBR196C|YMR205C|YCR012W|YDL021W|YMR323W|YOL056W|YMR145C|YER178W|YFR053C|YOR283W|YLR151C|YOR347C|YJR057W|YOR393W|YGL253W|YPL281C|YKL067W|YDR516C|YGR254W|YGR240C|YBR145W|YHR174W|YPL075W|YJL026W|YDL085W|YAL038W|YOL086C	http://amigo.geneontology.org/cgi-bin/amigo/term_details?term=GO:0009132	35	ENR	NUCLEOSIDE DIPHOSPHATE METABOLIC PROCESS	2.296	0.9666	0.0019	0.4699	NUCLEOSIDE DIPHOSPHATE METABOLIC PROCESS	TRUE	NUCLEOSIDE DIPHOSPHATE METABOLIC PROCESS
0.2639	0.1178	0	0.0984	0	1	Q0250|YDL067C|YDR408C|YEL039C|YGL187C|YBR084W|YHR051W|YIL111W|YOL061W|YJR048W|YDR454C|YLR395C|YOL077W-A|YMR256C|YDR520C|YGR204W|YNL052W|YPR191W|YNL241C|YEL021W|YJL130C|Q0105|Q0275|YOR074C|YER099C|YBL039C|YDR529C|YFR033C|YOR155C|YGR183C|YHR001W-A|YJL166W|YOR065W|YGL006W|YGL008C|YJL103C|YPL075W|YPL036W|YGL167C|YGL234W|YGL248W|YDR428C|YPL271W|YGR010W|YPR020W|YML035C|YCL040W|Q0085|Q0130|YAR015W|YBR25…	http://amigo.geneontology.org/cgi-bin/amigo/term_details?term=GO:0006753	188	ENR	NUCLEOSIDE PHOSPHATE METABOLIC PROCESS	4.0525	1.8176	0	0.025	NUCLEOSIDE PHOSPHATE METABOLIC PROCESS	TRUE	NUCLEOSIDE PHOSPHATE METABOLIC PROCESS
0.3856	0.1592	0	0.0575	0	0.983	Q0250|YDL067C|YDR408C|YEL039C|YGL187C|YBR084W|YHR051W|YDR441C|YIL111W|YJR048W|YDR454C|YLR395C|YOL077W-A|YMR256C|YGR204W|YNL052W|YPR191W|Q0105|Q0275|YDR529C|YFR033C|YGR183C|YHR001W-A|YJL166W|YKR099W|YOR065W|YGL006W|YGL008C|YJL103C|YPL075W|YPL036W|YGL167C|YGL234W|YGL248W|YPL271W|YPR020W|YML035C|YCL040W|Q0085|Q0130|YAR015W|YBR252W|YDR270W|YDR226W|YDR377W|YBR196C|YGR061C|YOL071W|YCR012W|YDL021W|YDR53…	http://amigo.geneontology.org/cgi-bin/amigo/term_details?term=GO:0072521	123	ENR	PURINE-CONTAINING COMPOUND METABOLIC PROCESS	4.8716	1.9978	0	0.0099	PURINE-CONTAINING COMPOUND METABOLIC PROCESS	TRUE	PURINE-CONTAINING COMPOUND METABOLIC PROCESS
0.3606	0.1671	0	0.0448	0	0.892	Q0250|YDL067C|YDR408C|YEL039C|YGL187C|YHR051W|YIL111W|YJR048W|YDR454C|YLR395C|YOL077W-A|YMR256C|YNL052W|YPR191W|YNL241C|YEL021W|Q0105|Q0275|YDR529C|YBL039C|YFR033C|YGR183C|YHR001W-A|YJL166W|YOR065W|YGL006W|YGL008C|YJL103C|YPL075W|YPL036W|YGL167C|YGL234W|YGL248W|YPL271W|YPR020W|YML035C|YCL040W|Q0085|Q0130|YAR015W|YDR270W|YDR226W|YDR236C|YDR377W|YBR196C|YGR061C|YOL071W|YCR012W|YCR073W-A|YDL021W|YDR…	http://amigo.geneontology.org/cgi-bin/amigo/term_details?term=GO:0019693	126	ENR	RIBOSE PHOSPHATE METABOLIC PROCESS	4.5354	2.0786	0	0.0019	RIBOSE PHOSPHATE METABOLIC PROCESS	TRUE	RIBOSE PHOSPHATE METABOLIC PROCESS
0.4127	0.2004	0	0.0298	0	0.7	Q0250|YDL067C|YOR054C|YEL039C|YGL187C|YJR105W|YHR051W|YDR441C|YKL060C|YIL111W|YJR048W|YKL152C|YDR454C|YLR395C|YOL077W-A|YMR256C|YNL052W|YLR345W|YPR191W|YLR446W|Q0105|YMR205C|Q0275|Q0080|YMR323W|YDR529C|YMR217W|YFR033C|YGR183C|YOL056W|YHR001W-A|YJL166W|YBL099W|YOR065W|YOR283W|YGL006W|YOR347C|YBR039W|YGL008C|YOR393W|YPL281C|YJL103C|YBR127C|YDR516C|YGR254W|YBR145W|YHR174W|YPL075W|YDL085W|YLR295C|YPL…	http://amigo.geneontology.org/cgi-bin/amigo/term_details?term=GO:0042278	94	ENR	PURINE NUCLEOSIDE METABOLIC PROCESS	4.4807	2.1826	0	0	PURINE NUCLEOSIDE METABOLIC PROCESS	TRUE	PURINE NUCLEOSIDE METABOLIC PROCESS
0.462	0.236	0	0.0194	0	0.341	Q0250|YDL067C|YEL039C|YGL187C|YHR051W|YKL060C|YIL111W|YJR048W|YKL152C|YLR395C|YOL077W-A|YMR256C|YNL052W|YLR345W|YPR191W|YLR446W|Q0105|YMR205C|Q0275|Q0080|YMR323W|YDR529C|YFR033C|YGR183C|YOL056W|YHR001W-A|YJL166W|YBL099W|YOR065W|YOR283W|YGL006W|YOR347C|YBR039W|YGL008C|YOR393W|YPL281C|YJL103C|YBR127C|YDR516C|YGR254W|YBR145W|YHR174W|YPL075W|YDL085W|YLR295C|YPL036W|YAL038W|YOL086C|YGL167C|YPL271W|YPR…	http://amigo.geneontology.org/cgi-bin/amigo/term_details?term=GO:0009144	81	ENR	PURINE NUCLEOSIDE TRIPHOSPHATE METABOLIC PROCESS	4.6318	2.3385	0	0	PURINE NUCLEOSIDE TRIPHOSPHATE METABOLIC PROCESS	TRUE	PURINE NUCLEOSIDE TRIPHOSPHATE METABOLIC PROCESS
0.1501	0.0665	0	0.4463	0.004	1	Q0250|YJR073C|YDL067C|YOL064C|YEL039C|YGL187C|YBR084W|YHR051W|YIL111W|YOL061W|YJR048W|YLR395C|YOL077W-A|YMR256C|YGR204W|YLR133W|YNL052W|YPR191W|YML059C|YMR006C|YMR008C|YNL012W|YNL106C|Q0105|YNL130C|Q0275|YNL169C|YOR074C|YOL011W|YOL065C|YAL013W|YDR529C|YDR096W|YDR173C|YFR033C|YOR109W|YOR155C|YGR183C|YOR175C|YHR001W-A|YJL166W|YHL020C|YPR113W|YOR065W|YKR067W|YLR168C|YNL054W|YNL325C|YJL103C|YBL060W|Y…	http://amigo.geneontology.org/cgi-bin/amigo/term_details?term=GO:0019637	291	ENR	ORGANOPHOSPHATE METABOLIC PROCESS	2.892	1.2679	0	0.1772	ORGANOPHOSPHATE METABOLIC PROCESS	TRUE	ORGANOPHOSPHATE METABOLIC PROCESS
0.4172	0.1897	0.0007	0.5648	0.094	1	YNL199C|YKL060C|YCL040W|YKL152C|YLR345W|YLR446W|YDR226W|YBR196C|YMR205C|YCR012W|YER170W|YDL021W|YMR323W|YOL056W|YER178W|YFR053C|YOR283W|YOR347C|YOR393W|YGL253W|YPL281C|YKL024C|YKL067W|YDR516C|YGR254W|YGR240C|YHR174W|YPL075W|YAL038W	http://amigo.geneontology.org/cgi-bin/amigo/term_details?term=GO:0046939	29	ENR	NUCLEOTIDE PHOSPHORYLATION	2.5026	1.1613	0	0.2733	NUCLEOTIDE PHOSPHORYLATION	TRUE	NUCLEOTIDE PHOSPHORYLATION
0.2819	0.2739	0.001	0.0147	0.145	0.249	YJR009C|YKL060C|YEL012W|YKL152C|YKR097W|YLR345W|YNL241C|YLR377C|YMR280C|YNR071C|YOL126C|YOL136C|YOR125C|YML051W|YGR254W|YHR174W|YBR145W|YDL085W|YHR104W|YOL086C|YBR058C|YBR105C|YCL039W|YPL248C|YBR020W|YDR009W|YGL227W|YIL017C|YIL097W|YLR081W|YBR019C|YJR090C|YCL040W|YKL048C|YDR368W|YGR194C|YHR043C|YJR096W|YHR044C|YLR070C|YOR120W|YBR018C|YBR196C|YBR218C|YBR239C|YMR135C|YDR511W|YMR145C|YFL045C|YGL062W…	http://amigo.geneontology.org/cgi-bin/amigo/term_details?term=GO:0005996	57	ENR	MONOSACCHARIDE METABOLIC PROCESS	2.4583	2.3891	0	0.0039	MONOSACCHARIDE METABOLIC PROCESS	TRUE	MONOSACCHARIDE METABOLIC PROCESS
0.3543	0.1571	0.0067	0.7501	0.705	1	YNL199C|YKL060C|YCL040W|YKL152C|YLR345W|YLR446W|YDR226W|YBR196C|YMR205C|YCR012W|YDL021W|YMR323W|YOL056W|YMR145C|YER178W|YFR053C|YOR283W|YOR347C|YOR393W|YGL253W|YPL281C|YDR516C|YGR254W|YGR240C|YBR145W|YHR174W|YPL075W|YDL085W|YAL038W|YOL086C	http://amigo.geneontology.org/cgi-bin/amigo/term_details?term=GO:0009135	30	ENR	PURINE NUCLEOSIDE DIPHOSPHATE METABOLIC PROCESS	2.1833	0.9687	0.0042	0.4761	PURINE NUCLEOSIDE DIPHOSPHATE METABOLIC PROCESS	TRUE	PURINE NUCLEOSIDE DIPHOSPHATE METABOLIC PROCESS
0.4288	0.2378	0	0.0256	0	0.51	Q0250|YEL051W|YDL067C|YGL187C|YHR051W|YIL111W|YLR395C|YOL077W-A|YMR256C|YLR164W|YLR447C|YNL052W|Q0115|Q0120|Q0105|Q0110|Q0275|YBL045C|YMR054W|Q0080|YMR118C|YDR529C|YFR033C|YGR183C|YGR020C|YHR001W-A|YJL166W|YLR038C|YBL099W|YOR065W|YBR039W|YGL008C|YBR127C|YHR026W|YLR295C|YHR039C-A|YPL036W|YDR178W|YGL191W|YPL271W|YPL132W|YPR020W|Q0085|YDL004W|Q0130|YEL027W|YML081C-A|YDR377W|YLL009C|YOR332W|YPL172C|Y…	http://www.genome.jp/kegg-bin/show_pathway?sce00190	72	ENR	OXIDATIVE PHOSPHORYLATION (KEGG)	4.0755	2.2564	0	0	OXIDATIVE PHOSPHORYLATION (KEGG)	TRUE	OXIDATIVE PHOSPHORYLATION (KEGG)
0.3902	0.1531	0	0.1073	0	1	Q0250|YDL067C|YDR408C|YEL039C|YGL187C|YHR051W|YIL111W|YOL061W|YJR048W|YDR454C|YLR395C|YOL077W-A|YMR256C|YNL052W|YPR191W|YEL021W|Q0105|Q0275|YER099C|YDR529C|YFR033C|YGR183C|YHR001W-A|YJL166W|YOR065W|YGL006W|YGL008C|YJL103C|YPL075W|YPL036W|YGL167C|YGL234W|YPL271W|YPR020W|YML035C|YCL040W|Q0085|Q0130|YAR015W|YDR270W|YDR226W|YDR236C|YDR377W|YBR196C|YGR061C|YOL071W|YCR012W|YHL011C|YDL021W|YER178W|YLR02…	http://amigo.geneontology.org/cgi-bin/amigo/term_details?term=GO:0009161	108	ENR	RIBONUCLEOSIDE MONOPHOSPHATE METABOLIC PROCESS	4.5051	1.7906	0	0.029	RIBONUCLEOSIDE MONOPHOSPHATE METABOLIC PROCESS	TRUE	RIBONUCLEOSIDE MONOPHOSPHATE METABOLIC PROCESS
0.3318	0.1175	0.0003	0.7746	0.041	1	YML022W|YOR054C|YPR020W|YJR105W|YDR441C|Q0085|YDL004W|Q0130|YOL077W-A|YDR270W|YEL021W|YML081C-A|YDR226W|YML106W|YDR377W|Q0080|YKL216W|YDR531W|YGR277C|YBL039C|YMR217W|YIL083C|YDR020C|YKL088W|YDR038C|YDR039C|YDR040C|YBL099W|YMR271C|YGL006W|YBR039W|YGL008C|YJR121W|YKL016C|YKL067W|YJR103W|YLR295C|YPL036W|YDR298C|YGL167C|YPL078C|YDR322C-A|YNR012W|YPL271W|YDR196C	http://amigo.geneontology.org/cgi-bin/amigo/term_details?term=GO:1901659	45	ENR	GLYCOSYL COMPOUND BIOSYNTHETIC PROCESS	2.6	0.9184	0	0.5462	GLYCOSYL COMPOUND BIOSYNTHETIC PROCESS	TRUE	GLYCOSYL COMPOUND BIOSYNTHETIC PROCESS
0.4501	0.1815	0	0.0585	0	0.987	Q0250|YDL067C|YDR408C|YEL039C|YGL187C|YHR051W|YIL111W|YJR048W|YDR454C|YLR395C|YOL077W-A|YMR256C|YNL052W|YPR191W|Q0105|Q0275|YDR529C|YFR033C|YGR183C|YHR001W-A|YJL166W|YOR065W|YGL006W|YGL008C|YJL103C|YPL075W|YPL036W|YGL167C|YGL234W|YPL271W|YPR020W|YML035C|YCL040W|Q0085|Q0130|YAR015W|YDR270W|YDR226W|YDR377W|YBR196C|YGR061C|YOL071W|YCR012W|YDL021W|YER178W|YLR028C|YFR053C|YJR121W|YKL016C|YGL253W|YGR24…	http://amigo.geneontology.org/cgi-bin/amigo/term_details?term=GO:0009167	98	ENR	PURINE RIBONUCLEOSIDE MONOPHOSPHATE METABOLIC PROCESS	5.1129	1.9819	0	0.0138	PURINE RIBONUCLEOSIDE MONOPHOSPHATE METABOLIC PROCESS	TRUE	PURINE RIBONUCLEOSIDE MONOPHOSPHATE METABOLIC PROCESS
0.0707	-0.1417	0.5387	0.011	1	0.656	YKL201C|YDR408C|YDR441C|YNL080C|YOL077W-A|YOR103C|YOR320C|YPL050C|YEL021W|YPL096C-A|YNL192W|YPR183W|YDL232W|YGL226C-A|YOR074C|YBL039C|YPL227C|YBR070C|YGL065C|YGL006W|YGL008C|YML019W|YBR161W|YOR085W|YBR243C|YDR437W|YPL036W|YGL167C|YGL234W|YBL006C|YBR036C|YCL005W-A|YDR483W|YGL257C|YJL139C|YGR216C|YJL184W|YKR061W|YPL271W|YLR020C|YOR002W|YIL014W|YOR099W|YJL002C|YDR245W|YJL183W|YPR020W|YML035C|Q0085|Q…	http://amigo.geneontology.org/cgi-bin/amigo/term_details?term=GO:1901137	173	ENR	CARBOHYDRATE DERIVATIVE BIOSYNTHETIC PROCESS	1.0724	-2.1981	0.3638	0	CARBOHYDRATE DERIVATIVE BIOSYNTHETIC PROCESS	TRUE	CARBOHYDRATE DERIVATIVE BIOSYNTHETIC PROCESS
0.3543	0.1571	0.006	0.7376	0.656	1	YNL199C|YKL060C|YCL040W|YKL152C|YLR345W|YLR446W|YDR226W|YBR196C|YMR205C|YCR012W|YDL021W|YMR323W|YOL056W|YMR145C|YER178W|YFR053C|YOR283W|YOR347C|YOR393W|YGL253W|YPL281C|YDR516C|YGR254W|YGR240C|YBR145W|YHR174W|YPL075W|YDL085W|YAL038W|YOL086C	http://amigo.geneontology.org/cgi-bin/amigo/term_details?term=GO:0009179	30	ENR	PURINE RIBONUCLEOSIDE DIPHOSPHATE METABOLIC PROCESS	2.2021	0.979	0.002	0.43	PURINE RIBONUCLEOSIDE DIPHOSPHATE METABOLIC PROCESS	TRUE	PURINE RIBONUCLEOSIDE DIPHOSPHATE METABOLIC PROCESS
0.3838	0.1496	0	0.1407	0	1	Q0250|YDL067C|YDR408C|YEL039C|YGL187C|YHR051W|YIL111W|YOL061W|YJR048W|YDR454C|YLR395C|YOL077W-A|YMR256C|YNL052W|YPR191W|YEL021W|Q0105|Q0275|YOR074C|YER099C|YDR529C|YFR033C|YGR183C|YHR001W-A|YJL166W|YOR065W|YGL006W|YGL008C|YJL103C|YPL075W|YPL036W|YGL167C|YGL234W|YPL271W|YPR020W|YML035C|YCL040W|Q0085|Q0130|YAR015W|YDR270W|YDR226W|YDR236C|YDR377W|YBR196C|YGR061C|YOL071W|YCR012W|YHL011C|YDL021W|YER17…	http://amigo.geneontology.org/cgi-bin/amigo/term_details?term=GO:0009123	109	ENR	NUCLEOSIDE MONOPHOSPHATE METABOLIC PROCESS	4.4327	1.7102	0	0.0251	NUCLEOSIDE MONOPHOSPHATE METABOLIC PROCESS	TRUE	NUCLEOSIDE MONOPHOSPHATE METABOLIC PROCESS
0.5119	0.2482	0	0.2723	0	1	YPR020W|Q0085|YDL004W|Q0130|YOL077W-A|YDR270W|YML081C-A|YDR377W|Q0080|YDR038C|YDR039C|YDR040C|YBL099W|YGL006W|YBR039W|YGL008C|YJR121W|YKL016C|YKL067W|YLR295C|YPL036W|YDR298C|YGL167C|YPL078C|YDR322C-A|YPL271W	http://amigo.geneontology.org/cgi-bin/amigo/term_details?term=GO:0009206	26	ENR	PURINE RIBONUCLEOSIDE TRIPHOSPHATE BIOSYNTHETIC PROCESS	3.0953	1.4845	0	0.0667	PURINE RIBONUCLEOSIDE TRIPHOSPHATE BIOSYNTHETIC PROCESS	TRUE	PURINE RIBONUCLEOSIDE TRIPHOSPHATE BIOSYNTHETIC PROCESS
0.4204	0.2198	0.0021	0.4683	0.278	1	YNL199C|YKL060C|YCL040W|YKL152C|YLR345W|YLR446W|YBR196C|YMR205C|YCR012W|YDL021W|YMR323W|YOL056W|YER178W|YFR053C|YOR283W|YOR347C|YOR393W|YGL253W|YPL281C|YKL067W|YDR516C|YGR254W|YGR240C|YHR174W|YPL075W|YAL038W	http://amigo.geneontology.org/cgi-bin/amigo/term_details?term=GO:0006165	26	ENR	NUCLEOSIDE DIPHOSPHATE PHOSPHORYLATION	2.366	1.248	0.002	0.2027	NUCLEOSIDE DIPHOSPHATE PHOSPHORYLATION	TRUE	NUCLEOSIDE DIPHOSPHATE PHOSPHORYLATION
0.3858	0.1675	0	0.0502	0	0.941	Q0250|YDL067C|YDR408C|YEL039C|YGL187C|YHR051W|YIL111W|YJR048W|YDR454C|YLR395C|YOL077W-A|YMR256C|YNL052W|YPR191W|YEL021W|Q0105|Q0275|YDR529C|YBL039C|YFR033C|YGR183C|YHR001W-A|YJL166W|YOR065W|YGL006W|YGL008C|YJL103C|YPL075W|YPL036W|YGL167C|YGL234W|YGL248W|YPL271W|YPR020W|YML035C|YCL040W|Q0085|Q0130|YAR015W|YDR270W|YDR226W|YDR236C|YDR377W|YBR196C|YGR061C|YOL071W|YCR012W|YDL021W|YDR531W|YGR277C|YIL08…	http://amigo.geneontology.org/cgi-bin/amigo/term_details?term=GO:0009259	115	ENR	RIBONUCLEOTIDE METABOLIC PROCESS	4.5938	2.043	0	0.002	RIBONUCLEOTIDE METABOLIC PROCESS	TRUE	RIBONUCLEOTIDE METABOLIC PROCESS
0.3489	-0.1285	0	0.5366	0.001	1	YNL141W|YDR408C|YJR105W|YOL061W|YJR133W|YOL077W-A|YEL021W|YKL181W|Q0080|YKL216W|YER099C|YMR217W|YMR300C|YBL068W|YBL099W|YGL006W|YBR039W|YGL008C|YLR295C|YPL036W|YGL167C|YLR359W|YGL234W|YBR284W|YPL271W|YML022W|YPR020W|YML035C|Q0085|YDL004W|Q0130|YAR015W|YDR270W|YML081C-A|YDR226W|YDR236C|YDR377W|YGR061C|YHL011C|YDR020C|YDR038C|YDR039C|YDR040C|YLR028C|YJR121W|YKL016C|YJL070C|YOR128C|YDR298C|YPL078C|Y…	http://amigo.geneontology.org/cgi-bin/amigo/term_details?term=GO:0009156	53	ENR	RIBONUCLEOSIDE MONOPHOSPHATE BIOSYNTHETIC PROCESS	2.9265	-1.1001	0	0.2848	RIBONUCLEOSIDE MONOPHOSPHATE BIOSYNTHETIC PROCESS	TRUE	RIBONUCLEOSIDE MONOPHOSPHATE BIOSYNTHETIC PROCESS
0.3376	-0.1223	0	0.5795	0.005	1	YNL141W|YDR408C|YJR105W|YOL061W|YJR133W|YOL077W-A|YEL021W|YKL181W|YOR074C|Q0080|YKL216W|YER099C|YMR217W|YMR300C|YBL068W|YBL099W|YGL006W|YBR039W|YGL008C|YLR295C|YPL036W|YGL167C|YLR359W|YGL234W|YBR284W|YPL271W|YML022W|YPR020W|YML035C|Q0085|YDL004W|Q0130|YAR015W|YDR270W|YML081C-A|YDR226W|YDR236C|YDR377W|YGR061C|YHL011C|YDR020C|YDR038C|YDR039C|YDR040C|YLR028C|YJR121W|YKL016C|YJL070C|YOR128C|YDR298C|Y…	http://amigo.geneontology.org/cgi-bin/amigo/term_details?term=GO:0009124	54	ENR	NUCLEOSIDE MONOPHOSPHATE BIOSYNTHETIC PROCESS	2.8807	-1.058	0	0.3726	NUCLEOSIDE MONOPHOSPHATE BIOSYNTHETIC PROCESS	TRUE	NUCLEOSIDE MONOPHOSPHATE BIOSYNTHETIC PROCESS
0.4204	0.1833	0	0.0327	0	0.766	Q0250|YDL067C|YDR408C|YEL039C|YGL187C|YHR051W|YIL111W|YJR048W|YDR454C|YLR395C|YOL077W-A|YMR256C|YNL052W|YPR191W|Q0105|Q0275|YDR529C|YFR033C|YGR183C|YHR001W-A|YJL166W|YOR065W|YGL006W|YGL008C|YJL103C|YPL075W|YPL036W|YGL167C|YGL234W|YGL248W|YPL271W|YPR020W|YML035C|YCL040W|Q0085|Q0130|YAR015W|YDR270W|YDR226W|YDR377W|YBR196C|YGR061C|YOL071W|YCR012W|YDL021W|YDR531W|YGR277C|YIL083C|YKL088W|YER178W|YLR02…	http://amigo.geneontology.org/cgi-bin/amigo/term_details?term=GO:0009150	108	ENR	PURINE RIBONUCLEOTIDE METABOLIC PROCESS	5.0128	2.1525	0	0	PURINE RIBONUCLEOTIDE METABOLIC PROCESS	TRUE	PURINE RIBONUCLEOTIDE METABOLIC PROCESS
0.4673	0.1612	0	0.4765	0	1	YNL141W|YDR408C|YML022W|YPR020W|YJR105W|YML035C|YJR133W|Q0085|YDL004W|Q0130|YOL077W-A|YAR015W|YDR270W|YML081C-A|YDR226W|YDR377W|YGR061C|Q0080|YMR217W|YMR300C|YDR038C|YDR039C|YDR040C|YBL099W|YLR028C|YGL006W|YBR039W|YGL008C|YJR121W|YKL016C|YLR295C|YPL036W|YJL070C|YOR128C|YDR298C|YGL167C|YLR359W|YPL078C|YGL234W|YBR284W|YDR322C-A|YMR120C|YPL271W	http://amigo.geneontology.org/cgi-bin/amigo/term_details?term=GO:0009168	43	ENR	PURINE RIBONUCLEOSIDE MONOPHOSPHATE BIOSYNTHETIC PROCESS	3.6185	1.2423	0	0.1895	PURINE RIBONUCLEOSIDE MONOPHOSPHATE BIOSYNTHETIC PROCESS	TRUE	PURINE RIBONUCLEOSIDE MONOPHOSPHATE BIOSYNTHETIC PROCESS
0.3645	0.1844	0	0.0488	0	0.921	Q0250|YDL067C|YEL039C|YGL187C|YHR051W|YDR441C|YIL111W|YJR048W|YDR454C|YLR395C|YOL077W-A|YMR256C|YNL052W|YPR191W|YEL021W|Q0105|Q0275|YDR529C|YBL039C|YFR033C|YGR183C|YHR001W-A|YJL166W|YOR065W|YGL006W|YGL008C|YJL103C|YPL075W|YPL036W|YGL167C|YPL271W|YPR020W|YCL040W|Q0085|Q0130|YDR270W|YDR226W|YDR377W|YBR196C|YOL071W|YCR012W|YDL021W|YDR531W|YGR277C|YIL083C|YKL088W|YER178W|YFR053C|YJR121W|YKL016C|YGL25…	http://amigo.geneontology.org/cgi-bin/amigo/term_details?term=GO:0009119	104	ENR	RIBONUCLEOSIDE METABOLIC PROCESS	4.2462	2.0593	0	0	RIBONUCLEOSIDE METABOLIC PROCESS	TRUE	RIBONUCLEOSIDE METABOLIC PROCESS
0.3318	0.1175	0.0002	0.7688	0.03	1	YML022W|YOR054C|YPR020W|YJR105W|YDR441C|Q0085|YDL004W|Q0130|YOL077W-A|YDR270W|YEL021W|YML081C-A|YDR226W|YML106W|YDR377W|Q0080|YKL216W|YDR531W|YGR277C|YBL039C|YMR217W|YIL083C|YDR020C|YKL088W|YDR038C|YDR039C|YDR040C|YBL099W|YMR271C|YGL006W|YBR039W|YGL008C|YJR121W|YKL016C|YKL067W|YJR103W|YLR295C|YPL036W|YDR298C|YGL167C|YPL078C|YDR322C-A|YNR012W|YPL271W|YDR196C	http://amigo.geneontology.org/cgi-bin/amigo/term_details?term=GO:0042455	45	ENR	RIBONUCLEOSIDE BIOSYNTHETIC PROCESS	2.6297	0.9374	0	0.5281	RIBONUCLEOSIDE BIOSYNTHETIC PROCESS	TRUE	RIBONUCLEOSIDE BIOSYNTHETIC PROCESS
0.4267	0.1696	0	0.3514	0	1	YDR408C|YOR054C|YJR105W|YJR133W|YOL077W-A|Q0080|YMR217W|YMR300C|YBL099W|YGL006W|YBR039W|YGL008C|YLR295C|YPL036W|YGL167C|YLR359W|YGL234W|YBR284W|YPL271W|YML022W|YPR020W|YML035C|Q0085|YDL004W|Q0130|YAR015W|YDR270W|YML081C-A|YDR226W|YDR377W|YGR061C|YDR531W|YGR277C|YIL083C|YKL088W|YDR038C|YDR039C|YDR040C|YLR028C|YJR121W|YKL016C|YKL067W|YJL005W|YJL070C|YOR128C|YDR298C|YPL078C|YDR322C-A|YMR120C|YDR196C	http://amigo.geneontology.org/cgi-bin/amigo/term_details?term=GO:0009152	50	ENR	PURINE RIBONUCLEOTIDE BIOSYNTHETIC PROCESS	3.5307	1.38	0	0.1089	PURINE RIBONUCLEOTIDE BIOSYNTHETIC PROCESS	TRUE	PURINE RIBONUCLEOTIDE BIOSYNTHETIC PROCESS

## Sheet: Mitochondrial membrane
EnrichmentMap::ES (R30DSB.GseaPreranked)	EnrichmentMap::ES (WTDSB.GseaPreranked)	EnrichmentMap::fdr_qvalue (R30DSB.GseaPreranked)	EnrichmentMap::fdr_qvalue (WTDSB.GseaPreranked)	EnrichmentMap::fwer_qvalue (R30DSB.GseaPreranked)	EnrichmentMap::fwer_qvalue (WTDSB.GseaPreranked)	EnrichmentMap::Genes	EnrichmentMap::GS_DESCR	EnrichmentMap::gs_size	EnrichmentMap::GS_Type	EnrichmentMap::Name	EnrichmentMap::NES (R30DSB.GseaPreranked)	EnrichmentMap::NES (WTDSB.GseaPreranked)	EnrichmentMap::pvalue (R30DSB.GseaPreranked)	EnrichmentMap::pvalue (WTDSB.GseaPreranked)	name	selected	shared name
0.2018	0.0446	0	0.8223	0	1	Q0250|YDL067C|YEL039C|YGL187C|YHR051W|YIL111W|YKL011C|YJR048W|YOL077W-A|YLR395C|YMR256C|YDL198C|YFL016C|YNL052W|YPR191W|YOR037W|YJL112W|YLL006W|YAL010C|Q0105|YBL059C-A|YNL130C|Q0110|YPL004C|Q0275|YBL045C|YMR241W|YMR302C|YNR041C|YER017C|YOR211C|YER154W|YDR376W|YGR174C|YDR529C|YHR194W|YFR033C|YPL186C|YGR183C|YHR116W|YIL157C|YHR001W-A|YJL003W|YOR147W|YAL008W|YJL166W|YKL053C-A|YHR168W|YKL137W|YDR326C…	http://amigo.geneontology.org/cgi-bin/amigo/term_details?term=GO:0005740	307	ENR	MITOCHONDRIAL ENVELOPE	4.0075	0.8722	0	0.6125	MITOCHONDRIAL ENVELOPE	TRUE	MITOCHONDRIAL ENVELOPE
0.3362	-0.1005	0.0175	0.9726	0.984	1	YGR062C|YPR020W|YBR262C|YCL057C-A|YDL107W|YFR011C|YGR235C|YOR037W|YLL006W|YAL010C|YER154W|YKR016W|YOL009C|YNL100W|YDL142C|YBR185C|YLR168C|YOL026C|YOL027C|YLR295C|YBR091C|YEL020W-A|YGR181W|YHR005C-A|YPR125W|YJR135W-A	http://amigo.geneontology.org/cgi-bin/amigo/term_details?term=GO:0007006	26	ENR	MITOCHONDRIAL MEMBRANE ORGANIZATION	2.0011	-0.6138	0.0019	0.9195	MITOCHONDRIAL MEMBRANE ORGANIZATION	TRUE	MITOCHONDRIAL MEMBRANE ORGANIZATION
0.2469	-0.0652	0	0.6823	0	1	Q0250|YDL067C|YGL187C|YHR051W|YIL111W|YKL011C|YOL077W-A|YLR395C|YMR256C|YDL198C|YFL016C|YNL052W|YPR191W|Q0115|YOR037W|YDR197W|YFR045W|Q0105|YBL059C-A|YDR350C|Q0110|Q0275|YBL045C|YMR241W|YMR302C|YOR100C|YNR041C|YER017C|YOR211C|YER154W|YDR376W|YGR174C|YDR529C|YHR194W|YFR033C|YGR183C|YIL157C|YHR001W-A|YJL003W|YOR147W|YJL166W|YHR168W|YKL137W|YLR038C|YLR077W|YOR065W|YLR218C|YOR356W|YLR393W|YLR168C|YMR…	http://amigo.geneontology.org/cgi-bin/amigo/term_details?term=GO:0005743	174	ENR	MITOCHONDRIAL INNER MEMBRANE	3.7467	-0.9722	0	0.4807	MITOCHONDRIAL INNER MEMBRANE	TRUE	MITOCHONDRIAL INNER MEMBRANE
0.1548	-0.0515	0	0.4737	0	1	YEL017W|YKL011C|YOL077W-A|YDL198C|YFL016C|YMR298W|YJL112W|YML034W|YLL006W|YNL130C|YPL004C|YMR241W|YMR302C|YNR041C|YOR211C|YPL186C|YAL008W|YHR168W|YBR230C|YLR168C|YDR381C-A|YCR086W|YER004W|YDR508C|YER182W|YKL094W|YLR193C|YGR266W|YPL060W|YHR003C|YHR155W|YIL124W|YIL087C|YIL136W|YOR311C|YPL271W|YJL066C|YPR020W|YJL161W|YKR001C|YKL027W|YLR283W|YML030W|YPL172C|YMR003W|YMR157C|YOL071W|YMR194C-B|YDR204W|Y…	http://amigo.geneontology.org/cgi-bin/amigo/term_details?term=GO:0031975	405	ENR	ENVELOPE	3.4155	-1.1584	0	0.2577	ENVELOPE	TRUE	ENVELOPE
0.2143	-0.0535	0	0.6798	0	1	Q0250|YDL067C|YGL187C|YHR051W|YIL111W|YKL011C|YOL077W-A|YLR395C|YMR256C|YDL198C|YFL016C|YNL052W|YPR191W|YOR037W|YJL112W|YLL006W|YAL010C|Q0105|YBL059C-A|YNL130C|Q0110|YPL004C|Q0275|YBL045C|YMR241W|YMR302C|YNR041C|YER017C|YOR211C|YER154W|YDR376W|YGR174C|YDR529C|YHR194W|YFR033C|YPL186C|YGR183C|YIL157C|YHR001W-A|YJL003W|YOR147W|YAL008W|YJL166W|YHR168W|YKL137W|YDR326C|YLR038C|YBR230C|YLR077W|YOR065W|Y…	http://amigo.geneontology.org/cgi-bin/amigo/term_details?term=GO:0031966	279	ENR	MITOCHONDRIAL MEMBRANE	3.8614	-0.9797	0	0.4803	MITOCHONDRIAL MEMBRANE	TRUE	MITOCHONDRIAL MEMBRANE
0.2296	0.0795	0.0174	0.9302	0.983	1	YJL059W|YGR062C|YIL041W|YBR179C|YBR262C|YER074W-A|YCL057C-A|YPL050C|YDR470C|YGR235C|YML067C|YML034W|YFL048C|YKR030W|YMR302C|YNR041C|YER017C|YOR211C|YJR077C|YGR174C|YIL157C|YMR197C|YGR172C|YBR230C|YLR077W|YNL100W|YLR393W|YMR089C|YAL042W|YNL263C|YOL026C|YBR238C|YJL062W-A|YPL215W|YIL136W|YCL038C|YDR245W|YJL183W|YIL146C|YML115C|YKL150W|YKR016W|YER072W|YJL012C|YIL155C|YKL179C|YLR090W|YML086C|YLR204W|Y…	http://amigo.geneontology.org/cgi-bin/amigo/term_details?term=GO:0031300	56	ENR	INTRINSIC COMPONENT OF ORGANELLE MEMBRANE	2.005	0.7051	0.002	0.8484	INTRINSIC COMPONENT OF ORGANELLE MEMBRANE	TRUE	INTRINSIC COMPONENT OF ORGANELLE MEMBRANE
0.3612	0.1708	0	0.0566	0	0.983	Q0250|YDL067C|YGL187C|YHR051W|YIL111W|YOL077W-A|YLR395C|YMR256C|YFL016C|YNL052W|YPR191W|YOR037W|YLL006W|YDR197W|YAL010C|Q0105|Q0275|YBL045C|YMR302C|YNR041C|YER017C|YOR211C|YGR174C|YDR529C|YFR033C|YGR183C|YIL157C|YHR001W-A|YJL166W|YKL137W|YLR038C|YBR230C|YLR077W|YOR065W|YLR393W|YLR168C|YMR089C|YOL026C|YBR238C|YBR244W|YLR193C|YGL119W|YGL191W|YIL022W|YIL136W|YPL271W|YPR020W|Q0085|Q0130|YIL062C|YIL14…	http://amigo.geneontology.org/cgi-bin/amigo/term_details?term=GO:0044455	104	ENR	MITOCHONDRIAL MEMBRANE PART	4.2268	1.9977	0	0.002	MITOCHONDRIAL MEMBRANE PART	TRUE	MITOCHONDRIAL MEMBRANE PART
0.214	0.0852	0.006	0.8443	0.655	1	YAL048C|YER031C|YBR179C|YBR177C|YDR470C|YNR074C|YML013W|YJL112W|YLL006W|YML001W|YAL010C|YLR190W|YPR183W|YNL130C|YPL004C|YOR089C|YDR219C|YMR203W|YGL210W|YPL072W|YPL186C|YIR038C|YAL008W|YNL055C|YNL070W|YBR230C|YNL121C|YNL131W|YLL001W|YDR381C-A|YIL065C|YOL026C|YER026C|YER004W|YKR036C|YBR244W|YKL094W|YGR266W|YHR003C|YGR082W|YOR317W|YIL124W|YIL136W|YMR060C|YPR155C|YIL114C|YGR028W|YKR001C|YKL027W|YIL06…	http://amigo.geneontology.org/cgi-bin/amigo/term_details?term=GO:0005741	74	ENR	MITOCHONDRIAL OUTER MEMBRANE	2.2034	0.8456	0	0.6204	MITOCHONDRIAL OUTER MEMBRANE	TRUE	MITOCHONDRIAL OUTER MEMBRANE
0.2077	0.0785	0.0131	0.8804	0.923	1	YAL048C|YER031C|YBR179C|YBR177C|YDR470C|YNR074C|YML013W|YJL112W|YLL006W|YML001W|YAL010C|YLR190W|YPR183W|YNL130C|YPL004C|YOR089C|YDR219C|YMR203W|YGL210W|YPL072W|YPL186C|YIR038C|YAL008W|YHR195W|YNL055C|YNL070W|YBR230C|YNL121C|YNL131W|YLL001W|YDR381C-A|YIL065C|YOL026C|YER026C|YER004W|YKR036C|YBR244W|YKL094W|YGR266W|YHR003C|YGR082W|YOR317W|YIL124W|YIL136W|YMR060C|YPR155C|YIL114C|YGR028W|YKR001C|YKL02…	http://amigo.geneontology.org/cgi-bin/amigo/term_details?term=GO:0031968	75	ENR	ORGANELLE OUTER MEMBRANE	2.0605	0.79	0.0057	0.7229	ORGANELLE OUTER MEMBRANE	TRUE	ORGANELLE OUTER MEMBRANE
0.1548	-0.0515	0	0.4949	0	1	YEL017W|YKL011C|YOL077W-A|YDL198C|YFL016C|YMR298W|YJL112W|YML034W|YLL006W|YNL130C|YPL004C|YMR241W|YMR302C|YNR041C|YOR211C|YPL186C|YAL008W|YHR168W|YBR230C|YLR168C|YDR381C-A|YCR086W|YER004W|YDR508C|YER182W|YKL094W|YLR193C|YGR266W|YPL060W|YHR003C|YHR155W|YIL124W|YIL087C|YIL136W|YOR311C|YPL271W|YJL066C|YPR020W|YJL161W|YKR001C|YKL027W|YLR283W|YML030W|YPL172C|YMR003W|YMR157C|YOL071W|YMR194C-B|YDR204W|Y…	http://amigo.geneontology.org/cgi-bin/amigo/term_details?term=GO:0031967	405	ENR	ORGANELLE ENVELOPE	3.5455	-1.1344	0	0.3055	ORGANELLE ENVELOPE	TRUE	ORGANELLE ENVELOPE
0.2442	-0.0625	0	0.7	0	1	Q0250|YDL067C|YGL187C|YHR051W|YIL111W|YKL011C|YOL077W-A|YLR395C|YMR256C|YDL198C|YFL016C|YNL052W|YPR191W|Q0115|YOR037W|YML034W|YDR197W|YFR045W|Q0105|YBL059C-A|YDR350C|Q0110|Q0275|YBL045C|YMR241W|YMR302C|YOR100C|YNR041C|YER017C|YOR211C|YER154W|YDR376W|YGR174C|YDR529C|YHR194W|YFR033C|YGR183C|YIL157C|YHR001W-A|YJL003W|YOR147W|YJL166W|YHR168W|YKL137W|YLR038C|YLR077W|YOR065W|YLR218C|YOR356W|YLR393W|YLR…	http://amigo.geneontology.org/cgi-bin/amigo/term_details?term=GO:0019866	179	ENR	ORGANELLE INNER MEMBRANE	3.6158	-0.9573	0	0.4473	ORGANELLE INNER MEMBRANE	TRUE	ORGANELLE INNER MEMBRANE

## Sheet: Proteasome
EnrichmentMap::ES (R30DSB.GseaPreranked)	EnrichmentMap::ES (WTDSB.GseaPreranked)	EnrichmentMap::fdr_qvalue (R30DSB.GseaPreranked)	EnrichmentMap::fdr_qvalue (WTDSB.GseaPreranked)	EnrichmentMap::fwer_qvalue (R30DSB.GseaPreranked)	EnrichmentMap::fwer_qvalue (WTDSB.GseaPreranked)	EnrichmentMap::Genes	EnrichmentMap::GS_DESCR	EnrichmentMap::gs_size	EnrichmentMap::GS_Type	EnrichmentMap::Name	EnrichmentMap::NES (R30DSB.GseaPreranked)	EnrichmentMap::NES (WTDSB.GseaPreranked)	EnrichmentMap::pvalue (R30DSB.GseaPreranked)	EnrichmentMap::pvalue (WTDSB.GseaPreranked)	name	selected	shared name
0.6133	0.4962	0	0.0003	0	0.001	YGR184C|YFR050C|YGL011C|YDR177W|YFL007W|YGR135W|YGR253C|YBR173C|YJL001W|YGR232W|YER021W|YHR027C|YIL075C|YML092C|YDR069C|YMR314W|YOL038W|YOR157C|YBL041W|YOR362C|YPR103W|YFR010W|YHL030W|YHR052W|YBR082C|YER012W|YDR059C|YER094C	http://amigo.geneontology.org/cgi-bin/amigo/term_details?term=GO:0000502	28	ENR	PROTEASOME COMPLEX	3.9494	3.1128	0	0	PROTEASOME COMPLEX	TRUE	PROTEASOME COMPLEX
0.5421	0.4937	0	0	0	0	YFR050C|YGL011C|YOR261C|YDL097C|YFL007W|YDL147W|YGR135W|YLR421C|YGR253C|YBR173C| YBL041W|YJL001W|YDR363W-A|YFR052W|YPR108W |YDL007W|YDR394W|YDR427W|YER021W|YGL048C|YHR027C|YIL075C|YKL145W|YHR200W|YML092C|YOR117W|YOR259C|YFR004W|YMR314W|YOL038W|YOR157C|YOR362C|YPR103W|YER012W|YER094C	http://www.genome.jp/kegg-bin/show_pathway?sce03050	35	ENR	PROTEASOME	3.7717	3.5122	0	0	PROTEASOME	TRUE	PROTEASOME
0.6836	0.4999	0	0.0223	0	0.433	YML092C|YFR050C|YGL011C|YMR314W|YOL038W|YFL007W|YGR135W|YOR157C|YGR253C|YBL041W|YOR362C|YPR103W|YJL001W|YER012W|YER094C	http://amigo.geneontology.org/cgi-bin/amigo/term_details?term=GO:0005839	15	ENR	PROTEASOME CORE COMPLEX	3.2718	2.296	0	0	PROTEASOME CORE COMPLEX	TRUE	PROTEASOME CORE COMPLEX
0.6133	0.4962	0	0.0005	0	0.001	YGR184C|YFR050C|YGL011C|YDR177W|YFL007W|YGR135W|YGR253C|YBR173C|YJL001W|YGR232W|YER021W|YHR027C|YIL075C|YML092C|YDR069C|YMR314W|YOL038W|YOR157C|YBL041W|YOR362C|YPR103W|YFR010W|YHL030W|YHR052W|YBR082C|YER012W|YDR059C|YER094C	http://amigo.geneontology.org/cgi-bin/amigo/term_details?term=GO:1905369	28	ENR	ENDOPEPTIDASE COMPLEX	3.9252	3.1639	0	0	ENDOPEPTIDASE COMPLEX	TRUE	ENDOPEPTIDASE COMPLEX
0.4068	0.3306	0	0.0156	0	0.273	YGR184C|YFR050C|YGL011C|YDR177W|YFL007W|YGR135W|YGR253C|YBR173C|YGR252W|YJL001W|YER017C|YGR232W|YER021W|YER164W|YHR027C|YJR010C-A|YMR223W|YIL075C|YLR066W|YML055W|YML092C|YDR069C|YDR448W|YMR314W|YMR089C|YOL038W|YOR157C|YDR176W|YBL041W|YOR362C|YPR103W|YFR010W|YHL030W|YHR052W|YBR082C|YER012W|YDR059C|YER094C	http://amigo.geneontology.org/cgi-bin/amigo/term_details?term=GO:1905368	38	ENR	PEPTIDASE COMPLEX	3.0532	2.3741	0	0.002	PEPTIDASE COMPLEX	TRUE	PEPTIDASE COMPLEX

## Sheet: Iron binding
EnrichmentMap::ES (R30DSB.GseaPreranked)	EnrichmentMap::ES (WTDSB.GseaPreranked)	EnrichmentMap::fdr_qvalue (R30DSB.GseaPreranked)	EnrichmentMap::fdr_qvalue (WTDSB.GseaPreranked)	EnrichmentMap::fwer_qvalue (R30DSB.GseaPreranked)	EnrichmentMap::fwer_qvalue (WTDSB.GseaPreranked)	EnrichmentMap::Genes	EnrichmentMap::GS_DESCR	EnrichmentMap::gs_size	EnrichmentMap::GS_Type	EnrichmentMap::Name	EnrichmentMap::NES (R30DSB.GseaPreranked)	EnrichmentMap::NES (WTDSB.GseaPreranked)	EnrichmentMap::pvalue (R30DSB.GseaPreranked)	EnrichmentMap::pvalue (WTDSB.GseaPreranked)	name	selected	shared name
0.2873	-0.0918	0.0073	0.9205	0.755	1	YJR137C|YEL039C|YKL220C|YJR048W|YLR214W|YLR164W|YGL055W|Q0050|Q0055|Q0060|Q0065|Q0070|YGR060W|YJR025C|YMR015C|YOL152W|YBL071W-A|YLL051C|YGL091C|YGL160W|YMR272C|YDR402C|YDL120W|YER049W|YLR047C|YHR007C|YNR060W|YOR226C|YHR042W|YOR065W|YPL135W|YGR234W|YDL010W|YOR381W|YKL040C|YLR056W|YOR384W|YDL171C|YNL234W|YDR178W|YDR297W|YOR297C|Q0045	http://amigo.geneontology.org/cgi-bin/amigo/term_details?term=GO:0005506	43	ENR	IRON ION BINDING	2.166	-0.7006	0.002	0.8366	IRON ION BINDING	TRUE	IRON ION BINDING
0.4778	0.3194	0	0.0597	0.004	0.991	Q0250|YJR137C|YEL039C|YMR073C|YDR256C|YGR088W|YJR048W|YKR066C|YLR164W|YGL055W|Q0050|Q0055|Q0060|Q0065|Q0070|YJR078W|YMR015C|YMR272C|YPL170W|YDR402C|YNL111C|YHR007C|YOR065W|YGR234W|YML054C|YNL234W|YDR178W|YOR297C|Q0045	http://amigo.geneontology.org/cgi-bin/amigo/term_details?term=GO:0046906	29	ENR	TETRAPYRROLE BINDING	2.8921	1.9738	0	0.0065	TETRAPYRROLE BINDING	TRUE	TETRAPYRROLE BINDING
0.4778	0.3194	0	0.0767	0.005	0.998	Q0250|YJR137C|YEL039C|YMR073C|YDR256C|YGR088W|YJR048W|YKR066C|YLR164W|YGL055W|Q0050|Q0055|Q0060|Q0065|Q0070|YJR078W|YMR015C|YMR272C|YPL170W|YDR402C|YNL111C|YHR007C|YOR065W|YGR234W|YML054C|YNL234W|YDR178W|YOR297C|Q0045	http://amigo.geneontology.org/cgi-bin/amigo/term_details?term=GO:0020037	29	ENR	HEME BINDING	2.8846	1.9091	0	0.0076	HEME BINDING	TRUE	HEME BINDING

## Sheet: Chromosome condensation
EnrichmentMap::ES (R30DSB.GseaPreranked)	EnrichmentMap::ES (WTDSB.GseaPreranked)	EnrichmentMap::fdr_qvalue (R30DSB.GseaPreranked)	EnrichmentMap::fdr_qvalue (WTDSB.GseaPreranked)	EnrichmentMap::fwer_qvalue (R30DSB.GseaPreranked)	EnrichmentMap::fwer_qvalue (WTDSB.GseaPreranked)	EnrichmentMap::Genes	EnrichmentMap::GS_DESCR	EnrichmentMap::gs_size	EnrichmentMap::GS_Type	EnrichmentMap::Name	EnrichmentMap::NES (R30DSB.GseaPreranked)	EnrichmentMap::NES (WTDSB.GseaPreranked)	EnrichmentMap::pvalue (R30DSB.GseaPreranked)	EnrichmentMap::pvalue (WTDSB.GseaPreranked)	name	selected	shared name
-0.0475	0.112	0.6358	0.0148	1	0.236	YCR092C|YDL154W|YDR097C|YFL003C|YOL090W|YBL016W|YBR160W|YDR402C|YFL039C|YKR099W|YMR198W|YOL104C|YBR057C|YBR098W|YBR136W|YBR211C|YCR010C|YCR086W|YDL017W|YDL239C|YDR052C|YDR254W|YDR285W|YDR318W|YDR369C|YDR383C|YDR386W|YDR439W|YDR512C|YER044C-A|YER106W|YER179W|YGL183C|YGL197W|YGL249W|YGR179C|YGR225W|YGL216W|YHL023C|YHR129C|YHR090C|YLL049W|YIL132C|YMR294W|YJR021C|YNL271C|YJR135C|YPL174C|YKR001C|YLR21…	http://amigo.geneontology.org/cgi-bin/amigo/term_details?term=GO:0022402	355	ENR	CELL CYCLE PROCESS	-1.0261	2.3975	0.3905	0.002	CELL CYCLE PROCESS	TRUE	CELL CYCLE PROCESS
0.2102	0.1624	0.0168	0.2179	0.979	1	YDR532C|YBR233W-A|YEL019C|YDR016C|YDR320C-A|YGR113W|YKL052C|YKR083C|YHR166C|YDR130C|YEL061C|YER038C|YGL061C|YDL154W|YOL069W|YFL003C|YCL029C|YBL097W|YDL064W|YGR140W|YDL003W|YDL028C|YJR089W|YJL030W|YBR211C|YKL049C|YDR325W|YCR086W|YMR168C|YMR094W|YDR254W|YDR285W|YDR318W|YER133W|YGR188C|YOR026W|YDR383C|YDR439W|YER044C-A|YER106W|YER179W|YGL183C|YLR288C|YGL249W|YGR179C|YML023C|YJR021C|YJR135C|YAL034W-A…	http://amigo.geneontology.org/cgi-bin/amigo/term_details?term=GO:0000793	68	ENR	CONDENSED CHROMOSOME	2.0134	1.5808	0.01	0.0569	CONDENSED CHROMOSOME	TRUE	CONDENSED CHROMOSOME
0.0821	0.1604	0.5209	0.0265	1	0.51	YLL039C|YCR092C|YDL154W|YDR097C|YFL003C|YOL090W|YDR402C|YFL039C|YKR099W|YMR198W|YOL104C|YBR057C|YBR098W|YBR136W|YBR211C|YCR010C|YCR086W|YDL017W|YDL239C|YDR052C|YDR254W|YDR285W|YDR318W|YDR369C|YDR383C|YDR386W|YDR439W|YDR512C|YER044C-A|YER106W|YER179W|YGL183C|YGL197W|YGL249W|YGR179C|YGR225W|YHL023C|YHR090C|YIL132C|YJR021C|YJR135C|YKR001C|YLR219W|YLR227C|YLR263W|YLR315W|YLR381W|YLR394W|YMR048W|YMR13…	http://amigo.geneontology.org/cgi-bin/amigo/term_details?term=GO:1903046	144	ENR	MEIOTIC CELL CYCLE PROCESS	1.0891	2.2565	0.3385	0.002	MEIOTIC CELL CYCLE PROCESS	TRUE	MEIOTIC CELL CYCLE PROCESS
0.0762	0.1626	0.5827	0.0273	1	0.507	YLL039C|YCR092C|YDL154W|YDR097C|YFL003C|YOL090W|YBR160W|YDR402C|YFL039C|YKR099W|YMR198W|YOL104C|YBR057C|YBR098W|YBR136W|YBR211C|YCR010C|YCR086W|YDL017W|YDL239C|YDR052C|YDR254W|YDR285W|YDR318W|YDR369C|YDR383C|YDR386W|YDR439W|YDR512C|YER044C-A|YER106W|YER179W|YGL183C|YGL197W|YGL249W|YGR179C|YGR225W|YHL023C|YHR090C|YIL132C|YJR021C|YJR135C|YKR001C|YLR219W|YLR227C|YLR263W|YLR315W|YLR381W|YLR394W|YMR04…	http://amigo.geneontology.org/cgi-bin/amigo/term_details?term=GO:0051321	145	ENR	MEIOTIC CELL CYCLE	1.0343	2.2584	0.4052	0	MEIOTIC CELL CYCLE	TRUE	MEIOTIC CELL CYCLE
0.2268	0.2099	0.0175	0.099	0.984	1	YDR532C|YBR233W-A|YDR016C|YDR320C-A|YGR113W|YKL052C|YKR083C|YDR130C|YEL061C|YGL061C|YDL154W|YOL069W|YFL003C|YCL029C|YBL097W|YDL064W|YGR140W|YDL003W|YDL028C|YJR089W|YJL030W|YBR211C|YDR325W|YKL049C|YMR168C|YMR094W|YDR254W|YDR285W|YDR318W|YER133W|YGR188C|YOR026W|YER044C-A|YER106W|YER179W|YGL183C|YLR288C|YGL249W|YGR179C|YJR021C|YJR135C|YAL034W-A|YLR381W|YLR394W|YIR010W|YLR272C|YJR112W|YKL089W|YPL018W…	http://amigo.geneontology.org/cgi-bin/amigo/term_details?term=GO:0000794	56	ENR	CONDENSED NUCLEAR CHROMOSOME	2.0016	1.8112	0.0099	0.0134	CONDENSED NUCLEAR CHROMOSOME	TRUE	CONDENSED NUCLEAR CHROMOSOME

## Sheet: DNA polymerase activity
EnrichmentMap::ES (R30DSB.GseaPreranked)	EnrichmentMap::ES (WTDSB.GseaPreranked)	EnrichmentMap::fdr_qvalue (R30DSB.GseaPreranked)	EnrichmentMap::fdr_qvalue (WTDSB.GseaPreranked)	EnrichmentMap::fwer_qvalue (R30DSB.GseaPreranked)	EnrichmentMap::fwer_qvalue (WTDSB.GseaPreranked)	EnrichmentMap::Genes	EnrichmentMap::GS_DESCR	EnrichmentMap::gs_size	EnrichmentMap::GS_Type	EnrichmentMap::Name	EnrichmentMap::NES (R30DSB.GseaPreranked)	EnrichmentMap::NES (WTDSB.GseaPreranked)	EnrichmentMap::pvalue (R30DSB.GseaPreranked)	EnrichmentMap::pvalue (WTDSB.GseaPreranked)	name	selected	shared name
0.4799	-0.2321	0	0.0422	0	0.997	YOL103W-B|YER138C|YOR142W-B|YBL005W-B|YER160C|YOR192C-B|YBL100W-B|YBR012W-B|YLR157C-B|YOR343W-B|YLR120C|YLR227W-B|YDR144C|YCL019W|YLR410W-B|YDR349C|YIL015W|YPL257W-B|YER143W|YGR027W-B|YGR038C-B|YML039W|YML045W|YGR109W-B|YGL258W-A|YGL259W|YPR137C-B|YGR161C-D|YPR158C-D|YPR158W-B|YIR039C|YHL009W-B|YMR045C|YMR050C|YKL100C|YDR034C-D|YLR121C|YHR214C-B|YDR098C-B|YIL082W-A|YDR210C-D|YDR210W-B|YPL154C|YDR…	http://amigo.geneontology.org/cgi-bin/amigo/term_details?term=GO:0004190	51	ENR	ASPARTIC-TYPE ENDOPEPTIDASE ACTIVITY	4.0277	-1.9145	0	0.0057	ASPARTIC-TYPE ENDOPEPTIDASE ACTIVITY	TRUE	ASPARTIC-TYPE ENDOPEPTIDASE ACTIVITY
0.5302	-0.2594	0	0.0341	0	0.987	YGR027W-B|YGR038C-B|YML039W|YML045W|YGR109W-B|YOL103W-B|YPR137C-B|YGR161C-D|YPR158C-D|YPR158W-B|YHL009W-B|YMR045C|YMR050C|YER138C|YOR142W-B|YBL005W-B|YER160C|YOR192C-B|YDR034C-D|YHR214C-B|YBL100W-B|YBR012W-B|YDR098C-B|YIL082W-A|YLR157C-B|YOR343W-B|YLR227W-B|YDR210C-D|YDR210W-B|YDR261C-D|YDR261W-B|YJL113W|YNL284C-B|YDR316W-B|YCL019W|YLR410W-B|YDR365W-B|YJR027W|YJR029W|YPL257W-B	http://amigo.geneontology.org/cgi-bin/amigo/term_details?term=GO:0019075	40	ENR	VIRUS MATURATION	3.9471	-1.9722	0	0.002	VIRUS MATURATION	TRUE	VIRUS MATURATION
0.5302	-0.2594	0	0.0376	0	0.993	YGR027W-B|YGR038C-B|YML039W|YML045W|YGR109W-B|YOL103W-B|YPR137C-B|YGR161C-D|YPR158C-D|YPR158W-B|YHL009W-B|YMR045C|YMR050C|YER138C|YOR142W-B|YBL005W-B|YER160C|YOR192C-B|YDR034C-D|YHR214C-B|YBL100W-B|YBR012W-B|YDR098C-B|YIL082W-A|YLR157C-B|YOR343W-B|YLR227W-B|YDR210C-D|YDR210W-B|YDR261C-D|YDR261W-B|YJL113W|YNL284C-B|YDR316W-B|YCL019W|YLR410W-B|YDR365W-B|YJR027W|YJR029W|YPL257W-B	http://amigo.geneontology.org/cgi-bin/amigo/term_details?term=GO:0019069	40	ENR	VIRAL CAPSID ASSEMBLY	3.935	-1.9398	0	0.004	VIRAL CAPSID ASSEMBLY	TRUE	VIRAL CAPSID ASSEMBLY
0.098	-0.0917	0.0141	0.0363	0.941	0.992	YOL005C|YOR330C|YOL061W|YLR133W|YOL103W-B|Q0050|YOL128C|Q0055|YNL130C|YPL188W|YHL012W|YNR043W|YOR116C|YOR142W-B|YDR173C|YOR151C|YBL016W|YOR192C-B|YBR160W|YOR207C|YOR210W|YBL088C|YPR113W|YBR136W|YOR340C|YOR341W|YOR343W-B|YOR346W|YDL017W|YBR243C|YGL119W|YDR122W|YPL167C|YOR311C|YHR082C|YPL257W-B|YPR010C|YKL126W|YML112W|YCL040W|YLL019C|YGR194C|YLR096W|YPR110C|YLR240W|YPR137C-B|YDL045C|YLR253W|YDL108W…	http://amigo.geneontology.org/cgi-bin/amigo/term_details?term=GO:0016772	351	ENR	TRANSFERASE ACTIVITY, TRANSFERRING PHOSPHORUS-CONTAINING GROUPS	2.0463	-1.9543	0	0.0039	TRANSFERASE ACTIVITY, TRANSFERRING PHOSPHORUS-CONTAINING GROUPS	TRUE	TRANSFERASE ACTIVITY, TRANSFERRING PHOSPHORUS-CONTAINING GROUPS
0.3082	-0.2295	0.0001	0.0295	0.02	0.967	YOR056C|YOL103W-B|YPL123C|YKL149C|YAR009C|YER138C|YOR142W-B|YBL005W-B|YER160C|YOR192C-B|YBL100W-B|YBR012W-B|YLR157C-B|YOR343W-B|YLR227W-B|YLR277C|YAR008W|YLR312W-A|YLR105C|YCL019W|YLR410W-B|YMR234W|YPL257W-B|YGR027W-B|YGR038C-B|YML039W|YML045W|YGR109W-B|YPR137C-B|YGR161C-D|YPR158C-D|YPR158W-B|YNL001W|YMR024W|YMR045C|YMR050C|YHR079C|YDR034C-D|YHR214C-B|YMR239C|YDR098C-B|YNL072W|YIL082W-A|YDR210C-D…	http://amigo.geneontology.org/cgi-bin/amigo/term_details?term=GO:0004521	55	ENR	ENDORIBONUCLEASE ACTIVITY	2.6826	-2.0056	0	0	ENDORIBONUCLEASE ACTIVITY	TRUE	ENDORIBONUCLEASE ACTIVITY
0.1536	-0.0319	0	0.9727	0.005	1	YFL016C|YOL103W-B|YPR191W|YIL007C|YOL128C|YBR173C|YBL045C|YER017C|YOR142W-B|YGR232W|YOR192C-B|YKL206C|YJR102C|YLR347C|YLL029W|YLR417W|YMR089C|YOR343W-B|YNR020C|YDR231C|YDL190C|YER151C|YGL017W|YPL257W-B|YJR099W|YPR137C-B|YPR158C-D|YPR158W-B|YOR124C|YDR400W|YDR069C|YFL044C|YDR331W|YNL186W|YPL046C|YBR082C|YOR371C|YGR184C|YJL073W|YDR177W|YEL012W|YER100W|YKL010C|YOR257W|YBL005W-B|YMR022W|YBR170C|YBL10…	http://amigo.geneontology.org/cgi-bin/amigo/term_details?term=GO:0006508	278	ENR	PROTEOLYSIS	2.8838	-0.6107	0	0.9406	PROTEOLYSIS	TRUE	PROTEOLYSIS
0.184	-0.1201	0.0002	0.0712	0.031	1	YLR244C|YOL103W-B|YPR191W|YMR304W|YBL045C|YER017C|YDL122W|YER098W|YER138C|YER144C|YOR142W-B|YGR098C|YIL156W|YER078C|YPL072W|YER160C|YOR192C-B|YIR022W|YJR010C-A|YLR066W|YML055W|YFL002W-A|YOR003W|YLL029W|YMR089C|YDR430C|YOR343W-B|YLR120C|YNR020C|YLR163C|YBL022C|YBL041W|YBL067C|YBR074W|YBR139W|YBR281C|YBR286W|YCL057W|YCR045C|YDR101C|YDR144C|YER151C|YDR349C|YDR415C|YEL060C|YER012W|YPL257W-B|YER094C|Y…	http://amigo.geneontology.org/cgi-bin/amigo/term_details?term=GO:0008233	156	ENR	PEPTIDASE ACTIVITY	2.6264	-1.7748	0	0.0224	PEPTIDASE ACTIVITY	TRUE	PEPTIDASE ACTIVITY
0.5084	-0.2758	0	0.0246	0	0.927	YGR027W-B|YGR038C-B|YML039W|YML045W|YGR109W-B|YOL103W-B|YPR137C-B|YGR161C-D|YPR158C-D|YPR158W-B|YHL009W-B|YMR045C|YCR019W|YMR050C|YER138C|YOR142W-B|YBL005W-B|YER160C|YOR192C-B|YDR034C-D|YHR214C-B|YBL100W-B|YBR012W-B|YDR098C-B|YIL082W-A|YLR157C-B|YNL085W|YOR343W-B|YLR227W-B|YDR210C-D|YDR210W-B|YDR261C-D|YDR261W-B|YJL113W|YNL284C-B|YDR316W-B|YCL019W|YLR410W-B|YDR365W-B|YJR027W|YJR029W|YPL257W-B	http://amigo.geneontology.org/cgi-bin/amigo/term_details?term=GO:0044419	42	ENR	INTERSPECIES INTERACTION BETWEEN ORGANISMS	3.8278	-2.0459	0	0.0082	INTERSPECIES INTERACTION BETWEEN ORGANISMS	TRUE	INTERSPECIES INTERACTION BETWEEN ORGANISMS
0.5302	-0.2594	0	0.0416	0	0.996	YGR027W-B|YGR038C-B|YML039W|YML045W|YGR109W-B|YOL103W-B|YPR137C-B|YGR161C-D|YPR158C-D|YPR158W-B|YHL009W-B|YMR045C|YMR050C|YER138C|YOR142W-B|YBL005W-B|YER160C|YOR192C-B|YDR034C-D|YHR214C-B|YBL100W-B|YBR012W-B|YDR098C-B|YIL082W-A|YLR157C-B|YOR343W-B|YLR227W-B|YDR210C-D|YDR210W-B|YDR261C-D|YDR261W-B|YJL113W|YNL284C-B|YDR316W-B|YCL019W|YLR410W-B|YDR365W-B|YJR027W|YJR029W|YPL257W-B	http://amigo.geneontology.org/cgi-bin/amigo/term_details?term=GO:0016032	40	ENR	VIRAL PROCESS	3.8417	-1.9184	0	0.0041	VIRAL PROCESS	TRUE	VIRAL PROCESS
0.5084	-0.2513	0	0.0433	0	0.997	YGR027W-B|YGR038C-B|YML039W|YML045W|YGR109W-B|YOL103W-B|YPR137C-B|YGR161C-D|YPR158C-D|YPR158W-B|YMR045C|YMR050C|YAR009C|YER138C|YOR142W-B|YBL005W-B|YER160C|YOR192C-B|YDR034C-D|YHR214C-B|YBL100W-B|YBR012W-B|YDR098C-B|YNL072W|YIL082W-A|YLR157C-B|YOR343W-B|YLR227W-B|YDR210C-D|YDR210W-B|YDR261C-D|YDR261W-B|YNL284C-B|YDR316W-B|YCL019W|YLR410W-B|YMR234W|YDR365W-B|YJR027W|YJR029W|YPL257W-B	http://amigo.geneontology.org/cgi-bin/amigo/term_details?term=GO:0004523	41	ENR	RNA-DNA HYBRID RIBONUCLEASE ACTIVITY	3.8436	-1.9072	0	0.0078	RNA-DNA HYBRID RIBONUCLEASE ACTIVITY	TRUE	RNA-DNA HYBRID RIBONUCLEASE ACTIVITY
0.3613	-0.1519	0	0.2916	0	1	YOR330C|YDR419W|YOL103W-B|Q0050|Q0055|YEL055C|YLR318W|YLR233C|YAR009C|YER138C|YOR142W-B|YBL005W-B|YER160C|YOR192C-B|YBL035C|YFL002W-A|YBL100W-B|YBR012W-B|YLR157C-B|YOR343W-B|YOR346W|YLR227W-B|YBR278W|YCL019W|YLR410W-B|YPL167C|YPL257W-B|YGR027W-B|YGR038C-B|YCR014C|YML039W|YML045W|YGR109W-B|YPR137C-B|YGR161C-D|YDL102W|YGR161W-B|YPR158C-D|YPR158W-B|YPR175W|YHL009W-B|YMR045C|YMR050C|YDR034C-D|YHR214C…	http://amigo.geneontology.org/cgi-bin/amigo/term_details?term=GO:0034061	61	ENR	DNA POLYMERASE ACTIVITY	3.254	-1.3563	0	0.1465	DNA POLYMERASE ACTIVITY	TRUE	DNA POLYMERASE ACTIVITY
0.4619	-0.2585	0	0.0158	0	0.813	YOL103W-B|YKL149C|YPR164W|YOR144C|YAR009C|YER138C|YOR142W-B|YAR010C|YBL005W-A|YBL005W-B|YBL016W|YBL100W-A|YER160C|YOR192C-B|YBR012W-A|YCL020W|YDR034C-C|YDR098C-A|YDR170W-A|YDR210C-C|YFL002W-A|YLR035C-A|YDR210W-A|YDR261C-C|YBL100W-B|YDR261W-A|YBR012W-B|YDR316W-A|YDR365W-A|YER137C-A|YLR157C-B|YER159C-A|YFL002W-B|YOR343W-B|YGR027W-A|YGR038C-A|YLR227W-B|YGR109W-A|YGR161C-C|YGR161W-A|YHL009W-A|YHR214C…	http://amigo.geneontology.org/cgi-bin/amigo/term_details?term=GO:0032197	93	ENR	TRANSPOSITION, RNA-MEDIATED	3.7739	-2.1285	0	0.0059	TRANSPOSITION, RNA-MEDIATED	TRUE	TRANSPOSITION, RNA-MEDIATED
0.5153	-0.2373	0	0.0435	0	0.997	YGR027W-B|YGR038C-B|YML039W|YML045W|YGR109W-B|YOL103W-B|YPR137C-B|YGR161C-D|YGR161W-B|YPR158C-D|YPR158W-B|YHL009W-B|YMR045C|YMR050C|YGR246C|YAR009C|YER138C|YOR142W-B|YNL039W|YBL005W-B|YER160C|YOR192C-B|YDR034C-D|YFL002W-A|YLR035C-A|YHR214C-B|YBL100W-B|YBR012W-B|YDR098C-B|YIL082W-A|YLR157C-B|YOR343W-B|YLR227W-B|YDR210C-D|YDR210W-B|YDR261C-D|YDR261W-B|YJL113W|YNL284C-B|YDR316W-B|YCL019W|YLR410W-B|Y…	http://amigo.geneontology.org/cgi-bin/amigo/term_details?term=GO:0015074	46	ENR	DNA INTEGRATION	4.0349	-1.9036	0	0.0083	DNA INTEGRATION	TRUE	DNA INTEGRATION
0.5153	-0.2373	0	0.0475	0	0.999	YGR027W-B|YGR038C-B|YML039W|YML045W|YGR109W-B|YOL103W-B|YPR137C-B|Q0050|YGR161C-D|YGR161W-B|YPR158C-D|Q0055|YLR318W|YPR158W-B|YHL009W-B|YLR233C|YMR045C|YMR050C|YAR009C|YER138C|YOR142W-B|YBL005W-B|YOR192C-B|YER160C|YDR034C-D|YFL002W-A|YHR214C-B|YBL100W-B|YBR012W-B|YDR098C-B|YIL082W-A|YLR157C-B|YOR343W-B|YLR227W-B|YDR210C-D|YDR210W-B|YDR261C-D|YDR261W-B|YJL113W|YNL284C-B|YDR316W-B|YCL019W|YLR410W-B…	http://amigo.geneontology.org/cgi-bin/amigo/term_details?term=GO:0003964	47	ENR	RNA-DIRECTED DNA POLYMERASE ACTIVITY	4.0464	-1.8752	0	0.0082	RNA-DIRECTED DNA POLYMERASE ACTIVITY	TRUE	RNA-DIRECTED DNA POLYMERASE ACTIVITY
0.5302	-0.2594	0	0.0374	0	0.992	YGR027W-B|YGR038C-B|YML039W|YML045W|YGR109W-B|YOL103W-B|YPR137C-B|YGR161C-D|YPR158C-D|YPR158W-B|YHL009W-B|YMR045C|YMR050C|YER138C|YOR142W-B|YBL005W-B|YER160C|YOR192C-B|YDR034C-D|YHR214C-B|YBL100W-B|YBR012W-B|YDR098C-B|YIL082W-A|YLR157C-B|YOR343W-B|YLR227W-B|YDR210C-D|YDR210W-B|YDR261C-D|YDR261W-B|YJL113W|YNL284C-B|YDR316W-B|YCL019W|YLR410W-B|YDR365W-B|YJR027W|YJR029W|YPL257W-B	http://amigo.geneontology.org/cgi-bin/amigo/term_details?term=GO:0046797	40	ENR	VIRAL PROCAPSID MATURATION	3.8845	-1.9444	0	0.0041	VIRAL PROCAPSID MATURATION	TRUE	VIRAL PROCAPSID MATURATION
0.2348	-0.1052	0.0002	0.4612	0.035	1	YDR263C|YOL043C|YOR056C|YKL011C|YAL015C|YOL103W-B|YPL123C|Q0050|Q0115|Q0055|Q0060|YOR033C|Q0120|Q0065|Q0070|Q0110|YKL149C|Q0075|Q0255|YAR009C|YER138C|YOR142W-B|YBL005W-B|YER160C|YOR192C-B|YBL019W|Q0160|YLR143W|YMR262W|YIR027C|YBL100W-B|YBR098W|YBR012W-B|YLR157C-B|YOR343W-B|YLR227W-B|YLR277C|YAR008W|YPL022W|YLR312W-A|YLR105C|YDR386W|YDL227C|YCL019W|YLR410W-B|YMR234W|YPL257W-B|YGR027W-B|YGR038C-B|Y…	http://amigo.geneontology.org/cgi-bin/amigo/term_details?term=GO:0004519	94	ENR	ENDONUCLEASE ACTIVITY	2.6196	-1.171	0	0.2422	ENDONUCLEASE ACTIVITY	TRUE	ENDONUCLEASE ACTIVITY
0.4325	-0.2526	0	0.0308	0	0.978	YGR027W-B|YGR038C-B|YML039W|YML045W|YGR109W-B|YOL103W-B|YPR137C-B|YGR161C-D|YPR158C-D|YPR158W-B|YKL149C|YMR024W|YMR045C|YMR050C|YAR009C|YER138C|YOR142W-B|YHR079C|YBL005W-B|YER160C|YOR192C-B|YDR034C-D|YHR214C-B|YMR239C|YBL100W-B|YBR012W-B|YDR098C-B|YNL072W|YIL082W-A|YLR157C-B|YOR343W-B|YLR227W-B|YDR210C-D|YDR210W-B|YNL221C|YDR261C-D|YDR261W-B|YLR312W-A|YNL284C-B|YDR316W-B|YCL019W|YLR410W-B|YMR234W…	http://amigo.geneontology.org/cgi-bin/amigo/term_details?term=GO:0016891	47	ENR	ENDORIBONUCLEASE ACTIVITY, PRODUCING 5 -PHOSPHOMONOESTERS	3.4591	-1.9957	0	0.0041	ENDORIBONUCLEASE ACTIVITY, PRODUCING 5 -PHOSPHOMONOESTERS	TRUE	ENDORIBONUCLEASE ACTIVITY, PRODUCING 5 -PHOSPHOMONOESTERS
0.5302	-0.2594	0	0.0441	0	0.998	YGR027W-B|YGR038C-B|YML039W|YML045W|YGR109W-B|YOL103W-B|YPR137C-B|YGR161C-D|YPR158C-D|YPR158W-B|YHL009W-B|YMR045C|YMR050C|YER138C|YOR142W-B|YBL005W-B|YER160C|YOR192C-B|YDR034C-D|YHR214C-B|YBL100W-B|YBR012W-B|YDR098C-B|YIL082W-A|YLR157C-B|YOR343W-B|YLR227W-B|YDR210C-D|YDR210W-B|YDR261C-D|YDR261W-B|YJL113W|YNL284C-B|YDR316W-B|YCL019W|YLR410W-B|YDR365W-B|YJR027W|YJR029W|YPL257W-B	http://amigo.geneontology.org/cgi-bin/amigo/term_details?term=GO:0044403	40	ENR	SYMBIOSIS, ENCOMPASSING MUTUALISM THROUGH PARASITISM	3.9439	-1.9003	0	0.0061	SYMBIOSIS, ENCOMPASSING MUTUALISM THROUGH PARASITISM	TRUE	SYMBIOSIS, ENCOMPASSING MUTUALISM THROUGH PARASITISM
0.1349	-0.1842	0.0905	0.0071	1	0.484	YDR404C|YOL005C|YOR330C|YDR419W|YOL103W-B|Q0050|Q0055|YEL055C|YHL012W|YOR116C|YER138C|YOR142W-B|YOR151C|YGR024C|YER160C|YOR192C-B|YOR207C|YOR210W|YNL299W|YFL002W-A|YOL115W|YFL036W|YOR340C|YOR341W|YOR343W-B|YOR346W|YGL070C|YGL130W|YPL167C|YPL257W-B|YGR010W|YPR010C|YGR027W-B|YGR038C-B|YGR109W-B|YPR110C|YPR137C-B|YDL045C|YGR161C-D|YPR158C-D|YGR161W-B|YBR018C|YPR158W-B|YPR175W|YPR187W|YPR190C|YER168C…	http://amigo.geneontology.org/cgi-bin/amigo/term_details?term=GO:0016779	116	ENR	NUCLEOTIDYLTRANSFERASE ACTIVITY	1.6385	-2.2695	0.041	0	NUCLEOTIDYLTRANSFERASE ACTIVITY	TRUE	NUCLEOTIDYLTRANSFERASE ACTIVITY
0.3387	-0.0925	0	0.5689	0	1	YOL103W-B|YPR191W|YBL045C|YER017C|YER138C|YOR142W-B|YGR098C|YER160C|YOR192C-B|YOR003W|YMR089C|YDR430C|YOR343W-B|YLR120C|YNR020C|YLR163C|YBL022C|YBL041W|YCL057W|YCR045C|YDR144C|YDR349C|YEL060C|YER012W|YPL257W-B|YER094C|YER143W|YGR027W-B|YGR038C-B|YFR050C|YGL011C|YGR109W-B|YGL258W-A|YGL259W|YPR137C-B|YGR135W|YGR161C-D|YGR253C|YPR158C-D|YHR024C|YHR028C|YPR158W-B|YHR132C|YIR039C|YJL001W|YHL009W-B|YPL…	http://amigo.geneontology.org/cgi-bin/amigo/term_details?term=GO:0004175	100	ENR	ENDOPEPTIDASE ACTIVITY	3.898	-1.0668	0	0.3669	ENDOPEPTIDASE ACTIVITY	TRUE	ENDOPEPTIDASE ACTIVITY
0.3548	-0.2156	0	0.0501	0	1	YOL103W-B|YOR033C|YKL149C|YAR009C|YER138C|YOR142W-B|YBL005W-B|YER160C|YOR192C-B|YMR262W|YIR027C|YBL100W-B|YBR012W-B|YLR157C-B|YOR343W-B|YLR227W-B|YLR312W-A|YCL019W|YLR410W-B|YMR234W|YPL257W-B|YGR027W-B|YGR038C-B|YML039W|YML045W|YGR109W-B|YPR137C-B|YGR161C-D|YPR158C-D|YPR158W-B|YMR024W|YMR045C|YMR050C|YHR079C|YBL055C|YDR034C-D|YHR214C-B|YMR239C|YDR098C-B|YNL072W|YIL082W-A|YDR210C-D|YDR210W-B|YKL11…	http://amigo.geneontology.org/cgi-bin/amigo/term_details?term=GO:0016893	53	ENR	ENDONUCLEASE ACTIVITY, ACTIVE WITH EITHER RIBO- OR DEOXYRIBONUCLEIC ACIDS AND PRODUCING 5 -PHOSPHOMONOESTERS	3.0219	-1.8597	0	0.0137	ENDONUCLEASE ACTIVITY, ACTIVE WITH EITHER RIBO- OR DEOXYRIBONUCLEIC ACIDS AND PRODUCING 5 -PHOSPHOMONOESTERS	TRUE	ENDONUCLEASE ACTIVITY, ACTIVE WITH EITHER RIBO- OR DEOXYRIBONUCLEIC ACIDS AND PRODUCING 5 -PHOSPHOMONOESTERS
0.5302	-0.2594	0	0.0436	0	0.997	YGR027W-B|YGR038C-B|YML039W|YML045W|YGR109W-B|YOL103W-B|YPR137C-B|YGR161C-D|YPR158C-D|YPR158W-B|YHL009W-B|YMR045C|YMR050C|YER138C|YOR142W-B|YBL005W-B|YER160C|YOR192C-B|YDR034C-D|YHR214C-B|YBL100W-B|YBR012W-B|YDR098C-B|YIL082W-A|YLR157C-B|YOR343W-B|YLR227W-B|YDR210C-D|YDR210W-B|YDR261C-D|YDR261W-B|YJL113W|YNL284C-B|YDR316W-B|YCL019W|YLR410W-B|YDR365W-B|YJR027W|YJR029W|YPL257W-B	http://amigo.geneontology.org/cgi-bin/amigo/term_details?term=GO:0019068	40	ENR	VIRION ASSEMBLY	3.9233	-1.9045	0	0.0061	VIRION ASSEMBLY	TRUE	VIRION ASSEMBLY
0.1473	-0.0604	0.0067	0.7784	0.709	1	YGL032C|YLL039C|YOL103W-B|YER138C|YOR142W-B|YDR096W|YNL053W|YBL016W|YER160C|YOR192C-B|YDR402C|YFL039C|YMR198W|YOR343W-B|YDL239C|YDR512C|YLR332W|YHR213W|YHR211W|YMR164C|YGL089C|YAL063C|YAR050W|YER109C|YPL257W-B|YIR019C|YKR102W|YGR225W|YGR027W-B|YGR038C-B|YGR109W-B|YPR137C-B|YGR161C-D|YPR158C-D|YPR158W-B|YMR224C|YOL071W|YHL009W-B|YCR019W|YOR177C|YPL187W|YDR273W|YHR214C-B|YJL170C|YLR028C|YBR200W|YIL…	http://amigo.geneontology.org/cgi-bin/amigo/term_details?term=GO:0051704	170	ENR	MULTI-ORGANISM PROCESS	2.1821	-0.8703	0	0.6382	MULTI-ORGANISM PROCESS	TRUE	MULTI-ORGANISM PROCESS
0.5302	-0.2594	0	0.0385	0	0.994	YGR027W-B|YGR038C-B|YML039W|YML045W|YGR109W-B|YOL103W-B|YPR137C-B|YGR161C-D|YPR158C-D|YPR158W-B|YHL009W-B|YMR045C|YMR050C|YER138C|YOR142W-B|YBL005W-B|YER160C|YOR192C-B|YDR034C-D|YHR214C-B|YBL100W-B|YBR012W-B|YDR098C-B|YIL082W-A|YLR157C-B|YOR343W-B|YLR227W-B|YDR210C-D|YDR210W-B|YDR261C-D|YDR261W-B|YJL113W|YNL284C-B|YDR316W-B|YCL019W|YLR410W-B|YDR365W-B|YJR027W|YJR029W|YPL257W-B	http://amigo.geneontology.org/cgi-bin/amigo/term_details?term=GO:0019058	40	ENR	VIRAL LIFE CYCLE	3.9	-1.9349	0	0.0098	VIRAL LIFE CYCLE	TRUE	VIRAL LIFE CYCLE
0.2068	0.0739	0.0001	0.7359	0.012	1	YJR144W|YDR296W|YEL019C|YOL103W-B|Q0050|Q0115|Q0060|Q0120|Q0065|Q0070|YER038C|YCR092C|YDL154W|YIR002C|YDR097C|YLR418C|YOR141C|YFL003C|YER138C|YOR142W-B|YOR144C|YOL090W|YER160C|YOR192C-B|YBR160W|YKR099W|YMR106C|YOL104C|YBR098W|YBR136W|YOR343W-B|YDL017W|YDR285W|YDR369C|YDR386W|YER044C-A|YER179W|YGL183C|YPL257W-B|YGL249W|YGR027W-B|YGR038C-B|YIL132C|YJR021C|YGR109W-B|YLR219W|YLR263W|YPR137C-B|YGR161C…	http://amigo.geneontology.org/cgi-bin/amigo/term_details?term=GO:0006310	137	ENR	DNA RECOMBINATION	2.7601	0.9841	0	0.4789	DNA RECOMBINATION	TRUE	DNA RECOMBINATION
0.1774	-0.1765	0.0078	0.0159	0.777	0.817	YGL032C|YOL103W-B|YER138C|YOR142W-B|YDR096W|YNL053W|YBL016W|YER160C|YOR192C-B|YMR198W|YOR343W-B|YLR332W|YMR164C|YGL089C|YER109C|YPL257W-B|YIR019C|YGR027W-B|YGR038C-B|YGR109W-B|YPR137C-B|YGR161C-D|YPR158C-D|YPR158W-B|YHL009W-B|YPL187W|YHR214C-B|YJL170C|YBR200W|YIL082W-A|YDR200C|YDR264C|YFR008W|YJL113W|YGR238C|YHR073W|YHR158C|YJR027W|YJR029W|YJL019W|YJL073W|YJL157C|YLR238W|YMR029C|YMR232W|YNL127W|Y…	http://amigo.geneontology.org/cgi-bin/amigo/term_details?term=GO:0044764	112	ENR	MULTI-ORGANISM CELLULAR PROCESS	2.1531	-2.1257	0.002	0	MULTI-ORGANISM CELLULAR PROCESS	TRUE	MULTI-ORGANISM CELLULAR PROCESS
0.1819	-0.1107	0.0007	0.1555	0.103	1	YLR244C|YOL103W-B|YPR191W|YMR304W|YBL045C|YER017C|YDL122W|YER098W|YER138C|YER144C|YOR142W-B|YGR098C|YIL156W|YER078C|YPL072W|YER160C|YOR192C-B|YIR022W|YOR003W|YLL029W|YMR089C|YDR430C|YOR343W-B|YLR120C|YNR020C|YLR163C|YBL022C|YBL041W|YBL067C|YBR074W|YBR139W|YBR281C|YBR286W|YCL057W|YCR045C|YDR101C|YDR144C|YER151C|YDR349C|YDR415C|YEL060C|YER012W|YPL257W-B|YER094C|YER143W|YGR027W-B|YJR099W|YFR044C|YGR…	http://amigo.geneontology.org/cgi-bin/amigo/term_details?term=GO:0070011	149	ENR	PEPTIDASE ACTIVITY, ACTING ON L-AMINO ACID PEPTIDES	2.4942	-1.5579	0	0.0492	PEPTIDASE ACTIVITY, ACTING ON L-AMINO ACID PEPTIDES	TRUE	PEPTIDASE ACTIVITY, ACTING ON L-AMINO ACID PEPTIDES
0.4799	-0.2321	0	0.0297	0	0.969	YOL103W-B|YER138C|YOR142W-B|YBL005W-B|YER160C|YOR192C-B|YBL100W-B|YBR012W-B|YLR157C-B|YOR343W-B|YLR120C|YLR227W-B|YDR144C|YCL019W|YLR410W-B|YDR349C|YIL015W|YPL257W-B|YER143W|YGR027W-B|YGR038C-B|YML039W|YML045W|YGR109W-B|YGL258W-A|YGL259W|YPR137C-B|YGR161C-D|YPR158C-D|YPR158W-B|YIR039C|YHL009W-B|YMR045C|YMR050C|YKL100C|YDR034C-D|YLR121C|YHR214C-B|YDR098C-B|YIL082W-A|YDR210C-D|YDR210W-B|YPL154C|YDR…	http://amigo.geneontology.org/cgi-bin/amigo/term_details?term=GO:0070001	51	ENR	ASPARTIC-TYPE PEPTIDASE ACTIVITY	3.9064	-2.0032	0	0.002	ASPARTIC-TYPE PEPTIDASE ACTIVITY	TRUE	ASPARTIC-TYPE PEPTIDASE ACTIVITY
0.4949	-0.2557	0	0.0236	0	0.922	YOL103W-B|YAR009C|YER138C|YOR142W-B|YAR010C|YBL005W-A|YBL005W-B|YBL100W-A|YER160C|YOR192C-B|YBR012W-A|YCL020W|YDR034C-C|YDR098C-A|YDR170W-A|YDR210C-C|YFL002W-A|YLR035C-A|YDR210W-A|YDR261C-C|YBL100W-B|YDR261W-A|YBR012W-B|YDR316W-A|YDR365W-A|YER137C-A|YLR157C-B|YER159C-A|YFL002W-B|YOR343W-B|YGR027W-A|YGR038C-A|YLR227W-B|YGR109W-A|YGR161C-C|YGR161W-A|YHL009W-A|YHR214C-C|YJL114W|YJR026W|YJR028W|YLR15…	http://amigo.geneontology.org/cgi-bin/amigo/term_details?term=GO:0000943	89	ENR	RETROTRANSPOSON NUCLEOCAPSID	3.9701	-2.0539	0	0.0057	RETROTRANSPOSON NUCLEOCAPSID	TRUE	RETROTRANSPOSON NUCLEOCAPSID
0.3492	-0.182	0	0.1383	0	1	YOR330C|YDR419W|YOL103W-B|YEL055C|YAR009C|YER138C|YOR142W-B|YBL005W-B|YER160C|YOR192C-B|YBL035C|YFL002W-A|YBL100W-B|YBR012W-B|YLR157C-B|YOR343W-B|YOR346W|YLR227W-B|YBR278W|YCL019W|YLR410W-B|YPL167C|YPL257W-B|YGR027W-B|YGR038C-B|YCR014C|YML039W|YML045W|YGR109W-B|YPR137C-B|YGR161C-D|YDL102W|YGR161W-B|YPR158C-D|YPR158W-B|YPR175W|YHL009W-B|YMR045C|YMR050C|YDR034C-D|YHR214C-B|YDR098C-B|YIL082W-A|YDR12…	http://amigo.geneontology.org/cgi-bin/amigo/term_details?term=GO:0003887	57	ENR	DNA-DIRECTED DNA POLYMERASE ACTIVITY	3.0363	-1.5932	0	0.0452	DNA-DIRECTED DNA POLYMERASE ACTIVITY	TRUE	DNA-DIRECTED DNA POLYMERASE ACTIVITY
0.2138	-0.2452	0.0117	0.0058	0.897	0.396	YOR056C|YOL103W-B|YPL123C|YOR048C|YKL149C|YAL033W|YAR009C|YER138C|YOR142W-B|YBL005W-B|YER160C|YOR192C-B|YFL002W-A|YBL100W-B|YBR012W-B|YLR157C-B|YOR343W-B|YLR227W-B|YLR277C|YAR008W|YLR312W-A|YLR105C|YAL021C|YBR257W|YCL019W|YLR410W-B|YMR234W|YPL257W-B|YGR027W-B|YGR038C-B|YML039W|YML045W|YGR109W-B|YPR137C-B|YGR161C-D|YPR158C-D|YGR161W-B|YDR293C|YPR158W-B|YNL001W|YMR024W|YHL009W-B|YMR045C|YMR050C|YGL…	http://amigo.geneontology.org/cgi-bin/amigo/term_details?term=GO:0004540	69	ENR	RIBONUCLEASE ACTIVITY	2.0826	-2.3154	0.0058	0	RIBONUCLEASE ACTIVITY	TRUE	RIBONUCLEASE ACTIVITY
0.4667	-0.2307	0	0.0351	0	0.99	YOL103W-B|YKL149C|YPR164W|YAR009C|YER138C|YOR142W-B|YOR144C|YAR010C|YBL005W-B|YBL005W-A|YER160C|YOR192C-B|YBL016W|YBL100W-A|YBR012W-A|YCL020W|YDR034C-C|YDR098C-A|YDR170W-A|YDR210C-C|YFL002W-A|YLR035C-A|YDR210W-A|YDR261C-C|YBL100W-B|YDR261W-A|YBR012W-B|YDR316W-A|YDR365W-A|YLR157C-B|YER137C-A|YER159C-A|YOR343W-B|YFL002W-B|YGR027W-A|YLR227W-B|YGR038C-A|YGR109W-A|YGR161C-C|YGR161W-A|YHL009W-A|YHR214C…	http://amigo.geneontology.org/cgi-bin/amigo/term_details?term=GO:0032196	95	ENR	TRANSPOSITION	3.9405	-1.9614	0	0.0145	TRANSPOSITION	TRUE	TRANSPOSITION

## Sheet: Catabolic process
EnrichmentMap::ES (R30DSB.GseaPreranked)	EnrichmentMap::ES (WTDSB.GseaPreranked)	EnrichmentMap::fdr_qvalue (R30DSB.GseaPreranked)	EnrichmentMap::fdr_qvalue (WTDSB.GseaPreranked)	EnrichmentMap::fwer_qvalue (R30DSB.GseaPreranked)	EnrichmentMap::fwer_qvalue (WTDSB.GseaPreranked)	EnrichmentMap::Genes	EnrichmentMap::GS_DESCR	EnrichmentMap::gs_size	EnrichmentMap::GS_Type	EnrichmentMap::Name	EnrichmentMap::NES (R30DSB.GseaPreranked)	EnrichmentMap::NES (WTDSB.GseaPreranked)	EnrichmentMap::pvalue (R30DSB.GseaPreranked)	EnrichmentMap::pvalue (WTDSB.GseaPreranked)	name	selected	shared name
0.2367	0.1289	0.0034	0.4915	0.442	1	YLR089C|YLR142W|YLR438W|YLR155C|YLR157C|YBR177C|YLR158C|YEL046C|YLR160C|YLR231C|YML070W|YLR284C|YPL111W|YAL044C|YMR189W|YMR250W|YCL064C|YDL219W|YBR208C|YDL215C|YPR001W|YDR019C|YBR145W|YDR380W|YDR036C|YGL256W|YGL084C|YMR083W|YHR104W|YMR303C|YOL086C|YOR180C|YDR272W|YBR020W|YOR303W|YDR321W|YDR421W|YDR428C|YPR002W|YBR019C|YOR040W|YDR368W|YGR194C|YJR096W|YOR120W|YOR163W|YBR006W|YBR018C|YGL205W|YGR019W…	http://amigo.geneontology.org/cgi-bin/amigo/term_details?term=GO:0044282	70	ENR	SMALL MOLECULE CATABOLIC PROCESS	2.2927	1.2306	0.004	0.2004	SMALL MOLECULE CATABOLIC PROCESS	TRUE	SMALL MOLECULE CATABOLIC PROCESS
0.1413	0.0827	0	0.0985	0	1	YJR107W|YLL012W|YFL016C|YML059C|YMR006C|YMR008C|YNL012W|YOL011W|YOR022C|YOR059C|YBR160W|YPL087W|YDL219W|YGR225W|YBR019C|YCL040W|YDR368W|YGR194C|YJR096W|YOR120W|YOR163W|YLR205C|YBR001C|YBR018C|YNL001W|YBR196C|YCR012W|YDL021W|YDL022W|YDL078C|YDR001C|YBL055C|YDR069C|YER178W|YFL053W|YFR053C|YGL156W|YLL057C|YGL253W|YGR240C|YNL186W|YPL046C|YHL016C|YJL073W|YKL046C|YKL060C|YKL152C|YLR345W|YMR238W|YLR446W…	http://amigo.geneontology.org/cgi-bin/amigo/term_details?term=GO:0009056	393	ENR	CATABOLIC PROCESS	3.1675	1.8158	0	0.0062	CATABOLIC PROCESS	TRUE	CATABOLIC PROCESS
0.221	-0.0805	0	0.414	0	1	YJR107W|YLR438W|YLL012W|YBR177C|YEL046C|YDR520C|YML059C|YMR006C|YMR008C|YNL012W|YLR284C|YPL111W|YOL011W|YAL044C|YOR022C|YOR059C|YBR160W|YPL087W|YCL064C|YKL206C|YBR299W|YFL025C|YDL219W|YGR289C|YGR292W|YDL215C|YDR019C|YML029W|YPL075W|YDR036C|YDL190C|YBR020W|YDR321W|YDR421W|YGL248W|YDR428C|YLR020C|YBR019C|YCL040W|YDR368W|YGR194C|YJR096W|YBR252W|YOR120W|YGR048W|YOR163W|YBR001C|YBR018C|YGL205W|YDR400W…	http://amigo.geneontology.org/cgi-bin/amigo/term_details?term=GO:0044712	167	ENR	SINGLE-ORGANISM CATABOLIC PROCESS	3.2509	-1.2115	0	0.2293	SINGLE-ORGANISM CATABOLIC PROCESS	TRUE	SINGLE-ORGANISM CATABOLIC PROCESS
0.1426	0.08	0	0.1013	0	1	YJR107W|YLL012W|YFL016C|YML059C|YMR006C|YMR008C|YNL012W|YOL011W|YOR022C|YOR059C|YBR160W|YPL087W|YDL219W|YGR225W|YBR019C|YCL040W|YDR368W|YGR194C|YJR096W|YOR120W|YOR163W|YLR205C|YBR001C|YBR018C|YNL001W|YBR196C|YCR012W|YDL021W|YDL022W|YDL078C|YDR001C|YBL055C|YDR069C|YER178W|YFL053W|YFR053C|YGL156W|YGL253W|YGR240C|YNL186W|YPL046C|YHL016C|YJL073W|YKL046C|YKL060C|YKL152C|YLR345W|YMR238W|YLR446W|YML070W…	http://amigo.geneontology.org/cgi-bin/amigo/term_details?term=GO:1901575	387	ENR	ORGANIC SUBSTANCE CATABOLIC PROCESS	3.1127	1.8032	0	0.0163	ORGANIC SUBSTANCE CATABOLIC PROCESS	TRUE	ORGANIC SUBSTANCE CATABOLIC PROCESS
0.1444	0.1281	0.0131	0.1065	0.924	1	YFL016C|YIL007C|YEL037C|YBR173C|YMR304W|YDL122W|YER098W|YER144C|YIL156W|YPL072W|YKL206C|YFL025C|YJR102C|YKL002W|YKL041W|YMR077C|YLR417W|YPL065W|YDR430C|YML029W|YBL041W|YBL067C|YDL190C|YDR181C|YER151C|YGL017W|YDR328C|YER012W|YER094C|YER143W|YFR005C|YJR099W|YFR050C|YGL011C|YGL094C|YGR048W|YGR135W|YGR253C|YOR124C|YDR400W|YJL001W|YJL047C|YJL172W|YJL197W|YKR087C|YKR098C|YML092C|YDR069C|YMR314W|YOL038W…	http://amigo.geneontology.org/cgi-bin/amigo/term_details?term=GO:0051603	148	ENR	PROTEOLYSIS INVOLVED IN CELLULAR PROTEIN CATABOLIC PROCESS	2.0594	1.7902	0.0058	0.0247	PROTEOLYSIS INVOLVED IN CELLULAR PROTEIN CATABOLIC PROCESS	TRUE	PROTEOLYSIS INVOLVED IN CELLULAR PROTEIN CATABOLIC PROCESS
0.157	0.1413	0.0026	0.035	0.338	0.795	YFL016C|YFL007W|YIL007C|YEL037C|YBR173C|YMR304W|YER017C|YDL122W|YER098W|YER144C|YIL156W|YPL072W|YKL206C|YFL025C|YJR102C|YOR003W|YKL002W|YKL041W|YMR077C|YLR417W|YPL065W|YMR089C|YDR430C|YML029W|YBL041W|YBL067C|YBR286W|YDL190C|YDR181C|YER151C|YHR052W|YGL017W|YDR328C|YER012W|YER094C|YER143W|YGR225W|YFR005C|YJR099W|YFR050C|YGL011C|YGL094C|YGR048W|YGR135W|YGR253C|YOR124C|YDR400W|YJL001W|YJL047C|YJL172W…	http://amigo.geneontology.org/cgi-bin/amigo/term_details?term=GO:0030163	173	ENR	PROTEIN CATABOLIC PROCESS	2.3351	2.1398	0	0.002	PROTEIN CATABOLIC PROCESS	TRUE	PROTEIN CATABOLIC PROCESS

## Sheet: Amino acid metabolism
EnrichmentMap::ES (R30DSB.GseaPreranked)	EnrichmentMap::ES (WTDSB.GseaPreranked)	EnrichmentMap::fdr_qvalue (R30DSB.GseaPreranked)	EnrichmentMap::fdr_qvalue (WTDSB.GseaPreranked)	EnrichmentMap::fwer_qvalue (R30DSB.GseaPreranked)	EnrichmentMap::fwer_qvalue (WTDSB.GseaPreranked)	EnrichmentMap::Genes	EnrichmentMap::GS_DESCR	EnrichmentMap::gs_size	EnrichmentMap::GS_Type	EnrichmentMap::Name	EnrichmentMap::NES (R30DSB.GseaPreranked)	EnrichmentMap::NES (WTDSB.GseaPreranked)	EnrichmentMap::pvalue (R30DSB.GseaPreranked)	EnrichmentMap::pvalue (WTDSB.GseaPreranked)	name	selected	shared name
0.1785	-0.0935	0.0019	0.3866	0.255	1	YJR137C|YOL064C|YKR069W|YBR084W|YLR438W|YEL046C|YGR204W|YFL030W|YHR018C|YJL130C|YLR017W|YLR304C|YMR062C|YPL111W|YAL044C|YAL062W|YBL039C|YDR173C|YBR115C|YBR166C|YBR263W|YCL064C|YCR053W|YCR054C|YDL131W|YDL171C|YDL182W|YDL215C|YDR007W|YDR019C|YDR034C|YDR158W|YKR039W|YDR234W|YDR300C|YDR321W|YDR421W|YDR428C|YEL038W|YER023W|YER069W|YER086W|YNL135C|YER091C|YGL026C|YGL125W|YGL184C|YGR012W|YGR061C|YGR124W…	http://amigo.geneontology.org/cgi-bin/amigo/term_details?term=GO:1901605	134	ENR	ALPHA-AMINO ACID METABOLIC PROCESS	2.3787	-1.238	0	0.1889	ALPHA-AMINO ACID METABOLIC PROCESS	TRUE	ALPHA-AMINO ACID METABOLIC PROCESS
0.4101	0.2905	0.0009	0.1273	0.129	1	YER065C|YDR256C|YPR006C|YGR088W|YFL030W|YNL117W|YPL017C|YLR304C|YCR005C|YMR189W|YDL078C|YNR001C|YFL018C|YKL085W|YBR263W|YOL126C|YPR035W | YAL044C|YIR031C|YGR205W|YPR001W|YDR019C|YPL028W|YDR428C|YOR388C|YLR058C	http://www.genome.jp/kegg-bin/show_pathway?sce00630	26	ENR	GLYOXYLATE AND DICARBOXYLATE METABOLISM	2.4705	1.7427	0	0.0243	GLYOXYLATE AND DICARBOXYLATE METABOLISM	TRUE	GLYOXYLATE AND DICARBOXYLATE METABOLISM
0.1694	0.069	0	0.5119	0	1	YJR137C|YOL064C|YKR069W|YBR084W|YBR248C|YCL030C|YER055C|YFR025C|YGR204W|YIL020C|YIL116W|YOR202W|YLR304C|YNR041C|YDR376W|YDR173C|YEL009C|YKR099W|YPL252C|YGL119W|YNR056C|YLR201C|YML110C|YBR035C|YLR070C|YGR144W|YOL055C|YDR236C|YBR196C|YBR218C|YPL214C|YBR239C|YPL258C|YCR005C|YDR204W|YOL096C|YGR255C|YBL033C|YDR354W|YDR511W|YBR153W|YER090W|YBR256C|YDR487C|YOL143C|YFL045C|YGL062W|YJL153C|YKL060C|YEL012W…	http://amigo.geneontology.org/cgi-bin/amigo/term_details?term=GO:0044283	234	ENR	SMALL MOLECULE BIOSYNTHETIC PROCESS	3.0227	1.2107	0	0.2207	SMALL MOLECULE BIOSYNTHETIC PROCESS	TRUE	SMALL MOLECULE BIOSYNTHETIC PROCESS
0.1461	-0.1519	0.0026	0.0034	0.346	0.225	YJR137C|YOL064C|YKR069W|YBR084W|YBR248C|YCL030C|YER055C|YFR025C|YGR204W|YIL020C|YIL116W|YOR202W|YDR173C|YDR341C|YEL009C|YKR099W|YLL018C|YDL219W|YKR039W|YBR208C|YKL104C|YLR438W|YBL013W|YEL046C|YFL030W|YGR102C|YGR264C|YHR018C|YJL060W|YJL130C|YLR017W|YMR062C|YLR382C|YPL111W|YPL160W|YAL044C|YAL062W|YBL039C|YBL076C|YBR115C|YBR249C|YBR263W|YCL018W|YCL064C|YCR024C|YCR053W|YCR054C|YDL131W|YDL171C|YDL182W…	http://amigo.geneontology.org/cgi-bin/amigo/term_details?term=GO:0006520	198	ENR	CELLULAR AMINO ACID METABOLIC PROCESS	2.3319	-2.4084	0	0.002	CELLULAR AMINO ACID METABOLIC PROCESS	TRUE	CELLULAR AMINO ACID METABOLIC PROCESS
0.2105	-0.1093	0.0065	0.4734	0.695	1	YJR137C|YLR089C|YOL064C|YKR069W|YBR084W|YLR142W|YEL046C|YGR204W|YFL030W|YHR018C|YLR303W|YLR017W|YLR304C|YML082W|YMR062C|YML096W|YMR009W|YAL062W|YNR001C|YBR115C|YBR166C|YCR053W|YCR054C|YDL131W|YDL171C|YNL277W|YDL182W|YNR050C|YOL058W|YDR034C|YOL140W|YOR130C|YDR158W|YOR184W|YDR234W|YOR236W|YDR300C|YOR303W|YOR323C|YOR375C|YEL038W|YER023W|YER069W|YER086W|YPR035W|YER091C|YPR118W|YPR145W|YGL125W|YGL184C…	http://amigo.geneontology.org/cgi-bin/amigo/term_details?term=GO:1901607	83	ENR	ALPHA-AMINO ACID BIOSYNTHETIC PROCESS	2.1889	-1.156	0	0.275	ALPHA-AMINO ACID BIOSYNTHETIC PROCESS	TRUE	ALPHA-AMINO ACID BIOSYNTHETIC PROCESS
0.3615	0.2164	0.0112	0.4782	0.889	1	YER069W|YLR142W|YPR035W|YDL171C|YJL071W|YJL088W|YHR018C|YOL058W|YLR017W|YOL140W|YJR109C|YLR304C|YMR062C|YOR130C|YCR005C|YAL062W|YDR300C|YOR303W|YNR001C|YHR033W|YOR323C|YHR037W|YOR375C|YER023W	http://amigo.geneontology.org/cgi-bin/amigo/term_details?term=GO:0009084	24	ENR	GLUTAMINE FAMILY AMINO ACID BIOSYNTHETIC PROCESS	2.09	1.2392	0.0019	0.2106	GLUTAMINE FAMILY AMINO ACID BIOSYNTHETIC PROCESS	TRUE	GLUTAMINE FAMILY AMINO ACID BIOSYNTHETIC PROCESS
0.2784	0.1123	0	0.0752	0	0.998	YOL064C|YDR148C|YOL061W|YIL116W|YLR304C|YHL012W|YNR043W|YPL069C|YPL117C|YBR117C|YDL086W|YMR099C|YBR019C|YML035C|YCL040W|YAR015W|YDR226W|YBR196C|YCR005C|YCR012W|YER170W|YCR073W-A|YDL021W|YDL078C|YDR354W|YER090W|YEL058W|YER178W|YLR028C|YFR053C|YGL253W|YGR043C|YKL067W|YGR192C|YGR240C|YGR248W|YDR410C|YHR163W|YJL052W|YMR120C|YJL121C|YJL153C|YJR009C|YKL060C|YKL127W|YKL152C|YKR097W|YLR354C|YLR377C|YLR44…	http://www.genome.jp/kegg-bin/show_pathway?sce01130	223	ENR	BIOSYNTHESIS OF ANTIBIOTICS	4.6569	1.9151	0	0.0058	BIOSYNTHESIS OF ANTIBIOTICS	TRUE	BIOSYNTHESIS OF ANTIBIOTICS
0.1939	-0.0659	0.0046	0.8749	0.551	1	YJR137C|YOL064C|YKR069W|YBR084W|YBR248C|YCL030C|YER055C|YFR025C|YEL046C|YGR204W|YFL030W|YIL020C|YIL116W|YOR202W|YHR018C|YJL060W|YLR017W|YMR062C|YBR115C|YBR249C|YEL009C|YCL018W|YKR099W|YCR053W|YCR054C|YDL131W|YDL171C|YDL182W|YDR034C|YDR035W|YDR111C|YDR127W|YDR158W|YDR234W|YDR300C|YEL038W|YER023W|YER052C|YER069W|YER091C|YGL009C|YGL125W|YGL148W|YGL184C|YGR012W|YGR124W|YGR208W|YHR033W|YHR037W|YHR208W…	http://amigo.geneontology.org/cgi-bin/amigo/term_details?term=GO:0008652	99	ENR	CELLULAR AMINO ACID BIOSYNTHETIC PROCESS	2.2449	-0.7556	0	0.754	CELLULAR AMINO ACID BIOSYNTHETIC PROCESS	TRUE	CELLULAR AMINO ACID BIOSYNTHETIC PROCESS
0.1365	-0.1153	0.0001	0.0044	0.018	0.299	YJR137C|YOL064C|YKR069W|YBR084W|YDR148C|YBR248C|YCL030C|YER055C|YFR025C|YGR204W|YIL020C|YIL116W|YOR202W|YER015W|YIL009W|YLR304C|YDR173C|YDR341C|YEL009C|YKR099W|YLL018C|YDL219W|YKR034W|YBR132C|YPL075W|YKR039W|YNR056C|YCL040W|YOR163W|YBR196C|YCR005C|YCR012W|YDL021W|YDL078C|YER178W|YFR053C|YGL253W|YGR240C|YKL060C|YKL152C|YLR345W|YLR446W|YMR205C|YMR280C|YMR323W|YNR001C|YOL056W|YOL126C|YOR283W|YOR347C…	http://amigo.geneontology.org/cgi-bin/amigo/term_details?term=GO:0043436	326	ENR	OXOACID METABOLIC PROCESS	2.698	-2.3584	0	0.0021	OXOACID METABOLIC PROCESS	TRUE	OXOACID METABOLIC PROCESS
0.3104	0.1748	0	0.0377	0	0.836	YDR148C|YDR256C|YGR088W|YOL061W|YFL030W|YNL241C|YPL017C|YLR304C|YNL071W|YER099C|YBR263W|YCL064C|YBR117C|YDL066W|YDR019C|YDR036C|YDR111C|YDR178W|YDR050C|YER065C|YER086W| YAL038W|YCL040W|YBR221C|YKR043C|YGL125W|YPR074C |YBR196C|YGR012W|YBR218C|YCR005C|YCR012W|YHL011C|YCR073W-A|YDL021W|YGR208W|YDL078C|YER081W|YER178W|YFL053W|YFR053C|YIL125W|YJL045W|YGL062W|YIL074C|YGL253W|YGR205W|YGR043C|YGR192C|YGR…	http://www.genome.jp/kegg-bin/show_pathway?sce01200	113	ENR	CARBON METABOLISM	3.7755	2.1134	0	0.0059	CARBON METABOLISM	TRUE	CARBON METABOLISM
0.179	-0.0864	0.0006	0.4241	0.087	1	YJR137C|YMR170C|YOL064C|YKR069W|YBR084W|YBR248C|YCL030C|YER055C|YBR177C|YFR025C|YEL046C|YGR204W|YFL030W|YIL020C|YIL116W|YOR202W|YHR018C|YJL060W|YLR017W|YLR304C|YMR062C|YNR057C|YAL062W|YBR115C|YBR166C|YBR249C|YEL009C|YCL009C|YCL018W|YKR099W|YCR034W|YCR053W|YCR054C|YDL131W|YDL171C|YDL182W|YDR034C|YDR035W|YDR111C|YDR127W|YDR158W|YDR234W|YDR297W|YNR056C|YDR300C|YEL038W|YER023W|YER052C|YER069W|YER086W…	http://amigo.geneontology.org/cgi-bin/amigo/term_details?term=GO:0016053	153	ENR	ORGANIC ACID BIOSYNTHETIC PROCESS	2.5154	-1.2	0.0021	0.245	ORGANIC ACID BIOSYNTHETIC PROCESS	TRUE	ORGANIC ACID BIOSYNTHETIC PROCESS
0.4472	0.1333	0.0003	0.8886	0.05	1	YOL126C|YDR148C|YLR142W|YIL125W|YPR060C|YDL171C|YDL215C|YBR006W|YLR017W|YLR304C|YKL029C|YCR005C|YDR158W|YKR039W|YAL062W|YDL078C|YNR001C|YKL085W|YMR250W|YFL018C|YKL106W|YOR375C|YLR027C|YPL262W	http://amigo.geneontology.org/cgi-bin/amigo/term_details?term=GO:0043648	24	ENR	DICARBOXYLIC ACID METABOLIC PROCESS	2.5848	0.7766	0	0.733	DICARBOXYLIC ACID METABOLIC PROCESS	TRUE	DICARBOXYLIC ACID METABOLIC PROCESS
0.1501	-0.098	0	0.0145	0	0.768	YJR137C|YOL064C|YKR069W|YDR148C|YBR084W|YBR248C|YCL030C|YER055C|YFR025C|YGR204W|YIL020C|YIL116W|YOR202W|YER015W|YIL009W|YLR304C|YDR173C|YDR341C|YEL009C|YKR099W|YLL018C|YDL219W|YKR034W|YBR132C|YPL075W|YKR039W|YNR056C|YCL040W|YOR163W|YBR196C|YOL071W|YCR005C|YCR012W|YDL021W|YDL078C|YDR354W|YER090W|YER178W|YFR053C|YGL253W|YGR240C|YKL060C|YKL152C|YLR345W|YLR446W|YMR205C|YMR280C|YMR323W|YNR001C|YOL056W…	http://amigo.geneontology.org/cgi-bin/amigo/term_details?term=GO:0006082	371	ENR	ORGANIC ACID METABOLIC PROCESS	3.2682	-2.1524	0	0.002	ORGANIC ACID METABOLIC PROCESS	TRUE	ORGANIC ACID METABOLIC PROCESS
0.3784	0.1645	0.0002	0.6036	0.026	1	YER052C|YLR089C|YER069W|YGL009C|YLR174W|YPR001W |YLR355C|YLR304C|YMR062C|YCR005C|YMR108W|YNR001C|YKL106W|YGL202W|YNL009W|YCL018W|YNL037C|YHR208W|YNL104C|YIL094C|YDL066W|YDL131W|YJL071W|YDL182W|YJL200C|YJR016C|YOL140W|YOR108W|YOR136W| YCL009C|YDR111C|YJR148W|YDR158W|YDR234W|YLR027C	http://www.genome.jp/kegg-bin/show_pathway?sce01210	35	ENR	2-OXOCARBOXYLIC ACID METABOLISM	2.6427	1.1331	0	0.2941	2-OXOCARBOXYLIC ACID METABOLISM	TRUE	2-OXOCARBOXYLIC ACID METABOLISM
0.1696	-0.0927	0.0034	0.3589	0.445	1	YJR137C|YOL064C|YKR069W|YBR084W|YBR248C|YCL030C|YER055C|YBR177C|YFR025C|YEL046C|YGR204W|YFL030W|YIL020C|YIL116W|YOR202W|YHR018C|YJL060W|YLR017W|YLR304C|YMR062C|YNR057C|YAL062W|YBR115C|YBR249C|YEL009C|YCL018W|YKR099W|YCR034W|YCR053W|YCR054C|YDL131W|YDL171C|YDL182W|YDR034C|YDR035W|YDR111C|YDR127W|YDR158W|YDR234W|YDR297W|YNR056C|YDR300C|YEL038W|YER023W|YER052C|YER069W|YER091C|YGL009C|YGL055W|YGL125W…	http://amigo.geneontology.org/cgi-bin/amigo/term_details?term=GO:0046394	139	ENR	CARBOXYLIC ACID BIOSYNTHETIC PROCESS	2.2909	-1.2743	0	0.1796	CARBOXYLIC ACID BIOSYNTHETIC PROCESS	TRUE	CARBOXYLIC ACID BIOSYNTHETIC PROCESS
0.2468	-0.133	0.0105	0.4956	0.869	1	YLR126C|YLR142W|YLR438W|YLR155C|YLR157C|YLR158C|YLR160C|YHR018C|YJL130C|YLR017W|YLR304C|YMR062C|YML096W|YMR043W|YMR084W|YPL111W|YAL062W|YBL039C|YDR173C|YMR217W|YNR001C|YMR250W|YMR300C|YNL191W|YBR208C|YDL171C|YDL215C|YNR033W|YOL058W|YOL140W|YOR130C|YKL104C|YKR039W|YDR300C|YOR303W|YDR321W|YOR323C|YOR375C|YER023W|YER069W|YPR035W|YPR145W|YBR006W|YGR061C|YGR124W|YCR005C|YHR033W|YHR037W|YJL071W|YJL088W…	http://amigo.geneontology.org/cgi-bin/amigo/term_details?term=GO:0009064	54	ENR	GLUTAMINE FAMILY AMINO ACID METABOLIC PROCESS	2.1014	-1.132	0.002	0.2865	GLUTAMINE FAMILY AMINO ACID METABOLIC PROCESS	TRUE	GLUTAMINE FAMILY AMINO ACID METABOLIC PROCESS
0.1429	-0.1108	0	0.0082	0.005	0.537	YJR137C|YOL064C|YKR069W|YBR084W|YDR148C|YBR248C|YCL030C|YER055C|YFR025C|YGR204W|YIL020C|YIL116W|YOR202W|YER015W|YIL009W|YLR304C|YDR173C|YDR341C|YEL009C|YKR099W|YLL018C|YDL219W|YBR132C|YPL075W|YKR039W|YNR056C|YCL040W|YBR196C|YCR005C|YCR012W|YDL021W|YDL078C|YER178W|YFR053C|YGL253W|YGR240C|YKL060C|YKL152C|YLR345W|YLR446W|YMR205C|YMR280C|YMR323W|YNR001C|YOL056W|YOL126C|YOR283W|YOR347C|YBR208C|YOR393W…	http://amigo.geneontology.org/cgi-bin/amigo/term_details?term=GO:0019752	316	ENR	CARBOXYLIC ACID METABOLIC PROCESS	2.8195	-2.2491	0	0	CARBOXYLIC ACID METABOLIC PROCESS	TRUE	CARBOXYLIC ACID METABOLIC PROCESS
0.2147	-0.0955	0	0.0623	0	1	YJR073C|YKR069W|YDR148C|YBR248C|YCL030C|YOL061W|YER055C|YKR089C|YFR025C|YIL020C|YIL116W|YOR202W|YLR304C|YNL169C|YNR041C|YNR043W|YOR175C|YPL069C|YPL117C|YOR274W|YBR117C|YPR074C|YKR067W|YDL086W|YDR284C|YJR019C|YML110C|YOR311C|YMR099C|YBR019C|YML035C|YCL040W|YDR044W|YDR047W|YAR015W|YER014W|YGL040C|YDL045C|YDR226W|YDR236C|YOR176W|YBR196C|YOR278W|YPL172C|YCR005C|YCR012W|YER170W|YCR073W-A|YDL021W|YDL02…	http://www.genome.jp/kegg-bin/show_pathway?sce01110	295	ENR	BIOSYNTHESIS OF SECONDARY METABOLITES	4.2499	-1.8106	0	0.0205	BIOSYNTHESIS OF SECONDARY METABOLITES	TRUE	BIOSYNTHESIS OF SECONDARY METABOLITES
0.3809	0.2225	0.0034	0.3963	0.436	1	YKL060C|YKL152C|YKR043C|YFL030W|YLR377C|YML070W|YMR205C|YDL168W|YDL021W|YGR208W|YMR323W|YBR263W|YOL056W|YER081W| YAL054C|YFL053W|YOR283W|YLR153C|YPL281C |YIL074C|YGR254W|YGR240C|YHR174W|YOR184W|YJL068C|YOR388C|YLR058C	http://www.genome.jp/kegg-bin/show_pathway?sce00680	27	ENR	METHANE METABOLISM	2.2958	1.3187	0.002	0.149	METHANE METABOLISM	TRUE	METHANE METABOLISM
0.2497	-0.1249	0	0.1348	0	1	YBR248C|YCL030C|YOL061W|YER055C|YFR025C|YEL046C|YIL020C|YIL116W|YOR202W|YHR018C|YLR304C|YMR062C|YPL111W|YER099C|YBR115C|YBR249C|YBR263W|YCL009C|YCL018W|YCL064C|YBR117C|YCR053W|YDL066W|YDL131W|YDL171C|YDL182W|YDR007W|YDR035W|YDR111C|YDR127W|YDR158W|YDR234W|YDR300C|YDR050C|YER023W|YER052C|YER069W|YER086W|YER091C|YFR055W|YKR043C|YGL009C|YGL026C|YGL148W|YPR074C |YGL184C|YGR012W|YBR218C|YCR005C|YCR012…	http://www.genome.jp/kegg-bin/show_pathway?sce01230	122	ENR	BIOSYNTHESIS OF AMINO ACIDS	3.1707	-1.602	0	0.0373	BIOSYNTHESIS OF AMINO ACIDS	TRUE	BIOSYNTHESIS OF AMINO ACIDS
0.2964	-0.0739	0.007	0.9871	0.729	1	YOR040W| YAL038W|YBR221C|YKR097W|YNL117W|YPL017C|YBR218C|YNL071W|YAL054C|YBL015W|YDL078C|YMR207C|YER073W|YFL018C|YKL085W|YOL151W|YOL126C|YPL262W |YER178W|YNL104C|YLR153C|YML054C|YOR347C|YDL131W|YGL062W|YIR031C|YDL182W|YOR108W|YPL061W|YOR374W|YPL028W|YEL071W|YKL029C|YDL178W|YML004C|YDL174C|YDR272W|YMR110C|YNR016C	http://www.genome.jp/kegg-bin/show_pathway?sce00620	39	ENR	PYRUVATE METABOLISM	2.1738	-0.5389	0.002	0.9667	PYRUVATE METABOLISM	TRUE	PYRUVATE METABOLISM

## Sheet: Steroid metabolism
EnrichmentMap::ES (R30DSB.GseaPreranked)	EnrichmentMap::ES (WTDSB.GseaPreranked)	EnrichmentMap::fdr_qvalue (R30DSB.GseaPreranked)	EnrichmentMap::fdr_qvalue (WTDSB.GseaPreranked)	EnrichmentMap::fwer_qvalue (R30DSB.GseaPreranked)	EnrichmentMap::fwer_qvalue (WTDSB.GseaPreranked)	EnrichmentMap::Genes	EnrichmentMap::GS_DESCR	EnrichmentMap::gs_size	EnrichmentMap::GS_Type	EnrichmentMap::Name	EnrichmentMap::NES (R30DSB.GseaPreranked)	EnrichmentMap::NES (WTDSB.GseaPreranked)	EnrichmentMap::pvalue (R30DSB.GseaPreranked)	EnrichmentMap::pvalue (WTDSB.GseaPreranked)	name	selected	shared name
0.2667	0.1789	0.0174	0.3852	0.984	1	YLR189C|YLL012W|YGL001C|YGR060W|YKL150W|YLR242C|YMR015C|YNR043W|YGR177C|YHR190W|YJL167W|YOL151W|YPL170W|YDR213W|YGL012W|YPL145C|YNL111C|YGR175C|YHR007C|YHR042W|YHR001W|YKR003W|YHR072W|YLR056W|YLR100W|YNL156C|YLR228C|YML126C|YMR202W|YMR208W|YMR220W|YCR048W|YNL280C|YNR019W|YPL028W|YER044C|YML008C|YHR133C|YPR173C|YLR020C	http://amigo.geneontology.org/cgi-bin/amigo/term_details?term=GO:0016125	40	ENR	STEROL METABOLIC PROCESS	2.0026	1.3354	0.0019	0.1519	STEROL METABOLIC PROCESS	TRUE	STEROL METABOLIC PROCESS
0.5176	0.3956	0.0004	0.0619	0.06	0.996	YGL012W|YGR175C|YHR007C|YKL140W|YHR072W|YKR089C|YLR056W|YLR100W|YMR202W|YGL001C|YGR060W|YNL280C|YMR015C|YML008C|YHR190W| YCR048W|YNR019W	http://www.genome.jp/kegg-bin/show_pathway?sce00100	17	ENR	STEROID BIOSYNTHESIS	2.5622	1.9633	0	0.0041	STEROID BIOSYNTHESIS	TRUE	STEROID BIOSYNTHESIS
0.4135	0.2816	0.0001	0.094	0.015	1	YLR189C|YGL001C|YGR060W|YKL150W|YMR015C|YNR043W|YHR190W|YJL167W|YPL170W|YDR213W|YGL012W|YPL145C|YNL111C|YGR175C|YHR007C|YHR042W|YHR072W|YLR056W|YLR100W|YNL156C|YLR228C|YML126C|YMR202W|YMR208W|YMR220W|YNL280C|YPL028W|YER044C|YML008C|YHR133C	http://amigo.geneontology.org/cgi-bin/amigo/term_details?term=GO:0016126	30	ENR	STEROL BIOSYNTHETIC PROCESS	2.7373	1.8448	0	0.0121	STEROL BIOSYNTHETIC PROCESS	TRUE	STEROL BIOSYNTHETIC PROCESS
0.5135	0.3216	0	0.0616	0	0.995	YGL001C|YGR060W|YKL150W|YMR015C|YHR190W|YJL167W|YPL170W|YAL060W|YDR213W|YGL012W|YGR175C|YHR007C|YHR042W|YHR072W|YLR056W|YLR100W|YLR228C|YML126C|YMR202W|YMR208W|YMR220W|YNL280C|YPL028W|YER044C|YML008C	http://amigo.geneontology.org/cgi-bin/amigo/term_details?term=GO:1902653	25	ENR	SECONDARY ALCOHOL BIOSYNTHETIC PROCESS	3.0523	1.9664	0	0.0057	SECONDARY ALCOHOL BIOSYNTHETIC PROCESS	TRUE	SECONDARY ALCOHOL BIOSYNTHETIC PROCESS
0.3589	0.2092	0.0004	0.2594	0.052	1	YPL201C|YDR017C|YGL001C|YGR060W|YKL150W|YLR410W|YMR015C|YHR190W|YJL167W|YDR173C|YPL170W|YAL060W|YDR213W|YGL012W|YGR175C|YHR007C|YHR042W|YHR072W|YIL049W|YLR056W|YLR100W|YLR228C|YML126C|YMR202W|YMR208W|YMR220W|YBR145W|YNL280C|YDR380W|YGL256W|YMR083W|YPL028W|YMR303C|YOL086C|YER044C|YML008C|YJL153C|YJR060W	http://amigo.geneontology.org/cgi-bin/amigo/term_details?term=GO:0046165	38	ENR	ALCOHOL BIOSYNTHETIC PROCESS	2.5786	1.508	0	0.0916	ALCOHOL BIOSYNTHETIC PROCESS	TRUE	ALCOHOL BIOSYNTHETIC PROCESS
0.5034	0.3483	0	0.0517	0.001	0.95	YDR213W|YGL012W|YGR175C|YHR007C|YHR042W|YHR072W|YLR056W|YLR100W|YLR228C|YML126C|YMR202W|YMR208W|YGL001C|YMR220W|YGR060W|YNL280C|YKL150W|YMR015C|YPL028W|YER044C|YML008C|YHR190W|YJL167W|YPL170W	http://amigo.geneontology.org/cgi-bin/amigo/term_details?term=GO:0097384	24	ENR	CELLULAR LIPID BIOSYNTHETIC PROCESS	2.9467	2.035	0	0.0081	CELLULAR LIPID BIOSYNTHETIC PROCESS	TRUE	CELLULAR LIPID BIOSYNTHETIC PROCESS
0.2235	0.1183	0.0084	0.604	0.811	1	YML070W|YDR173C|YOL059W|YOR245C|YPL110C|YPL206C|YBR145W|YDR380W|YDL085W|YGL256W|YGL084C|YMR083W|YMR303C|YOL086C|YOL032W|YPL201C|YLL043W|YOR163W|YCR105W|YDR017C|YGL001C|YGR060W|YKL150W|YLR410W|YMR015C|YMR318C|YDL168W|YGR177C|YGR212W|YHR190W|YJL167W|YOR377W|YPL272C|YAR035W|YER024W|YOL151W|YPL170W|YAL060W|YDR213W|YMR145C|YDR216W|YGL012W|YGR175C|YFL053W|YHR007C|YHR042W|YHR072W|YIL155C|YIL049W|YLR056W…	http://amigo.geneontology.org/cgi-bin/amigo/term_details?term=GO:0006066	66	ENR	ALCOHOL METABOLIC PROCESS	2.1386	1.131	0.0042	0.2923	ALCOHOL METABOLIC PROCESS	TRUE	ALCOHOL METABOLIC PROCESS
0.4456	0.3355	0.0001	0.0459	0.02	0.903	YGL001C|YGR060W|YKL150W|YMR015C|YHR190W|YJL167W|YOL151W|YPL170W|YDR213W|YGL012W|YGR175C|YHR007C|YHR042W|YHR072W|YLR056W|YLR100W|YLR228C|YML126C|YMR202W|YMR208W|YMR220W|YNL280C|YNR019W|YPL028W|YER044C|YML008C	http://amigo.geneontology.org/cgi-bin/amigo/term_details?term=GO:0016128	26	ENR	PHYTOSTEROID METABOLIC PROCESS	2.6766	2.0709	0	0.0078	PHYTOSTEROID METABOLIC PROCESS	TRUE	PHYTOSTEROID METABOLIC PROCESS
0.4456	0.3355	0.0001	0.0504	0.018	0.95	YGL001C|YGR060W|YKL150W|YMR015C|YHR190W|YJL167W|YOL151W|YPL170W|YDR213W|YGL012W|YGR175C|YHR007C|YHR042W|YHR072W|YLR056W|YLR100W|YLR228C|YML126C|YMR202W|YMR208W|YMR220W|YNL280C|YNR019W|YPL028W|YER044C|YML008C	http://amigo.geneontology.org/cgi-bin/amigo/term_details?term=GO:0008204	26	ENR	ERGOSTEROL METABOLIC PROCESS	2.6955	2.0334	0	0.0042	ERGOSTEROL METABOLIC PROCESS	TRUE	ERGOSTEROL METABOLIC PROCESS
0.2977	0.1759	0.0028	0.3465	0.363	1	YBR035C|YPL201C|YLR189C|YDR017C|YGL001C|YGR060W|YKL150W|YLR410W|YMR015C|YNR043W|YHR190W|YJL167W|YDR173C|YPL170W|YAL060W|YDR213W|YGL012W|YPL145C|YNL111C|YGR175C|YHR007C|YHR042W|YHR072W|YIL049W|YLR056W|YLR100W|YNL156C|YLR228C|YML126C|YMR202W|YMR208W|YMR220W|YNL280C|YBR145W|YDR380W|YGL256W|YMR083W|YPL028W|YMR303C|YER044C|YOL086C|YML008C|YHR133C|YJL153C|YJR060W	http://amigo.geneontology.org/cgi-bin/amigo/term_details?term=GO:1901617	45	ENR	ORGANIC HYDROXY COMPOUND BIOSYNTHETIC PROCESS	2.324	1.3881	0.002	0.11	ORGANIC HYDROXY COMPOUND BIOSYNTHETIC PROCESS	TRUE	ORGANIC HYDROXY COMPOUND BIOSYNTHETIC PROCESS
0.5034	0.3483	0	0.0588	0.001	0.986	YDR213W|YGL012W|YGR175C|YHR007C|YHR042W|YHR072W|YLR056W|YLR100W|YLR228C|YML126C|YMR202W|YMR208W|YGL001C|YMR220W|YGR060W|YNL280C|YKL150W|YMR015C|YPL028W|YER044C|YML008C|YHR190W|YJL167W|YPL170W	http://amigo.geneontology.org/cgi-bin/amigo/term_details?term=GO:0006696	24	ENR	ERGOSTEROL BIOSYNTHETIC PROCESS	2.9418	1.9861	0	0.0059	ERGOSTEROL BIOSYNTHETIC PROCESS	TRUE	ERGOSTEROL BIOSYNTHETIC PROCESS
0.5034	0.3483	0	0.0423	0.004	0.872	YDR213W|YGL012W|YGR175C|YHR007C|YHR042W|YHR072W|YLR056W|YLR100W|YLR228C|YML126C|YMR202W|YMR208W|YGL001C|YMR220W|YGR060W|YNL280C|YKL150W|YMR015C|YPL028W|YER044C|YML008C|YHR190W|YJL167W|YPL170W	http://amigo.geneontology.org/cgi-bin/amigo/term_details?term=GO:0044108	24	ENR	CELLULAR ALCOHOL BIOSYNTHETIC PROCESS	2.9061	2.0907	0	0.002	CELLULAR ALCOHOL BIOSYNTHETIC PROCESS	TRUE	CELLULAR ALCOHOL BIOSYNTHETIC PROCESS
0.4572	0.3113	0	0.0806	0.004	0.998	YGL001C|YGR060W|YKL150W|YMR015C|YHR190W|YJL167W|YOL151W|YPL170W|YAL060W|YDR213W|YGL012W|YGR175C|YHR007C|YHR042W|YHR072W|YLR056W|YLR100W|YLR228C|YML126C|YMR202W|YMR208W|YMR220W|YNL280C|YNR019W|YPL028W|YER044C|YML008C	http://amigo.geneontology.org/cgi-bin/amigo/term_details?term=GO:1902652	27	ENR	SECONDARY ALCOHOL METABOLIC PROCESS	2.9019	1.8963	0	0.016	SECONDARY ALCOHOL METABOLIC PROCESS	TRUE	SECONDARY ALCOHOL METABOLIC PROCESS
0.4135	0.2816	0.0001	0.0913	0.008	1	YLR189C|YGL001C|YGR060W|YKL150W|YMR015C|YNR043W|YHR190W|YJL167W|YPL170W|YDR213W|YGL012W|YPL145C|YNL111C|YGR175C|YHR007C|YHR042W|YHR072W|YLR056W|YLR100W|YNL156C|YLR228C|YML126C|YMR202W|YMR208W|YMR220W|YNL280C|YPL028W|YER044C|YML008C|YHR133C	http://amigo.geneontology.org/cgi-bin/amigo/term_details?term=GO:0006694	30	ENR	STEROID BIOSYNTHETIC PROCESS	2.7746	1.8523	0	0.0198	STEROID BIOSYNTHETIC PROCESS	TRUE	STEROID BIOSYNTHETIC PROCESS
0.5034	0.3483	0	0.0544	0	0.972	YDR213W|YGL012W|YGR175C|YHR007C|YHR042W|YHR072W|YLR056W|YLR100W|YLR228C|YML126C|YMR202W|YMR208W|YGL001C|YMR220W|YGR060W|YNL280C|YKL150W|YMR015C|YPL028W|YER044C|YML008C|YHR190W|YJL167W|YPL170W	http://amigo.geneontology.org/cgi-bin/amigo/term_details?term=GO:0016129	24	ENR	PHYTOSTEROID BIOSYNTHETIC PROCESS	2.9965	2.0122	0	0.004	PHYTOSTEROID BIOSYNTHETIC PROCESS	TRUE	PHYTOSTEROID BIOSYNTHETIC PROCESS
0.4456	0.3355	0.0001	0.0517	0.02	0.952	YGL001C|YGR060W|YKL150W|YMR015C|YHR190W|YJL167W|YOL151W|YPL170W|YDR213W|YGL012W|YGR175C|YHR007C|YHR042W|YHR072W|YLR056W|YLR100W|YLR228C|YML126C|YMR202W|YMR208W|YMR220W|YNL280C|YNR019W|YPL028W|YER044C|YML008C	http://amigo.geneontology.org/cgi-bin/amigo/term_details?term=GO:0044107	26	ENR	CELLULAR ALCOHOL METABOLIC PROCESS	2.6735	2.027	0	0	CELLULAR ALCOHOL METABOLIC PROCESS	TRUE	CELLULAR ALCOHOL METABOLIC PROCESS

[truncated: 11 more sheets: Ribosome biogenesis, Transmembrane transport, DNA packaging, Helicase activity, RNA polymerase activity, Mitochondrial ribosome, Lipid metabolism, tRNA aminoacetylation, Methylation, Cytoskeleton, Ungrouped]
