# Supplementary material for: Deficiency of Polη in Saccharomyces cerevisiae reveals the impact of transcription on damage-induced cohesion
Source: PLoS Genet. 2021 Sep 9;17(9):e1009763. doi: 10.1371/journal.pgen.1009763 (PMC8454932; doi:10.1371/journal.pgen.1009763)
Supplement: S4 Data — (XLSX) [file pgen.1009763.s012.xlsx]

## Sheet: Fig 1B
Fig 1B. Rpb1-ChIP-qPCR
Experiment 1								Experiment 2
		NBD TAX4	ECM29 pro	RIM4 pro	MSC1 pro	NPL4 pro				NBD TAX4	ECM29 pro	RIM4 pro	MSC1 pro	NPL4 pro
LS656	WT	0.608696	2.06217	2.27325	1.22002	1.38277		LS656	WT	0.615608	1.9431	2.50857	1.20723	1.8393
LS421	rad30Δ	0.190665	0.870111	0.949608	0.604922	0.702185		LS421	rad30Δ	0.329938	1.38813	1.26368	0.656576	0.8722
LS468	Polη-S14A	0.239158	0.79841	1.45119	0.62031	1.0213		LS468	Polη-S14A	0.435022	1.20649	0.886733	0.628049	1.06313
			ECM29 mid	RIM4 mid	MSC1 mid	NPL4 mid					ECM29 mid	RIM4 mid	MSC1 mid	NPL4 mid
LS656	WT		1.29484	1.60002	1.17737	1.58554		LS656	WT		1.28168	2.62508	1.02859	1.58709
LS421	rad30Δ		0.544748	0.830961	0.595244	0.712653		LS421	rad30Δ		0.455498	1.43598	0.502012	0.804535
LS468	Polη-S14A		0.868954	0.827167	0.567953	0.772776		LS468	Polη-S14A		0.740379	1.12054	0.538761	0.918595
			ECM29 end	RIM4 end	MSC1 end	NPL4 end					ECM29 end	RIM4 end	MSC1 end	NPL4 end
LS656	WT		1.39521	1.83129	1.58592	1.71617		LS656	WT		1.54362	2.38649	1.54881	2.08423
LS421	rad30Δ		0.904708	1.1483	1.18006	1.16418		LS421	rad30Δ		0.927001	1.20439	0.985788	1.21923
LS468	Polη-S14A		1.13142	0.834641	1.05643	1.28188		LS468	Polη-S14A		1.02113	1.03331	0.949912	1.10261

## Sheet: Fig 2A
Fig 2A. Volcano plot - rad30Δ G2 vs. WT G2
	Log2(Fold change)	sig. up	not sig.	sig. down
YDR419W	-2			16.76
YCL054W-A	-2			11.23
YCR097W	-2			30
YNL145W	-2			30
YFL026W	-2			30
YNL146C-A	-2			3.98
YKL209C	-2			30
YDR461W	-2			30
YIL015W	-2			27.93
YGL032C	-2			30
YLR041W	-2			1.75
YJL170C	-2			14.45
YKR106W	-1.59086			10.92
YJL045W	-1.5651			20.06
YJR159W	-1.53152			11.25
YBR117C	-1.359			13.78
YOR391C	-1.28216			2.91
YDL204W	-1.20033			9.04
YJL219W	-1.19539			4.69
YMR173W	-1.18388			4.65
YGL240W	-1.16841			2.33
YLR142W	-1.12619			6.93
YOL151W	-1.11651			22.58
YHL024W	-1.1117			11.28
YDL246C	-1.10159			1.47
YJL116C	-1.10122			11.89
YBR072W	-1.09986			3.34
YER053C-A	-1.0952			1.35
YER142C	-1.09214			21.02
YFL044C	-1.09021			10.01
YHR139C	-1.08919			2.64
YJR005C-A	-1.08051			1.36
YOL156W	-1.07786			5.39
YNL155W	-1.03992			22.69
YFL014W	-1.02983			8.7
YHL030W	-1.02818			30
YHR087W	-1.02743			5.54
YPL186C	-1.00672			9.87
YGR248W	-0.977757			3.48
YCR006C	-0.970267			1.34
YKL187C	-0.970234			12.13
YGL180W	-0.969033			12.22
YER011W	-0.960188			3.98
YKR041W	-0.957771			1.56
YHR138C	-0.957042			15.02
YIL014C-A	-0.945584			9.03
YKL072W	-0.945056			7.95
YNR064C	-0.937585			8.06
YML128C	-0.919337			2.39
YMR244W	-0.909986			1.81
YDL222C	-0.902557			5.83
YMR056C	-0.87408			8.43
YBR062C	-0.864807			23.5
YER004W	-0.862553			21.49
YBR284W	-0.855741			1.95
YPR145C-A	-0.852427			1.48
YGR048W	-0.845017			26.97
YMR250W	-0.840421			6.98
YER042W	-0.83501			16.52
YJL212C	-0.835009			6.38
YGR043C	-0.823616			6.17
YGL254W	-0.82329			3.68
YLR273C	-0.813152			10.76
YNL195C	-0.806952			2.69
YLR231C	-0.802481			7.74
YBR170C	-0.798999			9.87
YFL011W	-0.794434			1.9
YJL001W	-0.793347			25.14
YHR199C-A	-0.781953			3.94
YML032C	-0.781542			17.59
YOR289W	-0.779981			6.35
YML125C	-0.774822			12.27
YDR545W	-0.759976			1.68
YMR067C	-0.748293			9.51
YKL145W	-0.735958			19.19
YPL149W	-0.734073			9.66
YGR286C	-0.728917			5.58
YGL013C	-0.727522			11.08
YDR403W	-0.724982			4.51
YOR348C	-0.724382			2.82
YPR103W	-0.722386			29.56
YMR174C	-0.718002			3.87
YOR157C	-0.711528			21.35
YOR059C	-0.711346			5.85
YFL027C	-0.708545			9.17
YOL067C	-0.706278			1.75
YOR362C	-0.704008			30
YKL221W	-0.703783			1.76
YOR028C	-0.702469			5.5
YDR070C	-0.702056			3.68
YOL158C	-0.699379			1.32
YNL194C	-0.695527			1.91
YFR004W	-0.686657			10.9
YOL045W	-0.686458			5.17
YEL060C	-0.683902			3.57
YOL038W	-0.678291			30
YML007W	-0.677555			15.2
YLR387C	-0.669947			16.47
YER012W	-0.665102			23.86
YLR164W	-0.662387			2.61
YHR012W	-0.659177			16.16
YMR276W	-0.658157			26.62
YHR200W	-0.6561			18.61
YJL107C	-0.653683			1.52
YCL026C-B	-0.651787			4.09
YBR231C	-0.651495			9.86
YGL011C	-0.649409			24.71
YGL048C	-0.649375			23.81
YLR132C	-0.64114			2.56
YKL015W	-0.639229			14.54
YGR135W	-0.638451			26.06
YBL041W	-0.637835			14.56
YFR050C	-0.636531			24.56
YKL210W	-0.636528			5.81
YER054C	-0.632636			2.3
YNL335W	-0.629911			1.35
YGR256W	-0.623238			3.3
YDL126C	-0.622109			12.24
YMR009W	-0.620825			8.09
YPR108W	-0.618261			18.06
YOR117W	-0.617463			27.8
YGR032W	-0.615139			21
YDR363W-A	-0.612433			9.44
YDR040C	-0.612398			7.37
YJL031C	-0.611397			4.47
YER143W	-0.611182			11.97
YMR314W	-0.607057			19.65
YDR427W	-0.603862			14.09
YGR253C	-0.599773			19.51
YGL010W	-0.595517			3.07
YFR052W	-0.59359			8.02
YDL059C	-0.591591			2.1
YBR244W	-0.591458			2.43
YLR024C	-0.591305			1.34
YML092C	-0.590923			2.55
YER124C	-0.588917			1.43
YHR143W	-0.58786			7.04
YNL148C	-0.583145			5.76
YMR316W	-0.582868			1.73
YFL007W	-0.582607			10.33
YMR133W	-0.578288			1.88
YIL011W	-0.576029			4.89
YPL014W	-0.575561			5.15
YOR261C	-0.57509			4.87
YKL196C	-0.573748			15.79
YIL053W	-0.571325			4.27
YBR175W	-0.57111			5.35
YLR251W	-0.564677			1.94
YDL100C	-0.563982			19.65
YDR506C	-0.563339			3.77
YLR108C	-0.561605			2.55
YBL063W	-0.561383			3.94
YGR088W	-0.560765			2.32
YEL037C	-0.559987			17.48
YGR209C	-0.557011			7.68
YNL014W	-0.549152			2.91
YJR074W	-0.546826			5.93
YDR531W	-0.546595			8.43
YDL070W	-0.546466			1.77
YJL094C	-0.545186			6.42
YBR065C	-0.540103			1.72
YDR059C	-0.540076			10.85
YML048W	-0.539004			9.49
YER094C	-0.538389			22.5
YDR461C-A	-0.538338			3.33
YPL119C	-0.536126			2.29
YDR394W	-0.535304			12.94
YDL097C	-0.535277			22
YBR026C	-0.535272			5.12
YDL007W	-0.53469			6
YER021W	-0.534291			13.91
YGL163C	-0.53347			8.95
YGR019W	-0.532664			4.36
YPL113C	-0.529122			1.48
YAR031W	-0.526844			1.32
YKL117W	-0.525265			2.49
YAR007C	-0.523866			9.73
YDL223C	-0.52282			5.09
YDR092W	-0.522602			3.57
YDR334W	-0.522387			3.46
YGL093W	-0.521721			5.13
YBR009C	-0.521242			11.47
YDR224C	-0.52083			5.99
YIR025W	-0.52056			3.87
YDL124W	-0.518607			2.07
YDR212W	-0.516876			7.39
YBR173C	-0.516089			6.24
YJL036W	-0.514586			10.03
YFR024C-A	-0.514135			10.37
YPL119C-A	-0.513597			1.48
YOR259C	-0.512699			20.87
YIL045W	-0.511065			1.44
YNR019W	-0.508336			1.9
YMR102C	-0.508004			3.98
YLR247C	-0.507107			8.25
YMR096W	-0.506956			2.64
YNL044W	-0.504255			2.27
YBR241C	-0.503846			2.9
YJL008C	-0.503354			12.49
YLR199C	-0.501414			8.87
YML100W	-0.499312			1.88
YDL054C	-0.498039			3.73
YPR106W	-0.497343			1.6
YNL265C	-0.49697			1.48
YOR247W	-0.495988			4.88
YOR052C	-0.494441			6.17
YNL300W	-0.493453			4.06
YNL289W	-0.492373			1.95
YDR130C	-0.490158			1.5
YOR049C	-0.48693			3.58
YGR055W	-0.485449			3.48
YGR037C	-0.481095			9.29
YHL027W	-0.480646			4.49
YLR092W	-0.479759			1.94
YGL141W	-0.47859			5.76
YGR124W	-0.476621			1.42
YER014W	-0.474646			2.84
YLR421C	-0.469911			8.64
YFR003C	-0.469121			3.48
YHR146W	-0.46888			4.29
YGR157W	-0.468154			7.11
YDR188W	-0.467267			12.22
YMR100W	-0.467129			4.42
YOR007C	-0.464109			12.17
YMR130W	-0.459346			4.36
YDR039C	-0.456718			1.73
YLL058W	-0.456462			2.67
YGR110W	-0.454719			1.64
YJR078W	-0.454288			1.31
YGL091C	-0.452591			4.04
YNL270C	-0.45129			1.62
YNL241C	-0.447975			10.29
YBL058W	-0.447916			8.77
YDR170W-A	-0.44655			2.17
YFR010W	-0.445386			6.78
YBR063C	-0.444324			1.98
YDR260C	-0.44272			5.09
YBL022C	-0.441313			12.38
YIL030C	-0.440632			8.79
YNR016C	-0.437534			6.2
YCL057W	-0.436432			5.8
YIL075C	-0.435485			1.9
YMR073C	-0.434824			2.67
YML013W	-0.433877			1.55
YOR040W	-0.431555			1.72
YOR315W	-0.431228			1.47
YOR173W	-0.431058			2.46
YML131W	-0.427388			3.89
YML088W	-0.425898			4.51
YDR362C	-0.423922			4.44
YGL073W	-0.4199			1.55
YBR195C	-0.41847			1.9
YPL039W	-0.416202			3.08
YBR010W	-0.415686			4.98
YMR190C	-0.415214			2.67
YOR071C	-0.414392			1.4
YLR413W	-0.414227			2
YOL068C	-0.413708			4.12
YEL005C	-0.413315			1.36
YML070W	-0.411869			1.73
YOL098C	-0.411567			2.27
YGR010W	-0.408425			1.47
YOR156C	-0.407938			1.64
YDR104C	-0.406081			2.49
YLR141W	-0.402664			2.81
YMR002W	-0.402093			1.37
YCL055W	-0.401866			1.83
YIL124W	-0.398432			3.26
YPL052W	-0.397906			1.93
YIL152W	-0.396878			1.81
YER064C	-0.396312			7.18
YPR105C	-0.396099			2.76
YJL111W	-0.396037			8.36
YLL062C	-0.393227			1.81
YDL085W	-0.391982			1.38
YGR276C	-0.391516			4
YDR275W	-0.391151			3.37
YCL043C	-0.390752			6.27
YBL064C	-0.390741			3.69
YIR009W	-0.390026			1.94
YHR131C	-0.388969			1.83
YBL002W	-0.388338			4.11
YHR178W	-0.387362			1.62
YGL173C	-0.386962			5.45
YDR109C	-0.386248			2.04
YDR330W	-0.386233			4.68
YPR107C	-0.385709			2.52
YOL164W	-0.383989			3.09
YGR161C	-0.383279			1.95
YHR171W	-0.379854			1.83
YPL015C	-0.378435			4.52
YML049C	-0.377717			3.12
YGR277C	-0.37756			2.14
YDL144C	-0.376588			3.94
YKR018C	-0.376106			4.68
YOR262W	-0.375235			3.04
YJL078C	-0.372899			2.09
YML053C	-0.372684			3
YDR155C	-0.371371			7.08
YFL037W	-0.370308			3.99
YMR004W	-0.37018			4.3
YDR074W	-0.369169			1.39
YEL071W	-0.368549			3.31
YER026C	-0.366845			3.62
YGL121C	-0.366026			1.37
YLR286C	-0.362795			2.17
YLR287C	-0.362534			3.45
YDL147W	-0.361094			3.97
YJL196C	-0.36074			3.46
YNL181W	-0.359677			3.37
YJL014W	-0.358548			10.61
YCR086W	-0.357143			1.64
YEL031W	-0.35654			5.29
YJR072C	-0.355747			3.98
YNL264C	-0.354535			2.63
YDR432W	-0.353468			2.42
YLR399C	-0.352081			1.6
YIL055C	-0.350485			1.7
YMR020W	-0.349537			2.24
YML004C	-0.348967			1.78
YGR003W	-0.347968			1.92
YMR038C	-0.347042			3.55
YDL110C	-0.345521			2.77
YIL039W	-0.344732			2.24
YPR061C	-0.344668			1.48
YLR324W	-0.344167			2.88
YDL231C	-0.344054			2.57
YPR024W	-0.343651			1.54
YIL007C	-0.342803			2.07
YEL003W	-0.339966			1.44
YBL003C	-0.338296			2.32
YJL057C	-0.338174			1.75
YBR129C	-0.337971			1.41
YDR168W	-0.336993			1.34
YEL046C	-0.336825			1.35
YNR051C	-0.336664			3.02
YPR147C	-0.335593			2.22
YLR362W	-0.334944			2.25
YKL154W	-0.33334			1.99
YNL160W	-0.332305			1.43
YMR187C	-0.33203			1.46
YOL083W	-0.330763			1.8
YKL020C	-0.330744			1.92
YIL048W	-0.330576			1.6
YKR013W	-0.330366			2.04
YBR280C	-0.328634			2.07
YDL143W	-0.326488			2.64
YMR302C	-0.324938			3.11
YMR068W	-0.323937			2
YGL221C	-0.321064			3.66
YDR476C	-0.320849			2.14
YLR215C	-0.319667			1.88
YHL050C	-0.318817			1.62
YNL288W	-0.316229			2.49
YPL190C	-0.316004			1.47
YOL007C	-0.315637			1.35
YHR032W	-0.313892			1.73
YMR037C	-0.313751			4.2
YBR038W	-0.310573			2.46
YOR087W	-0.310542			2.32
YJR073C	-0.307835			5.76
YOR328W	-0.305863			1.73
YGR258C	-0.30486			1.68
YDR373W	-0.304209			2.22
YBR106W	-0.302201			4.37
YKL213C	-0.298098			2.83
YGL062W	-0.296622			1.59
YNL250W	-0.296529			1.4
YNL023C	-0.295018			1.62
YDR497C	-0.291516			3.41
YNL263C	-0.289105			1.36
YGR038W	-0.288699			1.56
YDL224C	-0.28688			2.41
YNL312W	-0.286236			3.74
YLR089C	-0.285973			3.19
YBL056W	-0.285494			1.95
YAL051W	-0.283877			2.83
YDL115C	-0.282889			1.53
YDR096W	-0.281923			2
YJL002C	-0.280679			3.55
YLR299W	-0.276899			2.55
YFL029C	-0.276761			1.44
YJL024C	-0.276745			1.56
YKL094W	-0.276261			2.17
YLR336C	-0.275707			1.39
YER092W	-0.274705			1.47
YPR178W	-0.273616			1.53
YDR515W	-0.269359			1.32
YNR048W	-0.269176			1.34
YHR033W	-0.268113			1.53
YMR299C	-0.265755			1.38
YDR004W	-0.264906			1.85
YPL011C	-0.264462			1.56
YOR229W	-0.264128			1.74
YJL173C	-0.263689			1.9
YBR049C	-0.262367			1.47
YLR072W	-0.2619			1.89
YBR233W	-0.260634			1.31
YER176W	-0.260236			2.04
YER035W	-0.257507			1.61
YGR108W	-0.25686			1.78
YPR122W	-0.256529			1.81
YMR115W	-0.25313			1.81
YGL122C	-0.251753			2.64
YPR156C	-0.251185			2.28
YLL039C	-0.250522			4.22
YMR214W	-0.250195			1.73
YGL207W	-0.248274			3.55
YNL054W	-0.245409			1.34
YNL008C	-0.243836			1.34
YBR177C	-0.243667			2.1
YPR113W	-0.243051			2.67
YCR093W	-0.240482			2.29
YMR255W	-0.239952			1.58
YJL068C	-0.239154			1.56
YDR046C	-0.238631			1.56
YMR246W	-0.238061			1.89
YGR234W	-0.237766			1.55
YBR212W	-0.237214			1.74
YML058W	-0.235987			1.44
YAL014C	-0.234674			1.42
YPR169W	-0.230411			1.83
YDR368W	-0.227574			1.32
YDL132W	-0.226124			2.01
YOR151C	-0.225988			2.11
YML082W	-0.22289			1.65
YLR274W	-0.222179			1.33
YNL156C	-0.220689			1.81
YJL158C	-0.218165			2.58
YIL142W	-0.211776			2.15
YIL129C	-0.209228			1.73
YIR037W	-0.200198			1.44
YOR202W	-0.195741			1.45
YJL178C	-0.193411			1.31
YML085C	-0.176176			1.31
YDL046W	-0.165525			1.52
YHR057C	-0.164925			1.37
YGR281W	-0.159312			1.68
YDR353W	-0.143938			1.6
YKL178C	2	30
YPL187W	2	30
YLR040C	2	30
YGL089C	2	30
YJR004C	2	30
YLR042C	2	24.14
YGL090W	2	30
YER137C	1.41586	3.46
YKL102C	1.39353	4.18
YDR055W	1.37491	30
YNL117W	1.3376	30
YBR093C	1.31958	30
YPL201C	1.26827	12.94
YKL163W	1.26225	21.37
YBR230W-A	1.22076	9.74
YMR101C	1.21682	1.32
YLR307C-A	1.16226	6.1
YJR095W	1.15015	4.63
RDN5-1	1.04821	3.19
YCR098C	1.00817	5.68
YDR343C	0.906406	2.1
YHL032C	0.894722	14.28
YBL015W	0.867018	3.53
YOL058W	0.843323	4.43
YLR377C	0.825861	13.67
YGR021W	0.814529	4.95
YKR061W	0.813081	8.14
YOR343C	0.789178	2.15
YEL050W-A	0.785827	2.46
YMR245W	0.783399	3.54
YKR097W	0.760074	3.17
YLR452C	0.744491	10.17
YMR232W	0.735735	2.13
YMR103C	0.717031	5.56
YPR006C	0.712605	4.79
YPL040C	0.711177	8.27
YBR044C	0.705912	8.53
YMR206W	0.702822	1.83
YCL021W-A	0.701774	2.91
YNL104C	0.699422	8.43
YML042W	0.671101	6.26
YLR346C	0.668738	2.89
YPR078C	0.668727	2.04
YML087C	0.656563	2.79
YGR067C	0.654843	1.8
YMR166C	0.641735	5.92
YHR015W	0.640577	1.7
YGL068W	0.625357	2.36
YNR065C	0.625201	5.69
YLL053C	0.624919	2.06
YCL027W	0.624837	3.12
YNL122C	0.622113	4.69
YPR100W	0.61583	3.46
YNR069C	0.610283	1.53
YPR047W	0.610025	4
YMR193W	0.609076	3.3
YMR158W	0.604261	4.46
YKR039W	0.601651	7.71
YER058W	0.599905	3.49
YIL117C	0.599073	6.69
YJR122W	0.595629	3.1
YER077C	0.594936	9.7
YOR161C	0.594462	4.88
YKL066W	0.592882	3.1
YHR018C	0.590871	8.63
YLR218C	0.581744	3.87
YDR158W	0.575955	8.18
YDR316W	0.574637	3.19
YNL217W	0.562145	7.84
YLL009C	0.559551	1.55
YHR136C	0.55447	5.18
YDR322W	0.545888	3.11
YMR188C	0.545563	3.58
YNL042W	0.544283	1.75
YOR079C	0.543132	1.96
YHR147C	0.543128	5.34
YNL185C	0.540948	1.66
YBR120C	0.538326	1.96
YKL217W	0.535858	2.1
YHR011W	0.535007	3.83
YOR187W	0.528447	3.1
YPL097W	0.527689	1.39
YPR005C	0.527323	2.98
YMR157C	0.525969	2.2
YJR146W	0.525802	2.59
YPL104W	0.524274	3.14
YBR249C	0.521762	10.05
YKL067W	0.521618	4.68
YMR189W	0.519413	1.76
YDR375C	0.518518	2.31
YNL177C	0.516987	3.97
YPR166C	0.513569	2.48
YER052C	0.511669	3.78
YKR085C	0.511178	2.89
YER015W	0.504093	2.07
YOR222W	0.500775	4.47
YPR158W	0.500429	2.06
YGL174W	0.500041	3.27
YPL132W	0.496811	6.71
YDR175C	0.496752	1.64
YIL121W	0.495855	1.86
YJR101W	0.493684	1.67
YBR185C	0.49271	4.03
YDR494W	0.492519	2.18
YPL118W	0.491103	9.72
YNL015W	0.49057	4.64
YOR354C	0.490283	2.42
YHL004W	0.488756	2.63
YFL045C	0.4878	8.86
YKL167C	0.48684	2.32
YLR414C	0.486271	4.74
YPL173W	0.485479	2.15
YNL081C	0.483982	2.4
YDR405W	0.482362	3.49
YDR347W	0.481336	3.19
YDR261C-D	0.480473	2.39
YGR165W	0.478788	2.93
YCR003W	0.476479	2.04
YGL224C	0.47628	3.85
YIR039C	0.476131	2.13
YLR259C	0.476124	2.39
YBL090W	0.47603	3.73
YLR312W-A	0.474512	2.13
YNR068C	0.470799	1.31
YJL096W	0.470479	2.03
YNL073W	0.470195	1.42
YBR282W	0.469241	2.33
YNL137C	0.469174	4.44
YGR292W	0.46836	2.17
YJL180C	0.468307	2.28
YMR225C	0.464913	2.43
YGL129C	0.460971	3.11
YNL146W	0.459781	1.38
YMR104C	0.459656	1.91
YIL093C	0.459176	2.05
YDR115W	0.458456	2.31
YDR337W	0.458235	1.91
YLR008C	0.457755	4.68
YJL104W	0.45736	3.05
YOR050C	0.456416	1.91
YOR205C	0.456294	3.33
YCR102C	0.456212	1.46
YJL216C	0.4537	1.67
YNR022C	0.453675	3
YBR088C	0.453204	1.4
YDL107W	0.449709	1.65
YBR122C	0.449528	4.53
YPL088W	0.449046	2.5
YER055C	0.448685	2.29
YKL029C	0.447986	1.54
YJR034W	0.446374	1.98
YKR016W	0.443964	4.88
YGL107C	0.443336	1.32
YPR021C	0.441338	1.31
YKL138C	0.441078	1.5
YDR237W	0.440395	2.07
YDR085C	0.439814	3.67
YDR127W	0.438308	5.83
YOL077W-A	0.437437	1.72
YJL161W	0.436838	1.8
YJR133W	0.436651	3.98
YGL143C	0.434844	3.69
YCL009C	0.431615	5.62
YBR262C	0.430145	2.95
YHR209W	0.429678	4.73
YOR020C	0.429365	2.13
YGL219C	0.429293	1.8
YBR146W	0.428318	1.71
YEL050C	0.42592	1.81
YJR109C	0.424575	5.26
YJR113C	0.420964	1.7
YFL021W	0.420414	2.27
YNR036C	0.417976	4.03
YKL087C	0.417601	1.93
YLR239C	0.417475	2.07
YOR066W	0.415366	3.51
YLR037C	0.414207	1.48
YPL262W	0.413017	6.24
YBR192W	0.412325	1.73
YJL062W-A	0.412005	1.31
YHL039W	0.411238	2.13
YOR017W	0.41015	5.17
YDR281C	0.41003	1.64
YML025C	0.408647	3.69
YGR146C	0.408404	1.87
YNL294C	0.406335	2.66
YMR257C	0.405391	1.9
YDR079W	0.403062	1.81
YDR487C	0.402578	3.92
YCR071C	0.401969	2.03
YBR251W	0.401611	2.07
YDL202W	0.40025	4.26
YNL005C	0.397731	1.95
YDR322C-A	0.397636	5.44
YNL054W-B	0.396932	1.34
YOR158W	0.396537	2.24
YCR024C	0.395556	1.49
YLR204W	0.394769	1.44
YMR024W	0.394562	1.39
YOR125C	0.393963	2.63
YJL063C	0.393499	2.22
YNR020C	0.392456	1.84
YDL104C	0.391516	2.91
YJR080C	0.390027	4.07
YMR062C	0.388908	2.25
YNL252C	0.387311	1.4
YGR112W	0.387307	1.32
YMR267W	0.387298	4.09
YJL071W	0.38717	1.97
YHR005C-A	0.385291	1.38
YAL040C	0.384289	3.87
YKL194C	0.382613	1.82
YGL036W	0.382071	2.13
YNL315C	0.381984	1.77
YDL085C-A	0.381829	1.38
YDL130W-A	0.380944	1.91
YMR006C	0.37992	3.55
YPR114W	0.379642	2.77
YIL157C	0.379391	3.08
YAL062W	0.377586	2.92
YDR088C	0.377017	5.26
YBR222C	0.376178	4.12
YCL057C-A	0.375381	1.77
YBR024W	0.372802	2.33
YFR007W	0.3716	1.52
YPR020W	0.370926	4.19
YOL033W	0.369353	2.52
YDR462W	0.369268	1.34
YLR382C	0.36834	1.31
YLR058C	0.365246	4.99
YHR194W	0.36384	2.36
YPL067C	0.361715	1.44
YNR040W	0.360554	1.8
YGR082W	0.359978	1.38
YLR284C	0.356203	1.36
YNR017W	0.355826	2.4
YJL208C	0.354003	3.09
YOR080W	0.353943	2.09
YBR021W	0.352806	2.01
YOL027C	0.352498	5.71
YKR065C	0.351502	4.63
YNL336W	0.348921	1.6
YDL120W	0.348763	3.1
YLR390W	0.348379	1.37
YOR027W	0.347322	2.98
YGR194C	0.346739	1.9
YPR027C	0.346149	2.45
YHL008C	0.345487	1.36
YIL125W	0.343856	1.72
YNL131W	0.342987	1.4
YJR124C	0.342781	1.93
YKR091W	0.341451	1.68
YGR062C	0.340089	1.72
YHR005C	0.340009	4.63
YCR046C	0.338309	1.56
YBR003W	0.338277	1.56
YLR394W	0.338235	2.22
YPL110C	0.337365	3.73
YIL088C	0.336151	2.86
YNL284C	0.3356	3.88
YPL103C	0.335418	2.04
YNR045W	0.335042	2.17
YER154W	0.3346	2.92
YGR220C	0.333043	1.35
YBL059W	0.331349	1.68
YDR133C	0.330832	1.36
YJR030C	0.330756	1.38
YKL096W	0.329351	2.09
YLR163C	0.328962	4.81
YNL055C	0.32826	4.72
YMR228W	0.326078	2.39
YMR282C	0.325099	2.85
YBL059C-A	0.323692	2.1
YMR064W	0.323078	2.97
YBR083W	0.322694	2.09
YPL029W	0.322126	1.41
YIL009W	0.320639	1.51
YDL027C	0.316584	1.41
YJL143W	0.316371	1.44
YGR038C-B	0.31634	2.25
YKR079C	0.316308	2.34
YKR058W	0.316288	1.61
YJL079C	0.316212	1.98
YPL087W	0.315913	1.61
YPL098C	0.31563	2.63
YDL198C	0.314834	4.25
YLR203C	0.309206	2.62
YOL122C	0.308815	1.62
YGL040C	0.308696	2.66
YDL052C	0.308167	3.14
YOR095C	0.308153	2.76
YML078W	0.307178	2.36
YPL049C	0.30632	3.53
YML071C	0.305997	1.96
YPL181W	0.305438	2.98
YOR127W	0.301726	1.96
YIL076W	0.301471	2.47
YML030W	0.301377	3.19
YDR197W	0.29893	2.11
YMR124W	0.298419	2.47
YLR332W	0.298177	2.49
YHR080C	0.295862	1.4
YMR121C	0.295337	1.73
YHR198C	0.295128	1.71
YBL068W	0.294766	2.08
YER057C	0.293035	2.67
YJR048W	0.292608	1.96
YEL012W	0.292558	1.81
YML016C	0.290828	1.91
YPR183W	0.290459	2.78
YHR142W	0.290041	3.69
YOR142W	0.289546	1.56
YNL125C	0.289049	3.39
YBR294W	0.288913	1.51
YDR357C	0.288448	1.54
YOL053W	0.285356	1.76
YPL089C	0.28384	2.48
YBR067C	0.281644	1.66
YNL058C	0.281401	1.84
YNL102W	0.279567	2.03
YER044C	0.278498	1.54
YFR049W	0.276285	1.55
YJL157C	0.275217	3.57
YER072W	0.273853	2.49
YAL029C	0.27336	2.06
YJL131C	0.273304	1.37
YCL049C	0.272693	1.81
YGL202W	0.272129	2.63
YNL317W	0.271823	1.56
YBR023C	0.269985	2.1
YGR166W	0.269815	1.37
YBL045C	0.269557	1.66
YDL066W	0.266532	1.88
YLR038C	0.266207	3.57
YLR077W	0.260873	2.28
YLR442C	0.260338	1.66
YJL112W	0.256523	1.89
YPL156C	0.255082	1.61
YDR028C	0.254693	1.65
YBR248C	0.253273	1.98
YMR012W	0.251733	2.57
YMR109W	0.251248	1.77
YIL022W	0.249071	2.01
YIL023C	0.248376	1.48
YFL059W	0.24699	1.69
YFL004W	0.246901	2.08
YBR203W	0.244252	1.35
YHR020W	0.24307	1.6
YOR091W	0.241307	1.37
YDR061W	0.241098	1.5
YBL030C	0.239525	1.43
YGR282C	0.239319	2.8
YDR086C	0.23916	1.51
YMR088C	0.237901	1.61
YCL017C	0.236271	2.56
YJL117W	0.235248	1.91
YHR132C	0.234999	1.44
YGR028W	0.233225	1.4
YPL237W	0.230547	1.85
YJR066W	0.224554	1.44
YGL200C	0.223989	2.04
YMR171C	0.220593	1.95
YOR232W	0.219732	1.85
YPL232W	0.21954	2.3
YLR429W	0.219516	2.22
YHR030C	0.21892	1.56
YDR023W	0.217478	2.18
YNL229C	0.217346	2.04
YBR234C	0.217239	1.85
YHL015W	0.216895	2.92
YDR001C	0.215633	1.61
YDR035W	0.215134	2.11
YFL018C	0.214723	1.84
YDR348C	0.214487	1.43
YGL123W	0.21421	1.45
YGL076C	0.210144	2.76
YHR043C	0.207999	1.73
YLR172C	0.206677	1.5
YEL052W	0.205722	1.81
YHR051W	0.204752	1.4
YJR143C	0.20437	1.32
YPL220W	0.202309	2.22
YDR226W	0.202002	1.43
YPL078C	0.19906	2.11
YDR382W	0.197946	1.44
YER090W	0.197942	1.39
YHR019C	0.196295	1.43
YGR147C	0.186359	1.48
YBR101C	0.181772	1.64
YKL181W	0.181529	1.47
YDL192W	0.180316	1.5
YBR082C	0.179943	2.22
YJR077C	0.173468	3.23
YJL190C	0.164984	1.58
YBR109C	0.163564	1.34
YBR116C	-2		0.077772
YDR118W-A	-1.26951		0.403747
YHR139C-A	-1.25241		0.149388
YOR263C	-1.19532		0.0863634
YOL085W-A	-1.1786		0.180747
YJR150C	-1.17739		0.261876
YGL033W	-1.07753		0.274867
YDL196W	-1.07077		0.191323
snR3	-1.0534		0.549495
YBR056W-A	-1.02769		0.292324
YGR269W	-1.00761		0.101385
YCL068C	-0.992666		0.212394
YLR410W-B	-0.972922		0.0596787
YLR466C-B	-0.893764		0.24793
YGL258W-A	-0.84533		0.330798
YLR054C	-0.839935		0.0893113
YIR013C	-0.834601		0.318122
YDL071C	-0.833082		0.254356
YER039C-A	-0.808703		0.0563972
YPL062W	-0.808451		0.416055
YMR057C	-0.799502		0.477064
YKL115C	-0.796956		0.372202
YPL033C	-0.779802		0.495678
YNL319W	-0.77266		0.596471
YGL006W-A	-0.767776		0.456914
YPR170C	-0.750808		0.610328
YLR155C	-0.750757		0.519411
YFR055W	-0.7482		0.233649
YLR111W	-0.746962		0.0775145
YGL183C	-0.744913		0.222788
YHR218W	-0.744896		0.30103
YPR002C-A	-0.735522		0.553429
YLR124W	-0.719563		0.251574
YMR107W	-0.71162		0.418769
YOL085C	-0.691696		0.313262
YNL018C	-0.6839		0.171725
YNL149C	-0.681353		0.33021
YBR051W	-0.663049		0.601185
YJL127W-A	-0.65169		0.31524
YGL158W	-0.649352		0.221872
YHR027C	-0.649279		0.383976
snR24	-0.648806		0.196218
YLR261C	-0.643613		0.416512
YFL064C	-0.643464		0.440733
YDL024C	-0.642772		0.0541406
YNL339C	-0.642662		0.325933
YOR237W	-0.635905		0.294163
YJL152W	-0.635833		0.542045
YGR087C	-0.63208		0.133321
YFL058W	-0.629159		0.3298
YGR144W	-0.628547		0.158679
YKL068W-A	-0.62384		0.316059
YER189W	-0.621211		0.539019
YOR376W-A	-0.617107		0.513116
YOR302W	-0.604776		0.145308
YPR153W	-0.604682		0.0653853
YGL034C	-0.595404		0.584766
YOL084W	-0.595356		0.069802
YIL162W	-0.594777		0.241879
YPL143W	-0.593244		0.239276
YOR029W	-0.590101		0.514283
YDR102C	-0.581111		0.684967
YML003W	-0.577244		0.50713
YHL018W	-0.574658		0.42984
YGL074C	-0.573872		0.67768
YAR030C	-0.569311		0.424525
YDR008C	-0.566157		0.638483
YJL037W	-0.563371		0.420373
YIL170W	-0.562222		0.279778
YER106W	-0.562199		0.313804
YOL163W	-0.562175		0.0539095
YAL054C	-0.554643		0.156665
YOL160W	-0.553377		0.459913
YPR116W	-0.550621		0.455257
YOR204W	-0.54789		0.121357
YHR131W-A	-0.540555		0.732892
YDR210W-B	-0.538535		0.169568
YDR218C	-0.536945		0.485292
YPL027W	-0.534016		0.159015
YPR064W	-0.532595		0.536937
YPR123C	-0.532137		0.836091
RNA170	-0.528323		0.678104
YMR117C	-0.528185		0.271886
YOL052C-A	-0.527949		0.0689716
YDR187C	-0.525585		0.728903
YKL162C-A	-0.524669		0.133321
YML100W-A	-0.522415		0.585445
YKR011C	-0.52149		0.0613421
YPR202W	-0.521361		0.450708
YNL065W	-0.5122		0.551743
snR61	-0.507932		0.443353
YOR214C	-0.506456		0.598548
YER103W	-0.504567		0.172843
YBR128C	-0.501315		0.055121
YER066C-A	-0.499868		0.229399
YOL162W	-0.498951		0.207294
YHL036W	-0.49637		0.172704
ITS2-1	-0.495538		0.7291
YER039C	-0.494849		0.165709
YJL153C	-0.494063		0.0539085
YMR084W	-0.493309		0.585477
YPR201W	-0.491552		0.198102
tL(CAA)L	-0.486394		0.79758
YML037C	-0.486069		0.263456
YLR047C	-0.481614		0.107444
YOR083W	-0.479058		0.28313
snR54	-0.477069		0.446213
YLR402W	-0.472919		0.359359
YOL141W	-0.472476		0.212689
YOR032W-A	-0.471988		0.435919
YLR162W-A	-0.469695		0.781011
YOL051W	-0.468717		0.446531
YMR169C	-0.468157		0.561556
YMR094W	-0.467334		0.332118
YIL001W	-0.465755		0.0541325
YBR076W	-0.461698		0.285401
YHR140W	-0.461586		0.204868
YIL101C	-0.461315		0.0777384
YPL283C	-0.45845		0.586768
YHR105W	-0.457895		0.176054
YOL164W-A	-0.454093		0.293053
YIL047C	-0.450095		0.134798
YLR112W	-0.449664		0.24861
YLR245C	-0.446594		0.304911
YJL028W	-0.445057		0.697908
YIR014W	-0.444816		0.38358
YKL001C	-0.442374		0.136369
YPR054W	-0.442019		0.19799
YIL073C	-0.440778		0.0581507
YDR274C	-0.439998		0.44612
YOL015W	-0.439386		0.218968
YCR020W-B	-0.436784		0.154935
YLR123C	-0.436215		0.786737
YDR525W	-0.435861		0.727737
YNL128W	-0.435524		0.263934
YIL058W	-0.4349		0.306583
YAR010C	-0.434832		0.656192
snR36	-0.434407		0.747177
YGR060W	-0.43313		0.179752
YGL102C	-0.433073		0.420868
YER149C	-0.432436		0.395513
YJR064W	-0.428303		0.0674515
YLR035C-A	-0.426356		0.800094
YOR394C-A	-0.426206		0.696099
YNL328C	-0.425277		0.72889
YOR103C	-0.424533		0.389222
YFL052W	-0.421628		0.403045
YOR142W-B	-0.420028		0.658304
YIL138C	-0.419535		0.0604312
YGL204C	-0.417391		0.155335
YAR023C	-0.413474		0.28313
YIL059C	-0.413217		0.719522
YOL047C	-0.412688		0.209894
YNR034W	-0.411814		0.240854
YLR315W	-0.411465		0.407751
YDL182W	-0.411463		0.20897
YML127W	-0.410239		0.0653577
YPR168W	-0.408673		0.336072
YBR018C	-0.40659		0.722264
YDR154C	-0.405415		0.495678
YKL107W	-0.404774		0.190358
YDR065W	-0.399886		0.077772
YBR144C	-0.398698		0.779405
YDL238C	-0.398641		0.435919
YGL188C-A	-0.396618		0.665275
YGR044C	-0.396384		0.201699
YPR013C	-0.396226		0.271886
YNR063W	-0.395902		0.391706
YMR001C-A	-0.395205		0.323399
YOL128C	-0.393653		0.261876
YHR126C	-0.393457		0.796512
YGR052W	-0.393116		0.131826
YDR402C	-0.389795		0.541763
YIR015W	-0.388314		0.140224
YCL064C	-0.387497		0.0532658
YLR256W-A	-0.387386		0.334083
YKR046C	-0.387374		0.0774585
YLR063W	-0.386222		0.259172
YML058W-A	-0.384473		0.615623
YDR374C	-0.382352		0.758893
YOR054C	-0.382059		0.164777
YNL093W	-0.38174		0.381308
YDL173W	-0.381165		0.698188
YHR177W	-0.381077		0.416512
YCL010C	-0.380464		0.0852289
YLR403W	-0.378982		0.0939422
YGR287C	-0.377841		0.212394
YLR404W	-0.374087		0.167391
YOL099C	-0.372663		0.65188
YFR012W-A	-0.372657		0.752521
YJL133C-A	-0.372311		0.696733
YMR251W	-0.371866		0.470649
YHR096C	-0.371118		0.162863
tK(UUU)O	-0.368089		0.852726
YIL111W	-0.367533		0.0585885
YLR234W	-0.366906		0.36227
YCR061W	-0.365351		0.128425
YMR175W	-0.363924		0.206811
YEL074W	-0.363862		0.466263
YGR296W	-0.363588		0.634722
YDR179C	-0.360916		0.225487
YFL019C	-0.360551		0.683089
YPR203W	-0.360072		0.743394
YDR491C	-0.359513		0.666233
YJR055W	-0.359081		0.21263
YMR045C	-0.358195		0.0844945
YKL026C	-0.35788		0.241879
YPL035C	-0.357838		0.218746
YFR053C	-0.357431		0.16872
YNL320W	-0.357264		0.161077
YOR013W	-0.356288		0.601822
YKL103C	-0.356224		0.111285
YOR023C	-0.353373		0.331367
YGR142W	-0.352784		0.437436
YGR091W	-0.352552		0.096849
YOR077W	-0.352465		0.103678
YLR070C	-0.351822		0.373591
snR191	-0.350947		0.701704
YOL136C	-0.35012		0.484987
YGL144C	-0.34989		0.076358
YLR438W	-0.349679		0.287728
YCR048W	-0.349209		0.091086
YHL034C	-0.348945		0.44612
YDR270W	-0.348635		0.352386
YBR152W	-0.348606		0.123974
YKR073C	-0.348268		0.634822
YNL140C	-0.348177		0.826079
YBR054W	-0.345105		0.343596
YEL011W	-0.342142		0.156192
YIL113W	-0.340474		0.352516
YFL012W	-0.339763		0.739953
YBR150C	-0.339728		0.0623883
YMR173W-A	-0.338681		0.690705
YPR151C	-0.338143		0.266937
YHR180W	-0.338121		0.0980507
YJR120W	-0.337346		0.645018
YGR288W	-0.336821		0.361334
YDR038C	-0.334879		0.0540115
YBR085W	-0.33485		0.615623
YOR338W	-0.334388		0.774006
YLR214W	-0.33435		0.870572
YGR036C	-0.334208		0.0668095
tS(UGA)Q2	-0.333797		0.91897
YHL028W	-0.332426		0.137331
YDR478W	-0.33225		0.272422
YDR058C	-0.332195		0.177246
YLR031W	-0.331832		0.512148
YPL141C	-0.331682		0.0807499
YOL165C	-0.329832		0.539019
YPL060C-A	-0.329634		0.775234
YGR131W	-0.329076		0.529736
YLR252W	-0.328258		0.342074
YKL037W	-0.326522		0.537566
YML066C	-0.325696		0.375408
YMR158C-A	-0.32569		0.531057
YKL095W	-0.325586		0.287536
YLR379W	-0.324809		0.301448
YPR149W	-0.324213		0.0735092
YHR071W	-0.322543		0.162863
YJL108C	-0.32244		0.0770472
YEL039C	-0.320238		0.179272
YGL213C	-0.318783		0.111973
YBR105C	-0.318277		0.649971
YDR505C	-0.317783		0.164998
YEL048C	-0.317377		0.307427
YDL160C-A	-0.31613		0.149865
YJR141W	-0.315541		0.172187
YMR016C	-0.315431		0.113963
YOR314W	-0.314759		0.675563
YNR059W	-0.314423		0.176759
YMR316C-B	-0.314206		0.739953
YEL073C	-0.313641		0.403623
YJR106W	-0.312669		0.218402
YDR066C	-0.311564		0.200991
YDR140W	-0.309327		0.113963
YER075C	-0.30906		0.0891389
YEL019C	-0.307932		0.545523
YIL134C-A	-0.307755		0.861758
YDR207C	-0.307676		0.111442
YJL027C	-0.3072		0.81768
YBL111C	-0.307016		0.726859
YBR090C	-0.306743		0.56689
YFL041W	-0.306045		0.324009
YDR118W	-0.305486		0.329792
YLR149C	-0.305032		0.0803819
YOL014W	-0.304937		0.669443
YLL019C	-0.304333		0.0904546
YGL132W	-0.304284		0.817421
YOL131W	-0.303251		0.801869
YDL214C	-0.303251		0.28313
YNL275W	-0.302985		0.334559
YLR288C	-0.302314		0.055121
YHR124W	-0.302227		0.352386
YPL009C	-0.302069		0.0992057
YFL034C-A	-0.300311		0.0530687
YPR097W	-0.300289		0.0613421
YMR105W-A	-0.299663		0.7291
YDL008W	-0.299471		0.161644
YDR314C	-0.298776		0.356889
YDR316W-B	-0.298757		0.845025
YJR001W	-0.298373		0.0556001
YOR101W	-0.298195		0.179302
YGL021W	-0.297987		0.57326
YMR152W	-0.297677		0.0680824
YFL056C	-0.297471		0.0732796
YPR121W	-0.29693		0.0693575
YLR160C	-0.295935		0.220007
YJR096W	-0.295179		0.0560901
YNL141W	-0.29479		0.406728
YOR226C	-0.294212		0.529609
YGR154C	-0.294132		0.0738234
YJL101C	-0.293988		0.137113
YPL144W	-0.293916		0.0950927
YHR007C-A	-0.293625		0.607829
YKL065W-A	-0.293509		0.615156
YDR171W	-0.293019		0.470649
YLR099C	-0.292987		0.473915
YBR073W	-0.292752		0.0809434
YGL028C	-0.292391		0.271886
YNR060W	-0.292257		0.41618
YLR099W-A	-0.292021		0.131335
YHR184W	-0.291957		0.186422
YGL053W	-0.29168		0.0649745
YNL191W	-0.291105		0.115498
YDR307W	-0.290813		0.0584033
YGL008C	-0.290641		0.0751485
YKR069W	-0.290282		0.438779
YKR060W	-0.289815		0.0939422
YBL042C	-0.288969		0.218865
YPL222W	-0.288598		0.204035
YDL109C	-0.287846		0.246044
YEL069C	-0.287618		0.81754
YLL057C	-0.287401		0.265674
YNL332W	-0.286685		0.658987
YJR091C	-0.285718		0.0628528
YIL037C	-0.285716		0.592332
YOL159C-A	-0.285695		0.467363
YER107W-A	-0.285029		0.693979
YDR309C	-0.284704		0.261658
YKR017C	-0.284652		0.091991
YOL036W	-0.284236		0.262275
YKL112W	-0.283966		0.170275
YMR254C	-0.283028		0.730208
YNL190W	-0.28302		0.0592374
YDR123C	-0.282961		0.258562
YKL051W	-0.282891		0.0592542
YGL103W	-0.282512		0.465961
YEL028W	-0.280227		0.62137
YDR113C	-0.28006		0.19799
YOR350C	-0.279548		0.413917
YGR204W	-0.278873		0.0907664
YKL035W	-0.27856		0.297465
YGR079W	-0.278398		0.842123
YBR295W	-0.277482		0.282253
YER185W	-0.276259		0.591534
YBR165W	-0.276208		0.0725601
YBR285W	-0.276189		0.473846
YGL007W	-0.275467		0.603325
YFR023W	-0.275071		0.62137
YDR199W	-0.274844		0.866332
YHR031C	-0.273643		0.139983
YPR094W	-0.273561		0.56635
YDR180W	-0.27242		0.121814
YDR022C	-0.272095		0.443698
YCR089W	-0.271341		0.155335
YMR251W-A	-0.271195		0.51002
YMR163C	-0.271102		0.287536
YMR275C	-0.270881		0.1186
YHL009C	-0.270223		0.145308
YJR153W	-0.26999		0.479409
YEL030W	-0.269887		0.42664
YDL156W	-0.269652		0.513066
YGL047W	-0.26862		0.089062
YGR035W-A	-0.268543		0.378097
YAR033W	-0.268302		0.250537
YDR386W	-0.267988		0.123974
YDR459C	-0.267097		0.119
YKL059C	-0.266682		0.0698843
YHL046W-A	-0.266112		0.797847
YPL061W	-0.265879		0.484905
YMR253C	-0.265363		0.209894
YML002W	-0.264941		0.123922
YOL155W-A	-0.264742		0.683061
YLR341W	-0.264633		0.712819
YPL111W	-0.264492		0.110734
YNL134C	-0.264133		0.100119
YMR110C	-0.263427		0.143739
YBR008C	-0.263295		0.164282
YDR295C	-0.263017		0.0667126
YAL037W	-0.262977		0.569462
YPL223C	-0.262895		0.509828
YMR300C	-0.26273		0.0797464
YML130C	-0.262613		0.452881
YDR406W	-0.261956		0.126341
YGL035C	-0.26185		0.313262
YPL051W	-0.261734		0.353113
YOR265W	-0.261612		0.0596066
YER061C	-0.261606		0.28313
YLR373C	-0.261254		0.0602638
YCR076C	-0.261188		0.0630152
YBR012W-B	-0.261033		0.854832
YDR078C	-0.26094		0.316877
YML116W	-0.260799		0.279859
YCR068W	-0.260416		0.563555
YDR480W	-0.260053		0.327942
YLL031C	-0.260049		0.0644324
YFL061W	-0.259825		0.552196
YLL026W	-0.259147		0.48389
YMR011W	-0.257974		0.81768
YAL048C	-0.257566		0.558677
YJL019W	-0.257115		0.435919
YDR441C	-0.256919		0.0636987
YHR189W	-0.256805		0.672778
YOR072W	-0.256549		0.816486
YDL123W	-0.256252		0.155014
YNL130C	-0.255781		0.0533009
YDR253C	-0.255517		0.272851
YMR055C	-0.255449		0.32944
YHR029C	-0.255398		0.0957534
YGR155W	-0.254997		0.151616
YLR331C	-0.254602		0.845055
snR71	-0.25387		0.767099
YPL166W	-0.25377		0.728868
YNL123W	-0.253256		0.0891389
YKR004C	-0.253139		0.477278
YBL071W-A	-0.252655		0.389957
snR18	-0.252183		0.683365
YGR016W	-0.251777		0.558677
YML027W	-0.251376		0.214522
YDR125C	-0.251304		0.444147
YER187W	-0.251224		0.297258
YOR303W	-0.250345		0.397524
YOR385W	-0.250153		0.281333
YBL107C	-0.249371		0.0506076
YKL164C	-0.249299		0.196315
YER056C	-0.249165		0.0578277
YKL023C-A	-0.24891		0.428119
YLL067C	-0.248683		0.261876
YGR109C	-0.247972		0.66209
YIL140W	-0.247777		0.164282
YLR407W	-0.247679		0.524293
YPR134W	-0.247524		0.074465
YPL060W	-0.247417		0.385398
YPL016W	-0.246954		0.207513
YJL141C	-0.245429		0.24861
YGR121W-A	-0.245398		0.89915
YMR069W	-0.244526		0.601185
YMR135C	-0.244337		0.235325
YDR488C	-0.244328		0.213669
YMR095C	-0.24422		0.537565
YDR043C	-0.244199		0.332299
YDR225W	-0.244116		0.318894
YIL028W	-0.243727		0.69635
YIL017C	-0.243564		0.077772
YDR014W	-0.243355		0.507569
YOL037C	-0.243172		0.861771
YFR008W	-0.242851		0.298096
YDL166C	-0.241792		0.290739
YHR153C	-0.240821		0.72282
YDR142C	-0.240791		0.123974
YDR458C	-0.240708		0.238859
YJL187C	-0.240671		0.200683
YDL098C	-0.240227		0.4239
YPL194W	-0.240142		0.192065
YER062C	-0.239921		0.442989
YAL063C-A	-0.239875		0.786737
YDL149W	-0.239716		0.109929
YKL222C	-0.239396		0.206831
YCR021C	-0.239266		0.697908
YDR508C	-0.238965		0.18611
YNL094W	-0.238312		0.0535025
YEL045C	-0.238266		0.852313
YPL069C	-0.238206		0.311962
YGR293C	-0.238136		0.781848
YHR093W	-0.237993		0.776253
YOR011W	-0.237712		0.161644
YOR120W	-0.237219		0.46526
YHR086W	-0.236798		0.272851
YGL172W	-0.235736		0.326494
YER001W	-0.234746		0.263442
YPL205C	-0.234728		0.446213
YER123W	-0.234694		0.159071
YPL109C	-0.234394		0.223016
snR39	-0.233906		0.800133
YLR301W	-0.23363		0.0967868
YFL008W	-0.233178		0.109981
YBR102C	-0.233134		0.202302
YMR291W	-0.232981		0.077772
YLR081W	-0.232977		0.516783
YLR364W	-0.232578		0.469035
YOR251C	-0.232392		0.0611469
YOR025W	-0.232368		0.156665
YJL126W	-0.231542		0.669859
YEL065W	-0.231508		0.617422
YMR147W	-0.231157		0.292855
YNR032W	-0.230998		0.114956
YPR192W	-0.230558		0.53361
YNL254C	-0.230442		0.36227
YIL019W	-0.230251		0.543774
YLR329W	-0.230127		0.732892
YMR205C	-0.230002		0.382045
YBR233W-A	-0.229872		0.339963
YNL034W	-0.229868		0.483307
YHR191C	-0.229868		0.250461
YMR090W	-0.229623		0.218968
YNL236W	-0.229309		0.501583
YML112W	-0.227748		0.302672
YOR351C	-0.227194		0.777011
YOR248W	-0.227012		0.793812
YJL004C	-0.226652		0.344682
YML077W	-0.226604		0.565567
YCR028C	-0.226541		0.515562
YKL182W	-0.226161		0.137556
YGR134W	-0.225862		0.131813
YPR065W	-0.225699		0.11561
YNL101W	-0.225609		0.107366
YMR252C	-0.225386		0.307066
YBL091C-A	-0.225349		0.47609
YBR255C-A	-0.225338		0.0925697
YDL021W	-0.225218		0.500579
YMR215W	-0.225201		0.35028
YOR360C	-0.224836		0.603325
YDR425W	-0.224759		0.427969
YPL155C	-0.224619		0.0770472
YMR298W	-0.224526		0.0889245
YMR052W	-0.22409		0.598615
YHR056C	-0.223999		0.270298
YPR055W	-0.222923		0.119
YGL051W	-0.222849		0.5701
YJR129C	-0.222838		0.603839
YLR061W	-0.222707		0.758003
YLR039C	-0.222413		0.0652765
YML126C	-0.221596		0.373738
YGL109W	-0.221432		0.793812
YNL256W	-0.221348		0.593812
YDL108W	-0.220899		0.139633
YDL245C	-0.22086		0.727737
YDR169C	-0.220619		0.131541
YLR345W	-0.220406		0.342807
YNL307C	-0.219767		0.375408
YOL102C	-0.219672		0.569743
YIL130W	-0.219276		0.375408
YDR247W	-0.219251		0.558644
YDR082W	-0.218654		0.384012
snR34	-0.218424		0.81768
YDR177W	-0.217748		0.513842
YOL059W	-0.217278		0.374785
YML034W	-0.217024		0.632296
YAR035W	-0.216642		0.219188
YOR062C	-0.216539		0.407849
YDL129W	-0.216216		0.42194
YGL058W	-0.21612		0.140149
YEL044W	-0.215432		0.131087
YHR123W	-0.215363		0.218746
YAL001C	-0.215314		0.363218
YJL095W	-0.215259		0.0580394
YLR136C	-0.215243		0.880985
YHR035W	-0.214931		0.605663
YPL041C	-0.214861		0.403623
YGR058W	-0.214816		0.159644
YNL282W	-0.214779		0.444147
YPL010W	-0.214515		0.111377
YOR284W	-0.2145		0.455128
YIR027C	-0.213976		0.68859
YER179W	-0.213313		0.538772
YNL218W	-0.213095		0.151787
YIL164C	-0.213059		0.544418
YBL005W-B	-0.212832		0.304118
YBR273C	-0.212518		0.261876
YPR174C	-0.212272		0.394181
YLR004C	-0.212222		0.558677
YBR050C	-0.212137		0.347996
YMR047C	-0.212035		0.599095
YDR106W	-0.211714		0.811491
YOL016C	-0.211405		0.257106
YFL066C	-0.211311		0.656733
YNL158W	-0.211026		0.478432
YLR178C	-0.211007		0.314749
YJL154C	-0.210895		0.112955
YIL171W	-0.210802		0.826079
YOL103W	-0.210614		0.229653
snR78	-0.210429		0.909332
YHR067W	-0.21025		0.528244
YER070W	-0.209902		0.140149
YDR262W	-0.209827		0.0654095
YGR161W-C	-0.20981		0.145308
YBL101C	-0.209532		0.155076
YGL258W	-0.209403		0.752521
YPL022W	-0.209311		0.077772
YLR133W	-0.209207		0.435919
YBL089W	-0.209105		0.375408
YKL134C	-0.208931		0.0895942
YNL249C	-0.208758		0.470649
YOL061W	-0.208591		0.236253
YGL087C	-0.208383		0.245043
YER076W-A	-0.2079		0.833209
YNR043W	-0.20724		0.192583
YDL087C	-0.207168		0.465288
YOR172W	-0.206286		0.367464
YPL153C	-0.206258		0.557655
YIL040W	-0.206214		0.239289
YBR029C	-0.206147		0.519353
YHL044W	-0.20597		0.393569
YKL206C	-0.20585		0.124602
YGL139W	-0.205559		0.229399
YNL090W	-0.205076		0.599844
YDL197C	-0.204621		0.241368
YOR305W	-0.204351		0.404676
YHR199C	-0.203443		0.0904546
YMR263W	-0.203305		0.180958
YGL150C	-0.202998		0.0899051
YJL011C	-0.202992		0.366882
YER080W	-0.20286		0.0932474
YAL041W	-0.202833		0.209495
YBR229C	-0.202548		0.171181
YOR185C	-0.202496		0.224864
YER188C-A	-0.202279		0.806362
YMR036C	-0.202058		0.445686
YMR085W	-0.201857		0.584532
YHR154W	-0.201449		0.164282
YDR235W	-0.20107		0.39528
YHR150W	-0.200945		0.363218
YOR343W-B	-0.200592		0.654597
YNL231C	-0.200573		0.294637
YPL189W	-0.200569		0.674299
YKR076W	-0.200499		0.206031
YLR127C	-0.200494		0.181748
YNL027W	-0.20028		0.293053
YDR139C	-0.200253		0.273413
YHR176W	-0.200228		0.338025
YKR012C	-0.200111		0.779401
snR69	-0.199921		0.84229
YLR010C	-0.199642		0.558677
YNL237W	-0.199642		0.254827
YBR069C	-0.199175		0.408389
YPR104C	-0.199093		0.173893
YMR243C	-0.198959		0.586276
YEL023C	-0.198768		0.241368
YDL171C	-0.198711		0.598199
YHR117W	-0.198628		0.171881
YDR413C	-0.198346		0.858156
YDL241W	-0.198325		0.601822
YIR008C	-0.198149		0.244697
YIR035C	-0.198073		0.141881
YOR349W	-0.197765		0.295678
YGR240C	-0.197684		0.425274
YJR090C	-0.197537		0.12963
YIL143C	-0.196752		0.287002
YIL041W	-0.196593		0.492502
YJL189W	-0.196571		0.860318
YHL017W	-0.196539		0.520622
YBL082C	-0.196461		0.231092
YIL082W-A	-0.196048		0.287536
YDR333C	-0.195886		0.224532
YDR257C	-0.195711		0.21594
YBR114W	-0.195656		0.69444
YML090W	-0.195545		0.796673
YDL220C	-0.195545		0.587962
YMR292W	-0.195458		0.109358
YJR118C	-0.195304		0.233742
YDR147W	-0.195241		0.272622
YPR044C	-0.195186		0.846224
YFR019W	-0.195035		0.255066
YLR115W	-0.195011		0.167122
YOL070C	-0.19489		0.074465
YGL159W	-0.19452		0.3467
YMR304W	-0.194356		0.328422
YGR006W	-0.194059		0.651747
YGR236C	-0.194058		0.739867
YLL011W	-0.193933		0.466749
YNL179C	-0.193889		0.659871
YER100W	-0.193762		0.055121
YKL069W	-0.193224		0.637236
YPL253C	-0.193213		0.427969
YDL140C	-0.193153		0.181748
YDL039C	-0.192791		0.76949
YOR371C	-0.192765		0.69444
YDR173C	-0.192752		0.406423
YDR179W-A	-0.192462		0.659871
YGR098C	-0.191889		0.212394
YBL078C	-0.191845		0.446531
YNL212W	-0.191836		0.84229
YNL147W	-0.191684		0.111404
YOR344C	-0.191666		0.474884
YGR190C	-0.191657		0.807821
YDR400W	-0.191519		0.41576
YJL038C	-0.191426		0.663013
YGL038C	-0.191163		0.207513
YOL031C	-0.190701		0.247241
YJR119C	-0.19041		0.524293
YGR126W	-0.190347		0.819237
YGR161C-D	-0.189427		0.744096
YOL082W	-0.18896		0.584532
YPL244C	-0.188957		0.154645
YLL002W	-0.188876		0.311969
YBR058C	-0.188807		0.294618
YNL116W	-0.188788		0.263934
YDL043C	-0.188776		0.419271
YNL138W-A	-0.18807		0.42984
YOR092W	-0.188056		0.271548
YGL085W	-0.187936		0.441756
YNL216W	-0.187831		0.650406
YNL225C	-0.187813		0.164139
YIL003W	-0.187719		0.296061
YOL057W	-0.187536		0.109966
YER151C	-0.18749		0.0545275
YPL247C	-0.187308		0.582507
YNL095C	-0.187027		0.469035
YJL083W	-0.186882		0.381257
YOL028C	-0.186564		0.615901
YPR058W	-0.186521		0.540776
YDL206W	-0.186516		0.48389
YBR260C	-0.186485		0.169782
YMR003W	-0.186228		0.392484
YHR129C	-0.186075		0.42194
YFL003C	-0.18599		0.74946
YKL201C	-0.185973		0.338468
YDL013W	-0.18591		0.306343
YKR005C	-0.185677		0.616262
YDR242W	-0.185508		0.500799
YBL100C	-0.185266		0.697201
YLL038C	-0.185252		0.68859
YDR527W	-0.18515		0.719316
YPR052C	-0.184911		0.683089
YOR335C	-0.184858		0.175497
YLR170C	-0.184369		0.865775
YPL145C	-0.183594		0.54039
YJR010C-A	-0.18351		0.443698
YHR164C	-0.183215		0.170466
YMR145C	-0.182996		0.136594
YCR038C	-0.182922		0.634255
YLR213C	-0.182843		0.736354
YLR079W	-0.182589		0.403667
YKR068C	-0.182453		0.128245
YKR070W	-0.182164		0.306104
YPL057C	-0.182043		0.572496
YGL131C	-0.181923		0.721431
YOR114W	-0.1815		0.485565
YDL036C	-0.181457		0.473735
YER139C	-0.181398		0.673421
YER147C	-0.181132		0.265238
YPR118W	-0.181081		0.418923
YCL047C	-0.180663		0.463834
YGR174W-A	-0.180409		0.80681
YJL194W	-0.18037		0.690415
YHR054C	-0.179679		0.752521
YHR046C	-0.179647		0.384012
YMR080C	-0.179426		0.500579
YGL006W	-0.179226		0.146186
YPR125W	-0.179194		0.359843
YLR102C	-0.17917		0.456719
YLR368W	-0.179153		0.471179
YFR036W	-0.17908		0.580605
YJL127C	-0.179039		0.720674
YNL187W	-0.178972		0.599095
YLR190W	-0.178958		0.242078
YJL206C	-0.178664		0.375408
YGR099W	-0.17775		0.551572
YPR032W	-0.177715		0.162863
YDR356W	-0.177539		0.299759
YPL274W	-0.17739		0.35829
YBR052C	-0.177205		0.250479
YDL048C	-0.177011		0.590177
YLR109W	-0.176736		0.375408
YMR120C	-0.176627		0.532457
YBL095W	-0.176373		0.487544
YHR190W	-0.176229		0.136505
YER119C	-0.176009		0.408389
YBR161W	-0.175807		0.465288
YLR018C	-0.175612		0.199282
YGL079W	-0.175605		0.466379
YGR188C	-0.175462		0.598615
YGL055W	-0.175169		0.389957
YOR317W	-0.175069		0.364245
YJL092W	-0.174958		0.180958
YML059C	-0.17492		0.194363
YLL004W	-0.174907		0.689047
YNL326C	-0.174899		0.503881
YLL056C	-0.174869		0.441756
YGR238C	-0.174777		0.471963
YJR128W	-0.174715		0.891537
YCL044C	-0.17466		0.272622
YOR094W	-0.174629		0.230768
YOR221C	-0.174605		0.0585885
YBR076C-A	-0.174601		0.607882
YJL138C	-0.174537		0.571765
YLR017W	-0.174086		0.459824
YAL038W	-0.174047		0.699388
YGR012W	-0.173952		0.277087
YIL079C	-0.173607		0.606304
YNL062C	-0.173577		0.36227
YJL171C	-0.173491		0.463933
YOR215C	-0.173478		0.149981
YDR297W	-0.172971		0.581684
YER101C	-0.172962		0.387316
YGR268C	-0.172928		0.380579
YKR020W	-0.172765		0.2892
YGL005C	-0.17267		0.272851
YFL023W	-0.172504		0.392188
YDR525W-A	-0.172264		0.5701
YHR017W	-0.172246		0.463933
YML029W	-0.17222		0.266578
YFR037C	-0.1719		0.46078
YNL132W	-0.171503		0.379011
YAL010C	-0.171459		0.372376
YOR124C	-0.171246		0.164406
YDL168W	-0.171136		0.537566
YPR152C	-0.17087		0.441756
YGR138C	-0.170773		0.690415
YKL171W	-0.170415		0.427877
YDR024W	-0.170359		0.940608
YDR422C	-0.170309		0.410303
YGR156W	-0.170181		0.354099
YLR205C	-0.169965		0.739953
YPL128C	-0.169908		0.408726
YBR006W	-0.169521		0.749142
YNL153C	-0.169368		0.259665
YOL020W	-0.16936		0.25695
YPL216W	-0.169349		0.513842
YPL150W	-0.168849		0.370524
YLR427W	-0.168773		0.123279
YNL139C	-0.168628		0.537566
YGR035C	-0.168429		0.87539
YDR344C	-0.168425		0.903799
YMR178W	-0.167746		0.241368
YLR431C	-0.167742		0.28313
YLR352W	-0.167318		0.263934
YOR153W	-0.1673		0.267517
YER150W	-0.167214		0.896428
YOR019W	-0.166871		0.501908
YNL268W	-0.166779		0.420986
YMR272C	-0.166597		0.528757
YFL055W	-0.16643		0.616262
YGR225W	-0.166058		0.758978
YCL026C-A	-0.166045		0.841972
YLR096W	-0.165806		0.0809434
YKL071W	-0.165574		0.503375
YIR012W	-0.165299		0.545342
YPL028W	-0.165125		0.37825
YHR112C	-0.165096		0.388219
YHR183W	-0.16507		0.662177
YIL020C	-0.164923		0.408726
YER007W	-0.164632		0.633434
YJL030W	-0.16458		0.337239
YOL026C	-0.164467		0.436779
YLR464W	-0.164023		0.923509
YER096W	-0.163865		0.604267
YFR040W	-0.163698		0.106614
YDR460W	-0.163632		0.242632
YJL102W	-0.163214		0.504457
YDR213W	-0.163045		0.71921
YIL131C	-0.162892		0.54757
YGR184C	-0.16265		0.372318
YDR099W	-0.16252		0.158721
YHR037W	-0.16251		0.660214
YJL172W	-0.162124		0.650918
YKL008C	-0.162024		0.387316
YOR134W	-0.162		0.696099
YLR223C	-0.161986		0.752521
YNL197C	-0.161972		0.402796
YJR116W	-0.161779		0.615623
YFR039C	-0.161712		0.72043
YMR137C	-0.161531		0.441756
YLR241W	-0.16153		0.352386
YMR019W	-0.161388		0.456484
YIL163C	-0.161202		0.853544
YFL017C	-0.161201		0.513759
YBL102W	-0.160913		0.511776
YOL011W	-0.160692		0.553429
YDR138W	-0.160671		0.672815
YDR294C	-0.16066		0.0857329
YFR046C	-0.160535		0.511776
YIL029C	-0.160511		0.708403
YKR045C	-0.160474		0.678104
YNL203C	-0.160231		0.902268
YHR157W	-0.16015		0.846087
YIL046W	-0.159532		0.481503
YLR087C	-0.159376		0.292271
YMR141W-A	-0.159134		0.833933
YMR017W	-0.159092		0.747237
YGL066W	-0.159076		0.389222
YDR146C	-0.158935		0.438004
YJL165C	-0.158731		0.326494
YPR124W	-0.158728		0.955931
YGL007C-A	-0.158575		0.916401
YJR059W	-0.158545		0.747237
YGL017W	-0.158321		0.413544
YLR349W	-0.157841		0.847919
YFR051C	-0.157804		0.614598
YLR311C	-0.157483		0.744303
YCL029C	-0.157433		0.449008
YPL101W	-0.157385		0.216193
YGL101W	-0.157378		0.477278
YMR313C	-0.157378		0.535088
YGR223C	-0.157055		0.255406
YBL005W	-0.156856		0.374785
YBR085C-A	-0.156481		0.313804
YDR311W	-0.156389		0.444261
YKL010C	-0.15602		0.297258
YBR141C	-0.155913		0.744303
YGR068C	-0.155701		0.536924
YLR113W	-0.155691		0.352259
YLR021W	-0.155684		0.493746
YPL163C	-0.155615		0.32217
YOR177C	-0.15536		0.880985
YDL248W	-0.15501		0.736354
YIL105C	-0.154983		0.597236
YCR106W	-0.15493		0.742059
YDL186W	-0.154843		0.836671
YLR260W	-0.154823		0.281892
YGR133W	-0.154457		0.460573
YER007C-A	-0.154362		0.249531
YKR066C	-0.154335		0.435919
YIL156W-B	-0.154134		0.446213
YHL012W	-0.153992		0.788561
YAL021C	-0.153957		0.338999
YNL030W	-0.153823		0.20897
YIL146C	-0.153812		0.476141
YMR105C	-0.153762		0.646459
YPR157W	-0.153641		0.792882
YDR391C	-0.153402		0.551743
YPR084W	-0.153155		0.636167
YHR058C	-0.152968		0.451789
YGR196C	-0.152893		0.36227
YOR378W	-0.152604		0.839943
YHR111W	-0.152529		0.298626
YDR465C	-0.152486		0.407558
YPL171C	-0.152353		0.575591
YBR153W	-0.152248		0.316877
YLR380W	-0.152154		0.329792
YGR136W	-0.15209		0.377673
YOR176W	-0.151942		0.405878
YDR221W	-0.151818		0.629248
YJL009W	-0.151789		0.747237
YKL128C	-0.151786		0.360515
YGL166W	-0.151739		0.678477
YML056C	-0.151424		0.375702
YOR178C	-0.151367		0.752521
YOR073W	-0.151367		0.630284
YJR151C	-0.151101		0.573672
YBR020W	-0.151019		0.71921
YBR057C	-0.150786		0.271886
YER104W	-0.150641		0.646799
YDL240W	-0.150639		0.601977
YEL041W	-0.150337		0.558217
YEL016C	-0.150203		0.412173
YJR021C	-0.150037		0.501908
YJR046W	-0.149986		0.387316
YNL299W	-0.149796		0.596471
YIR028W	-0.149746		0.604835
YMR176W	-0.149727		0.419368
YNL172W	-0.149722		0.386265
YBR131W	-0.149678		0.699388
YMR032W	-0.149645		0.421708
YPR158C-D	-0.149643		0.861758
YOR048C	-0.149539		0.293053
YBR194W	-0.14948		0.661658
YIL016W	-0.149221		0.330447
YMR086C-A	-0.14886		0.796993
YPR048W	-0.148574		0.744303
YDR021W	-0.148123		0.684501
YKR008W	-0.148043		0.53693
YPL093W	-0.14799		0.692583
YBR261C	-0.147738		0.42984
YIL013C	-0.147666		0.556814
YLR126C	-0.147454		0.503881
YJL163C	-0.147424		0.588763
YPL091W	-0.14739		0.259368
YDR122W	-0.147189		0.218968
YEL049W	-0.14718		0.756011
YLR307W	-0.146913		0.76949
YIL150C	-0.146665		0.765682
YPL227C	-0.146527		0.340871
YLR426W	-0.146412		0.451789
YPR041W	-0.146303		0.673615
YOL081W	-0.145936		0.420868
YBR292C	-0.14587		0.864636
YPL240C	-0.14577		0.489552
YER133W	-0.145677		0.567087
YDL125C	-0.145536		0.190481
YFR002W	-0.145313		0.506126
YCR083W	-0.145267		0.495678
YLR100W	-0.145265		0.638135
YPR172W	-0.145243		0.534075
YNR011C	-0.145096		0.442497
YHR159W	-0.144884		0.699834
YNL038W	-0.144226		0.551872
YGL128C	-0.144184		0.555416
YPL157W	-0.143834		0.516783
YKL017C	-0.143619		0.558677
YER157W	-0.143588		0.585445
YJL222W	-0.143538		0.727293
YOR026W	-0.143445		0.597498
YHR050W	-0.143336		0.598615
YKR027W	-0.143271		0.498554
YAL061W	-0.143098		0.696733
YFL002C	-0.143095		0.469425
YLR300W	-0.143041		0.557718
YLR328W	-0.142916		0.544418
YOR044W	-0.142838		0.696099
YPL137C	-0.14273		0.6215
YPL280W	-0.142702		0.858889
YER003C	-0.142688		0.312078
YHR050W-A	-0.142665		0.902489
YKL080W	-0.142406		0.658304
YJR040W	-0.142375		0.51766
YGR232W	-0.142337		0.65188
YPR131C	-0.142312		0.574693
YJL050W	-0.142097		0.777011
YBR042C	-0.142073		0.70906
YAL034C	-0.142013		0.449591
YFL024C	-0.141999		0.445829
YOR171C	-0.141408		0.581684
YPR145W	-0.141307		0.621885
YIL042C	-0.141254		0.386739
YKR010C	-0.141179		0.639906
YMR030W-A	-0.140835		0.893643
YJL003W	-0.140691		0.375408
YJL081C	-0.140678		0.313267
YLR357W	-0.14067		0.696099
YKL058W	-0.140641		0.216788
YER153C	-0.140245		0.794028
YML102W	-0.14011		0.470848
YPR111W	-0.140098		0.608232
YOL106W	-0.13976		0.893643
YMR168C	-0.139755		0.703203
YGL104C	-0.139726		0.554967
YLR210W	-0.139615		0.680347
YHR102W	-0.139553		0.609518
YDL170W	-0.139434		0.727089
YDL138W	-0.139346		0.513129
RME2	-0.139144		0.91897
YLR019W	-0.139026		0.689047
YPL026C	-0.139025		0.537566
YKL144C	-0.138953		0.51601
YMR031C	-0.138895		0.123279
YLR212C	-0.138253		0.389533
YLR424W	-0.138223		0.672156
YML001W	-0.138165		0.650406
YGL100W	-0.138131		0.290291
YDR516C	-0.137957		0.909525
YNL246W	-0.137844		0.223705
YLR225C	-0.137813		0.413527
YPL055C	-0.137778		0.465288
YER041W	-0.137675		0.557718
YLR208W	-0.137586		0.444147
YLR121C	-0.13737		0.256668
YBR019C	-0.13732		0.81768
YLR249W	-0.137254		0.534399
YOL012C	-0.137111		0.240712
YDL099W	-0.136805		0.435919
YJL076W	-0.136795		0.527795
YOL002C	-0.136749		0.603325
YOR294W	-0.136614		0.583507
YAL020C	-0.136558		0.527815
YKR031C	-0.136414		0.635452
YGR101W	-0.136268		0.454444
YLR152C	-0.136174		0.759382
YNR039C	-0.136083		0.466537
YNL003C	-0.135766		0.498323
YMR297W	-0.135672		0.342074
YJL225C	-0.135646		0.832158
YBR207W	-0.13526		0.749653
YNL210W	-0.135197		0.822938
YPL258C	-0.135147		0.677796
YLR016C	-0.134881		0.524293
YLR381W	-0.134859		0.509251
YHR088W	-0.134673		0.633434
YOR389W	-0.134633		0.696733
YMR001C	-0.134566		0.353185
YDR336W	-0.134293		0.601185
YLR347C	-0.13429		0.432195
YDR075W	-0.134198		0.779159
YMR261C	-0.134188		0.383976
YLR375W	-0.134082		0.363933
YLR466W	-0.133992		0.455457
YOR301W	-0.133749		0.637236
YPL006W	-0.133583		0.552196
YKL189W	-0.133563		0.503881
YBL014C	-0.133533		0.626013
YOR076C	-0.133455		0.656568
YPR171W	-0.133313		0.464755
YNL033W	-0.133236		0.911864
YNL298W	-0.133106		0.520622
YDR438W	-0.132697		0.567768
YOL110W	-0.132665		0.517955
YML010W	-0.132442		0.446213
YMR182C	-0.132346		0.811491
YOR339C	-0.132138		0.82879
YDL017W	-0.132002		0.609907
YBR278W	-0.131981		0.677796
YDL103C	-0.131385		0.457913
YHL043W	-0.131367		0.81896
YHR070W	-0.131242		0.675
YML101C	-0.131014		0.61891
YOR154W	-0.130898		0.739953
YHR137W	-0.130752		0.430292
YPL004C	-0.130743		0.503127
YLR425W	-0.130618		0.558644
YER049W	-0.130592		0.676428
YGL096W	-0.130423		0.813493
YGL209W	-0.130373		0.904534
YOR337W	-0.130246		0.738434
YAL064W-B	-0.13009		0.925485
YMR077C	-0.129989		0.615623
YGL015C	-0.129909		0.951685
YER013W	-0.12974		0.539019
YKL191W	-0.129648		0.606589
YER010C	-0.129607		0.446213
YDR481C	-0.129553		0.32623
YMR161W	-0.129509		0.542045
YNL108C	-0.129509		0.739953
YKR023W	-0.129441		0.61176
YBR125C	-0.129013		0.359408
YGR093W	-0.128961		0.407751
YBL106C	-0.128936		0.609518
YHR049W	-0.128809		0.797176
YBR148W	-0.128745		0.739953
YOR368W	-0.128668		0.598388
YML123C	-0.128619		0.503871
YLL066C	-0.128401		0.542917
YGL234W	-0.128183		0.470974
YDR166C	-0.128121		0.498995
YMR208W	-0.128007		0.553429
YPL152W	-0.127837		0.494662
YOL086W-A	-0.127776		0.631181
YDL022W	-0.127775		0.72546
YIL156W	-0.127663		0.511877
YBR217W	-0.127581		0.732975
YML099C	-0.127525		0.699388
YHR158C	-0.127499		0.495678
YJR056C	-0.127454		0.519441
YJL193W	-0.127364		0.685184
YLR022C	-0.127316		0.509251
YGR175C	-0.127149		0.599149
YOL155C	-0.126942		0.81896
YOR372C	-0.126905		0.456189
YHR156C	-0.126831		0.696565
YGR051C	-0.126789		0.768173
YLR177W	-0.126583		0.677796
YGR224W	-0.126577		0.76413
YPR031W	-0.12656		0.495678
YOR246C	-0.126551		0.390572
YER119C-A	-0.126492		0.949242
YDR006C	-0.12649		0.541763
YDL030W	-0.126333		0.553429
YBL025W	-0.126296		0.739953
YGR026W	-0.126152		0.391706
YHR016C	-0.1261		0.616251
YGR005C	-0.126085		0.277087
YDL106C	-0.126045		0.454846
YGR066C	-0.125979		0.820607
YLR246W	-0.125713		0.513198
YGR231C	-0.12566		0.451789
YAR027W	-0.125539		0.542441
YOR396W	-0.125444		0.929376
YDR129C	-0.125426		0.20505
YKR103W	-0.125368		0.739953
YBR138C	-0.124816		0.537566
YDR524C-B	-0.124783		0.335681
YPL231W	-0.124548		0.200354
YPL081W	-0.124353		0.642207
YML121W	-0.124334		0.515603
YBL032W	-0.1242		0.722264
[truncated: 4,113 more rows]

## Sheet: Fig 2B
Fig 2B. Volcano plot - WT G2 + DSB vs. WT G2
	Log2(Fold change)	sig. up	not sig.	sig. down
YLR410W-B	-1.88442			4.5
YGR190C	-1.52566			2.79
YHR092C	-1.52485			3.31
YOL141W	-1.38156			5
snR57	-1.3295			1.41
YDL037C	-1.29484			3.21
YPR116W	-1.20868			1.45
YKR041W	-1.152			2.02
YFR055W	-1.15009			1.57
YIL162W	-1.08005			2.13
snR41	-1.07523			2.78
YFL052W	-1.06884			2.4
YDR029W	-1.06457			1.69
YMR272C	-1.05751			12.01
YCL064C	-1.05162			10.26
YDR497C	-1.03697			30
YDR342C	-1.01452			1.72
YDR343C	-1.01239			2.58
YOR315W	-0.988839			8.22
YHR214W	-0.968395			1.46
YML037C	-0.959198			2.06
YPL277C	-0.954741			3.53
YDR380W	-0.940351			19.79
YOR247W	-0.937893			17.73
YDL156W	-0.937429			3.18
YAR071W	-0.928675			3.84
YLR245C	-0.924			2.13
YEL048C	-0.917006			4.18
YDR502C	-0.914983			13.69
YPR035W	-0.894255			10.98
YFL011W	-0.889889			2.34
YBR296C	-0.872953			6.59
YOR384W	-0.872237			4.09
YLR008C	-0.867739			15.97
YOR204W	-0.843818			2.25
YKL178C	-0.843467			2.98
SRG1	-0.827681			3.15
YIL169C	-0.815773			1.83
YBR238C	-0.815468			2.26
YKL072W	-0.813103			5.49
YOL155C	-0.806091			2.34
YER026C	-0.804349			18.54
YKL043W	-0.788761			4.38
YOR049C	-0.775104			8.93
YBL042C	-0.771502			5.01
YLL038C	-0.760172			2.28
YNL282W	-0.743252			4.14
YPR138C	-0.727484			6.53
YOR060C	-0.722051			1.81
YDL070W	-0.720331			3.11
YBR208C	-0.717304			6.25
YHR070W	-0.716345			4.46
YPL081W	-0.707484			5.98
YFR053C	-0.704156			3.15
YHR215W	-0.702739			3.89
YIL084C	-0.693584			2.1
YER087W	-0.689117			2.81
YOR276W	-0.68787			3.03
YML035C	-0.687626			8.76
YOL158C	-0.686636			1.32
YGL213C	-0.677275			4.32
YOL020W	-0.66098			9.91
YMR173W	-0.660542			1.49
YOR168W	-0.660534			5.33
YCR097W	-0.65936			6.52
YNL169C	-0.657732			7.58
YLR303W	-0.653097			3.65
YLR063W	-0.646329			1.7
YCL010C	-0.643699			3.02
YKL217W	-0.642832			3.05
YGL215W	-0.63491			2.07
YHR137W	-0.626765			9.31
YML131W	-0.626652			8.44
YPR160W	-0.625419			1.79
YBL100C	-0.616698			1.51
YJR073C	-0.612069			23.29
YCR106W	-0.610927			1.55
YCR098C	-0.606552			1.9
YBR177C	-0.603445			13.59
YML056C	-0.599206			7.36
YOR344C	-0.599147			3.25
YEL073C	-0.594453			1.4
YHL032C	-0.592345			5.63
YPR145W	-0.590478			3.39
YNR053C	-0.586887			3.38
YLR432W	-0.583746			7.83
YNL141W	-0.583678			1.61
YIL047C	-0.583102			1.51
YGR292W	-0.583098			3.16
YLR230W	-0.582787			2.68
YHR047C	-0.580408			6.44
YOR374W	-0.578823			2.41
YPR119W	-0.572419			2.52
YBR034C	-0.572036			2.69
YDR505C	-0.570326			2.58
YKL212W	-0.568156			2.53
YDR432W	-0.567473			6.43
YBR065C	-0.566242			1.83
YMR195W	-0.563504			1.57
YER091C	-0.561882			3.75
YBR297W	-0.560948			3.64
YJR147W	-0.560387			1.42
YJL217W	-0.558799			1.94
YER134C	-0.557732			1.78
YPL019C	-0.557464			5.53
YBL003C	-0.551449			6.38
YDR399W	-0.550053			3.69
YDR011W	-0.549246			4.22
YBL039C	-0.543449			2.69
YDR363W	-0.542881			2.5
YOR153W	-0.542363			6.65
YBR287W	-0.541248			1.51
YFL026W	-0.53884			8.8
YJL208C	-0.533442			6.74
YEL040W	-0.530732			1.61
YHR032W	-0.528063			4.99
YBR093C	-0.527894			4.2
YLR460C	-0.525956			1.4
YNR003C	-0.524728			3.65
YLL018C-A	-0.522822			1.55
YLL062C	-0.521809			3.09
YER123W	-0.521579			3.98
YMR239C	-0.516846			2.6
YPL111W	-0.512925			3.75
YIL111W	-0.512585			2.34
YJR029W	-0.509547			1.94
YGR220C	-0.508413			3.09
YGR295C	-0.507784			3.96
YHR064C	-0.506932			2.25
YPL040C	-0.506262			3.66
YKL209C	-0.505674			3.47
YPL126W	-0.50536			4.18
YLR146C	-0.504003			3.9
YLL061W	-0.50087			4.99
YGR108W	-0.500212			6.92
YLR009W	-0.500071			2.67
YHR196W	-0.499957			2.29
YNL197C	-0.499868			3.92
YCL025C	-0.493787			4.34
YMR228W	-0.493644			4.8
YDR297W	-0.488138			1.84
YMR205C	-0.487751			1.98
YNL201C	-0.486883			1.91
YER116C	-0.483543			1.41
YPL145C	-0.48298			1.85
YOR217W	-0.481836			2
YEL011W	-0.480611			1.66
YLR197W	-0.480058			2.61
YBR162C	-0.479436			4.59
YDL240W	-0.477318			2.05
YLR130C	-0.477113			2.71
YLR228C	-0.475902			2.18
YJR101W	-0.474853			1.55
YJR003C	-0.473703			3.47
YDR185C	-0.472787			1.96
YDL160C	-0.471508			1.76
YJR027W	-0.468302			1.56
YCR102C	-0.468063			1.41
YPL157W	-0.468001			2.94
YPL183C	-0.465432			2.63
YKR024C	-0.465399			1.59
YKL040C	-0.465387			3.07
YMR080C	-0.463814			2.02
YNL265C	-0.462943			1.31
YOL019W	-0.462306			2.62
YGR040W	-0.460828			2.82
YBL061C	-0.45745			2.52
YBR220C	-0.457161			2.1
YOL045W	-0.456967			2.17
YJR002W	-0.456317			4.32
YIL102C-A	-0.455135			1.32
YDL129W	-0.454031			1.66
YML013W	-0.453388			1.69
YJR054W	-0.452837			1.56
YOR101W	-0.451478			1.77
YER133W	-0.44989			2.3
YOL061W	-0.449775			3.05
YGL089C	-0.449533			2.2
YBR205W	-0.449142			1.73
YOR206W	-0.449051			3.72
YPL132W	-0.448169			4.8
YLR137W	-0.447451			2.11
YPL162C	-0.447137			1.31
YHL003C	-0.445443			2.3
YBL002W	-0.444742			5.31
YFR015C	-0.444016			1.88
YBL024W	-0.443843			1.51
YMR006C	-0.442323			4.25
YLR082C	-0.441234			2.36
YLR262C	-0.440513			1.4
YNL139C	-0.439159			1.76
YGL115W	-0.438081			4.7
YGR191W	-0.437217			4.25
YIL145C	-0.436631			2.55
YDR101C	-0.435504			1.39
YGL077C	-0.429982			5.69
YGR279C	-0.429587			7.52
YKL068W	-0.428927			2.71
YCR027C	-0.428524			1.37
YDL174C	-0.428477			2.67
YOR143C	-0.428182			2.64
YKR060W	-0.427515			2.19
YNL307C	-0.426046			1.69
YNL254C	-0.42578			1.51
YPL274W	-0.424957			2.6
YLR336C	-0.4244			3.26
YER056C	-0.424397			3.72
YKR067W	-0.423701			1.92
YLR129W	-0.423406			2.26
YKL216W	-0.420693			2.26
YPL187W	-0.419937			2.2
YDL043C	-0.419739			1.88
YPR027C	-0.419297			3.03
YHR128W	-0.417673			2.88
YDR324C	-0.417563			2.76
YOR308C	-0.416938			1.87
YGL098W	-0.413941			1.4
YLR226W	-0.413278			1.9
YKL103C	-0.412609			1.34
YCR057C	-0.409923			2.71
YNL062C	-0.409365			2.5
YOL130W	-0.409181			2.56
YNL016W	-0.408665			1.96
YOR375C	-0.407867			6.62
YPL103C	-0.407839			2.66
YPR002W	-0.407833			1.72
YGR031W	-0.407249			2.27
YMR119W	-0.406329			1.68
YLR092W	-0.406052			1.38
YOR317W	-0.405927			2.47
YMR267W	-0.405067			4.16
YHR043C	-0.404541			6.25
YIL035C	-0.403413			3.65
YPL226W	-0.403016			2.11
YOR305W	-0.402875			1.56
YGL171W	-0.402786			2.42
YPR010C	-0.401525			2.2
YMR211W	-0.401524			1.97
YBR143C	-0.400593			3.88
YKL027W	-0.400331			3.03
YGL054C	-0.399733			4.94
YGR264C	-0.399699			3.69
YOR212W	-0.399601			7.12
snR86	-0.397807			1.56
YOR095C	-0.396872			4.31
YNL137C	-0.396379			2.96
YML107C	-0.395144			2.13
YGR240C	-0.395062			1.56
YPR190C	-0.394499			1.37
YKL082C	-0.393946			1.37
YJR032W	-0.391957			1.49
YNL021W	-0.391901			1.81
YPL137C	-0.390792			1.44
YIL130W	-0.390228			1.42
YJL186W	-0.386835			1.7
YCL063W	-0.386599			1.89
YJL101C	-0.386299			1.53
YOR230W	-0.386234			1.7
YGL099W	-0.386123			1.35
YGL062W	-0.384821			2.71
YLR203C	-0.384779			3.96
YNL132W	-0.384458			2.19
YBR204C	-0.383471			1.65
YKR048C	-0.382993			1.82
YHR175W	-0.382623			2.48
YKL032C	-0.382344			4.7
YEL050C	-0.382041			1.45
YIL110W	-0.381673			1.41
YMR054W	-0.380204			2.68
YKL128C	-0.378879			2.74
YOR310C	-0.377866			3.06
YDL051W	-0.37775			2.17
YGR165W	-0.37686			1.74
YJL076W	-0.375542			2.06
YLL067C	-0.375374			1.38
YMR153W	-0.373362			1.62
YHR068W	-0.372657			2.37
YEL042W	-0.371623			2.94
YDL201W	-0.371387			1.54
YMR215W	-0.37118			1.31
YHR018C	-0.370931			2.89
YPL141C	-0.370587			1.4
YMR038C	-0.370397			3.9
YPR118W	-0.37031			1.64
YOL059W	-0.368658			1.32
YDR174W	-0.368206			3.92
YIR012W	-0.368131			1.32
YEL013W	-0.367018			1.31
YIL094C	-0.366794			2.79
YLL013C	-0.366086			1.32
YLR285W	-0.365852			1.92
YDR060W	-0.365517			2.86
YLR218C	-0.365279			1.32
YKR098C	-0.365053			2.89
YMR083W	-0.364542			2.79
YLL054C	-0.364379			1.63
YNL190W	-0.364064			2.06
YMR295C	-0.363857			1.61
YLR342W	-0.362257			4.66
YDR321W	-0.360472			3.96
YBR274W	-0.359315			1.44
YGL146C	-0.358735			1.32
YOR158W	-0.356706			1.76
YDR089W	-0.353671			2.05
YHR020W	-0.353183			3.35
YBR089C-A	-0.353131			2.08
YDR280W	-0.35309			2.34
YJR070C	-0.352584			3.62
YLR018C	-0.3501			2.8
YHL011C	-0.347971			2.19
YML010W	-0.347821			2.46
YBL076C	-0.34774			2.72
YPR144C	-0.347563			1.51
YLR249W	-0.347526			1.77
YBR038W	-0.346705			3.05
YJL051W	-0.346271			1.31
YHR148W	-0.345727			1.56
YDL063C	-0.343511			1.43
YOR254C	-0.342849			2
YFR037C	-0.342712			1.38
YLL034C	-0.342604			1.9
YDR514C	-0.342175			1.49
YOR008C	-0.342068			1.94
YBL055C	-0.341837			2.42
YGL078C	-0.341722			2.26
YJR148W	-0.340425			1.93
YMR305C	-0.340275			3.05
YFL004W	-0.339711			3.8
YGR028W	-0.339086			2.72
YOR241W	-0.338051			1.96
YFR009W	-0.337567			3.29
YBR061C	-0.334813			1.53
YDR093W	-0.33438			2.53
YGL253W	-0.333785			1.39
YNL268W	-0.33335			1.58
YCR054C	-0.33306			1.36
YPR024W	-0.332645			1.47
YNL284C	-0.332453			3.47
YDR197W	-0.33211			2.31
YPL156C	-0.330841			2.55
YBR004C	-0.330774			1.43
YDR496C	-0.330754			1.56
YNL030W	-0.330652			3.29
YNR016C	-0.329989			3.33
YER141W	-0.329714			1.87
YBR142W	-0.328841			1.84
YDL202W	-0.32721			2.62
YEL046C	-0.326405			1.32
YLR126C	-0.325795			1.45
YDR037W	-0.325151			3.14
YGL167C	-0.325143			1.49
YJL187C	-0.324974			1.32
YOL097C	-0.32458			2.19
YLR163C	-0.324119			4.28
YLR222C	-0.323934			1.69
YOL151W	-0.323631			1.75
YNL087W	-0.322866			2.71
YGR103W	-0.322317			2.7
YDR395W	-0.321348			1.95
YCR052W	-0.320853			1.83
YBR203W	-0.318962			2.18
YOL062C	-0.318103			1.93
YKL127W	-0.317124			1.69
YCL004W	-0.315474			1.48
YPL063W	-0.315183			4.13
YBR017C	-0.314522			4.12
YNL217W	-0.314045			1.96
YLR066W	-0.313668			1.76
YKR079C	-0.313448			2.1
YMR291W	-0.313104			1.99
YGR171C	-0.312595			1.32
YLR372W	-0.310664			2.42
YLR120C	-0.308985			2.2
YGL092W	-0.30805			1.82
YLR180W	-0.3059			1.32
YER037W	-0.30573			1.87
YGR132C	-0.305701			2.62
YLR052W	-0.305608			1.48
YMR246W	-0.305435			3.13
YDR166C	-0.305418			1.68
YGR162W	-0.305117			2.27
YIL091C	-0.30448			1.47
YBR024W	-0.304026			1.45
YLR452C	-0.303939			1.36
YGR281W	-0.303241			6.25
YML123C	-0.301166			1.68
YOR370C	-0.300746			2.6
YJL117W	-0.300612			3.01
YHR198C	-0.299484			1.69
YOR014W	-0.299228			1.97
YMR131C	-0.298593			1.55
YDR364C	-0.298418			1.43
YPR110C	-0.297739			3.09
YPR113W	-0.297424			3.92
YGR081C	-0.296966			1.63
YHR084W	-0.296264			1.47
YOR002W	-0.295859			1.67
YDR165W	-0.295789			2.01
YDL060W	-0.295676			1.31
YNL264C	-0.294249			1.74
YDR023W	-0.293722			3.93
YDR389W	-0.292967			1.39
YMR049C	-0.291403			1.41
YEL017C-A	-0.291276			1.44
YDR353W	-0.290348			6.77
YDR160W	-0.290066			1.43
YDR161W	-0.290013			1.98
YOL033W	-0.288107			1.4
YDR341C	-0.288098			2.19
YNL186W	-0.287623			2.27
YOR266W	-0.285528			1.45
YCR034W	-0.285416			3.51
YOL064C	-0.285019			1.81
YOR342C	-0.284817			1.3
YLR022C	-0.284774			1.44
YDR291W	-0.284598			1.49
YNL003C	-0.283717			1.33
YDR035W	-0.282531			3.52
YIL123W	-0.282087			2.88
YLR175W	-0.281436			1.9
YOR239W	-0.281324			2.01
YMR308C	-0.280887			4.14
YNR026C	-0.280513			1.38
YHR147C	-0.279563			1.31
YGL082W	-0.279555			1.49
YOR270C	-0.278579			2
YLR083C	-0.276824			1.69
YLR409C	-0.27592			1.56
YGR054W	-0.274946			2.23
YGR185C	-0.273808			2.38
YDR073W	-0.272028			1.35
YDR477W	-0.271987			2.3
YGR094W	-0.270372			2.01
YHR158C	-0.27031			1.39
YDR326C	-0.270026			1.32
YNL292W	-0.270021			1.81
YGL143C	-0.269755			1.3
YDR017C	-0.269607			1.95
YOR165W	-0.269522			2.94
YCR017C	-0.26829			1.81
YFR005C	-0.267896			1.36
YER007C-A	-0.26647			1.84
YHR019C	-0.265236			2.6
YLR353W	-0.263451			1.69
YJR074W	-0.263354			1.32
YJL191W	-0.263064			2.01
YNL061W	-0.26245			2.08
YNR017W	-0.262195			1.31
YMR318C	-0.260653			1.61
YHR065C	-0.2593			1.4
YPR016C	-0.258459			1.81
YBR023C	-0.256742			1.82
YOR341W	-0.256454			2.37
YDL135C	-0.256211			1.62
YBR078W	-0.253603			1.81
YCL031C	-0.253222			2.01
YBR084W	-0.251963			1.61
YOL164W	-0.251653			1.31
YMR310C	-0.251202			1.36
YPR069C	-0.250176			2.08
YGL049C	-0.249867			1.53
YOR198C	-0.248347			3.64
YDR292C	-0.246894			1.74
YDL014W	-0.24589			1.38
YJL082W	-0.245562			1.5
YNL189W	-0.245423			1.71
YPL160W	-0.24449			2.19
YFR045W	-0.244177			1.35
YJL054W	-0.243865			1.75
YJR143C	-0.243852			1.84
YOR361C	-0.24284			2.52
YPR088C	-0.241126			1.59
YKR059W	-0.23966			1.55
YMR203W	-0.239593			1.44
YOR340C	-0.238706			1.39
YKL058W	-0.238101			1.91
YNL241C	-0.235618			2.59
YNR029C	-0.23527			1.34
YGR157W	-0.234944			1.66
YPL049C	-0.234598			1.93
YPL231W	-0.232364			2.55
YBR079C	-0.230792			3.62
YNL125C	-0.229496			1.95
YPL082C	-0.228411			1.66
YLR059C	-0.22739			1.53
YFR031C-A	-0.225637			1.5
YMR145C	-0.225612			1.38
YIL109C	-0.224683			1.38
YGR147C	-0.220015			1.97
YPL118W	-0.217132			1.66
YDR129C	-0.216321			2.11
YCL017C	-0.215226			1.98
YHR107C	-0.213826			1.69
YPR169W	-0.213422			1.56
YDR190C	-0.211016			1.58
YER048W-A	-0.207896			1.4
YPL235W	-0.207444			1.6
YOL077C	-0.205386			1.41
YBR234C	-0.203299			1.58
YLR048W	-0.202297			1.62
YBR154C	-0.201543			1.42
YOR122C	-0.20077			1.77
YOR232W	-0.198645			1.47
YHR073W	-0.198439			1.44
YIR004W	-0.197359			1.66
YDR483W	-0.192732			1.49
YOR061W	-0.192278			1.87
YOR046C	-0.191776			1.58
YPL048W	-0.189012			1.55
YEL051W	-0.188724			1.31
YNL209W	-0.188721			1.73
YLR335W	-0.188136			1.38
YML085C	-0.181624			1.41
YKL181W	-0.181092			1.45
YHL007C	-0.180096			1.35
YMR116C	-0.173396			1.36
YBL047C	-0.164038			1.38
YGR285C	-0.163456			1.53
YKR043C	-0.160389			1.39
YBR018C	2	30
YBR019C	2	30
YLR081W	2	30
YBR020W	2	30
YDL227C	2	30
YFL008W	2	30
YDR010C	2	30
YEL057C	2	30
YDR009W	2	30
YGR204W	2	30
YOR120W	2	30
YOR121C	2	25.11
YER103W	2	18.38
YPL066W	2	30
YBR116C	2	2.57
YPL223C	2	23.92
YML051W	2	30
YGR142W	2	14.01
YMR175W	2	30
YPL067C	2	30
YMR107W	2	3.37
YBR072W	1.82954	10.04
YBR021W	1.75437	30
YJL144W	1.73804	12.73
YER150W	1.71336	2.52
YDR171W	1.65822	12
YBR169C	1.6258	30
YDR374C	1.5984	2.12
YDR008C	1.56512	2.1
YNR069C	1.55849	12.23
YPL250C	1.5335	5.53
YCR010C	1.52738	5.12
YFL014W	1.49319	19
YJL157C	1.47705	30
YPL240C	1.44377	30
YKL153W	1.44098	5.57
YER137C	1.43744	3.4
YLR164W	1.42091	15.53
YDR215C	1.41607	4.92
YCR021C	1.41102	5.21
YKL086W	1.39791	11.35
YHR087W	1.37569	10.47
YMR174C	1.33419	17.19
YAL005C	1.31285	10.21
YDR258C	1.31253	10.68
YPL280W	1.30314	4.17
YCL048W-A	1.29508	6.74
YMR105C	1.29453	14.08
YBL075C	1.29413	9.05
YNR068C	1.25496	10.97
YGR236C	1.23853	5.68
YDR070C	1.21671	13.56
YJL116C	1.20932	14.73
YOL052C-A	1.2006	6.52
YMR169C	1.19437	1.65
YGR256W	1.19163	14.66
YCR013C	1.16892	1.69
YHR139C	1.15892	4.58
RPR1	1.14896	1.43
YMR245W	1.13329	7.73
YML058W-A	1.1297	2.03
YKR012C	1.11212	3.21
YIL060W	1.11065	1.32
YGR088W	1.10943	11.8
YNL074C	1.08668	30
YJL045W	1.08278	12.37
YLL026W	1.06416	5.73
YDR154C	1.05696	2.59
YOR027W	1.05569	30
YLR216C	1.04393	28.08
YMR173W-A	1.03076	1.68
YER185W	1.00104	3.5
YOL084W	0.998328	3.62
YLL020C	0.995432	1.72
YLR152C	0.98825	5.38
YMR046W-A	0.978089	1.54
YMR186W	0.977749	1.57
YKL163W	0.968302	12.14
YHR096C	0.96624	6.2
YJR005C-A	0.95854	1.54
YDR536W	0.951465	8.56
YLR142W	0.950244	4.8
YPR158W	0.948756	8
YBR117C	0.943163	8.01
YJL088W	0.916937	2.21
YJR095W	0.911674	2.76
YNL171C	0.911442	1.33
YGL134W	0.909445	5.69
YDR034W-B	0.899088	2.72
YLR307C-A	0.897658	3.37
YPR194C	0.896435	4.45
YAL037C-B	0.891811	2.1
YML083C	0.891772	2.07
YFL030W	0.890962	23.21
YNL077W	0.886456	7.01
YPR145C-A	0.874287	1.91
YAL016C-B	0.867807	1.63
YPL068C	0.865284	5.4
YOL032W	0.852774	6.2
YLL024C	0.847995	10.04
YBR054W	0.847321	3
YBR284W	0.841679	1.97
YDL020C	0.823885	5.88
YGL184C	0.823496	2.21
YNL195C	0.811132	3.16
YIL066C	0.810557	6.2
YFL016C	0.810455	5.35
YDR214W	0.81019	19.56
YKL065W-A	0.80685	1.76
YPL119C-A	0.800601	4.49
YLR080W	0.796678	4.68
YPR007C	0.794983	2.17
YKL202W	0.793662	1.9
YML128C	0.791624	1.78
YIL160C	0.788311	6.35
YJR009C	0.786083	5.13
YGR011W	0.783212	2.13
YLR252W	0.779009	3.22
YNL093W	0.777872	2.14
YKL076C	0.771369	1.99
YMR120C	0.766198	5.74
YPL106C	0.76619	7.42
YGR144W	0.755941	1.38
YOR050C	0.753249	5.49
YNL073W	0.745844	3.7
YGR248W	0.74488	2.08
YJR116W	0.743681	4.56
YLR329W	0.742911	1.39
YBR067C	0.740493	12.8
YNR034W-A	0.735274	1.49
YLR279W	0.716897	3.7
YLR267W	0.712688	3.4
YGR050C	0.712603	1.48
YEL033W	0.71156	2.44
YER084W	0.703749	1.96
YLR342W-A	0.7012	1.58
YJL009W	0.698203	2.42
YDL021W	0.69817	3.23
YDR119W-A	0.696364	1.88
YGL188C	0.695603	4.14
YMR141C	0.692431	3.24
YDR222W	0.691048	4.99
YOR298W	0.689831	3.72
YGR023W	0.689802	1.72
YGR051C	0.687663	2.89
YDL223C	0.68596	9.54
YPR195C	0.675988	2.53
YOR023C	0.672118	1.85
YGR043C	0.664999	4.13
YHR173C	0.664358	2.13
YMR251W-A	0.654117	1.74
YLR311C	0.651216	1.94
YJL077C	0.650935	3.51
YNL117W	0.650349	9.53
YHL036W	0.643748	1.4
YLR327C	0.642944	3.42
YNL007C	0.634138	9.96
YNR034W	0.631937	1.57
YBR101C	0.630476	22.91
YPL075W	0.627462	3.33
YIL136W	0.624989	7.74
YJR094C	0.62444	1.45
YML116W-A	0.620778	1.46
YDR501W	0.620292	4.62
YDL204W	0.619588	2.25
YOR161C	0.619044	5.18
YKL066W	0.614826	3.22
YDL222C	0.611694	3.17
YDL009C	0.608321	1.94
YHR104W	0.604195	5.62
YEL039C	0.603415	2.87
YJL108C	0.601358	4.43
YKL152C	0.599832	9.13
YMR170C	0.598746	3
YOR298C-A	0.596406	5.71
YOR020C	0.593438	4.2
YOR192C-C	0.591435	1.61
YNL111C	0.588993	4.85
YKL029C	0.583727	2.66
YNL064C	0.583316	24.82
YDR277C	0.583316	9.97
YHR130C	0.582942	1.61
YPL153C	0.58094	2.08
YDR461C-A	0.572311	4.3
YNL063W	0.568312	3.12
YMR189W	0.567298	2.1
YAR020C	0.562646	1.86
YHR094C	0.560953	1.43
YKR009C	0.560043	3.61
YOR203W	0.559631	1.32
YGL037C	0.558255	1.56
YKL107W	0.557715	1.6
YGR211W	0.557697	16.02
YHR143W	0.555775	6.79
YDR256C	0.555159	4.23
YJL115W	0.553984	3.8
YIL011W	0.547504	4.85
YHR174W	0.54195	7.85
YPL272C	0.541145	4.32
YBR285W	0.541069	1.36
YGR201C	0.540988	3.75
YPR192W	0.53812	1.57
YKR046C	0.535614	2.18
YDR523C	0.534042	1.32
YDR155C	0.531579	15.29
YOR007C	0.529191	16.22
YGL045W	0.529066	2.52
YOL103W-B	0.524348	1.52
YBR150C	0.52361	3.18
YCL021W-A	0.522176	1.51
YGR146C	0.520335	3.07
YNL239W	0.517988	13.39
YOL058W	0.514998	1.53
YBR082C	0.514714	20.68
YNL305C	0.513588	1.46
YFR027W	0.5126	1.69
YOL036W	0.510285	2
YJR019C	0.508316	2.46
YLR326W	0.506598	3.62
YOR054C	0.505319	1.49
YDR092W	0.503403	3.35
YJR155W	0.502655	3.08
YNR067C	0.496214	1.9
YBR047W	0.495301	1.75
YGL036W	0.49379	3.61
YLR109W	0.48942	3.52
YPR151C	0.488305	1.42
YGL042C	0.483943	1.48
YLR056W	0.4827	7.01
YGL121C	0.48173	2.55
YOR118W	0.480358	7.34
YGR192C	0.47895	3.24
YOL086W-A	0.477476	2.63
YNL160W	0.476202	3.03
YDR273W	0.47579	1.9
YCL044C	0.475388	4.66
YDL022W	0.471646	1.66
YMR256C	0.471644	2.47
YKR101W	0.470122	2.49
YOL077W-A	0.469094	1.99
YDR019C	0.468837	3
YDR327W	0.467934	1.73
YPL192C	0.464291	1.94
YGR188C	0.463422	1.59
YGL023C	0.460208	1.32
YER096W	0.456936	1.73
YBR033W	0.456046	2.14
YDL168W	0.455403	1.94
YBR045C	0.454364	2.28
YDR480W	0.45319	1.63
YDR534C	0.450117	2.02
YDR003W-A	0.446273	1.73
YDR173C	0.446004	2.34
YOR138C	0.445236	4.22
YKR053C	0.442772	2.25
YFR003C	0.440122	3.18
YHR160C	0.438532	2.11
YMR148W	0.437373	5.93
YOR015W	0.435809	1.94
YBR241C	0.435142	2.21
YPL147W	0.434919	1.44
YPL170W	0.434013	6.25
YNL014W	0.433185	2
YIL055C	0.43027	2.72
YPL262W	0.426056	6.53
YGR210C	0.425504	5.72
YOR119C	0.424685	2.06
YCR012W	0.422328	2.23
YJL034W	0.420577	3.69
YIL087C	0.419691	2.08
YDL195W	0.419322	1.31
YOR136W	0.418513	1.65
YCL018W	0.414753	1.95
YBR222C	0.413413	4.92
YDR254W	0.413164	2.19
YMR103C	0.4125	1.7
YKL096W	0.412474	3.33
YHL028W	0.412287	1.48
YFL059W	0.411179	4.84
YPL271W	0.411049	2.27
YER035W	0.409517	4.38
YIR036C	0.408719	2.88
YLR381W	0.407	2.85
YGR182C	0.406691	2.2
YNL251C	0.405927	6.17
YLR259C	0.405383	1.73
YHR082C	0.403542	6.09
YPR152C	0.401523	2.11
YJL137C	0.401449	1.64
YLL027W	0.400238	2.62
YFL021W	0.398603	2
YNL333W	0.395963	3.99
YGR049W	0.394404	2.81
YHR106W	0.393509	2.8
YDR305C	0.391882	2.41
YPL151C	0.389721	2.31
YMR087W	0.38622	2.37
YDL197C	0.385973	2.4
YEL077C	0.385612	3.42
YIR037W	0.385368	5.83
YOR193W	0.383659	2.39
YNL230C	0.383555	2.14
YOL017W	0.382281	1.32
YLR394W	0.379867	2.78
YLR168C	0.377671	2.63
YLR079W	0.372235	1.75
YPL196W	0.368109	2.45
YCL057C-A	0.367741	1.71
YGL038C	0.367734	2.71
YOR173W	0.367423	1.84
YAL034C	0.366301	2.49
YLL017W	0.365451	1.32
YDL180W	0.364737	2.01
YML081C-A	0.364021	1.49
YKL141W	0.363031	1.47
YNL006W	0.361215	3.77
YDR059C	0.360896	4.78
YKL067W	0.360688	2.11
YHR008C	0.359627	2.62
YBR058C-A	0.359005	2.52
YLR178C	0.357894	1.56
YGL191W	0.357808	2.51
YDR512C	0.357754	1.61
YMR076C	0.354899	3.06
YGL174W	0.353858	1.5
YMR114C	0.351853	1.43
YBR073W	0.351182	1.63
YHR138C	0.351035	1.9
YKL050C	0.350744	1.81
YPR049C	0.350379	2.1
YNL148C	0.34973	2.13
YIL116W	0.347808	1.74
YBR025C	0.347402	5.22
YAL044C	0.34515	2.52
YBR173C	0.344904	2.69
YNL008C	0.343564	2.86
YDL130W-A	0.341904	1.55
YGR209C	0.341235	2.74
YBR098W	0.339623	1.52
YDR357C	0.337421	2.1
YEL043W	0.336735	1.54
YGL196W	0.336471	2.3
YJR107W	0.336002	1.36
YDL149W	0.335363	2.06
YPL164C	0.333708	1.41
YOR028C	0.333516	1.31
YMR190C	0.33155	1.76
YPR030W	0.329867	1.31
YLR247C	0.329607	3.39
YLL056C	0.329523	1.4
YOL083W	0.328203	1.87
YBR280C	0.328199	2.17
YNL097C	0.327768	1.72
YGR032W	0.327344	5.73
YBR026C	0.326493	1.83
YGL216W	0.325096	1.75
YAL030W	0.322471	1.89
YEL023C	0.32115	1.76
YGR184C	0.319296	1.77
YDL054C	0.318309	1.54
YJL079C	0.317487	2
YJL173C	0.31649	2.88
YDL132W	0.315728	4.14
YPL256C	0.31296	1.62
YPR025C	0.311374	1.74
YLL039C	0.311103	6.68
YLR262C-A	0.310202	1.59
YGL136C	0.310122	1.45
YMR090W	0.309882	1.32
YLR058C	0.309549	3.39
YML049C	0.309194	2.1
YGR038C-B	0.30904	2.11
YOR033C	0.308798	1.54
YLR038C	0.308735	4.74
YEL021W	0.306508	2.51
YAL049C	0.306247	1.75
YIR034C	0.305105	1.45
YDR359C	0.304588	1.61
YOL043C	0.304431	1.53
YGL130W	0.304257	2.86
YDR407C	0.302114	1.9
YNL116W	0.301602	1.6
YJR089W	0.301297	1.74
YOR265W	0.301217	1.73
YLR378C	0.300567	1.33
YCL050C	0.298011	2.19
YLR438C-A	0.297446	1.68
YLR356W	0.296749	2.49
YEL012W	0.296524	1.84
YDR529C	0.295967	1.4
YPR010C-A	0.295406	1.59
YGR156W	0.293864	1.47
YOR290C	0.293775	1.95
YBR062C	0.292338	2.68
YLR199C	0.290081	2.91
YLR187W	0.289352	1.32
YMR311C	0.288628	2.03
YML014W	0.288226	1.85
YER010C	0.285784	1.81
YNL281W	0.285321	2.19
YPL150W	0.284852	1.36
YMR004W	0.28461	2.55
YIL017C	0.282937	1.58
YER004W	0.282439	2.06
YMR121C	0.28132	1.55
YPR178W	0.280048	1.71
YBL029W	0.279997	1.43
YEL007W	0.27502	1.77
YDR313C	0.274918	1.32
YOR181W	0.274526	1.43
YBR255C-A	0.273503	1.6
YOR148C	0.272561	1.31
YMR015C	0.272086	1.88
YML007W	0.271509	2.22
YOR130C	0.271017	1.37
YIR038C	0.268703	1.73
YDL200C	0.268624	1.31
YNL312W	0.26694	3.27
YER018C	0.266914	1.31
YJR046W	0.263738	1.39
YIL153W	0.263469	1.94
YMR201C	0.261975	1.43
YDL115C	0.260697	1.38
YFL029C	0.260346	1.36
YAL002W	0.259136	1.43
YML032C	0.258725	1.79
YBL113C	0.25728	1.35
YMR276W	0.255768	3.69
YOR064C	0.255412	1.35
YDR150W	0.254717	1.68
YDL067C	0.25392	1.48
YDR151C	0.252305	1.42
YLR395C	0.251938	1.4
YBR085C-A	0.251661	1.4
YJL166W	0.251338	1.56
YNL094W	0.250408	1.47
YIL002C	0.249531	1.41
YPR020W	0.247731	1.77
YNL055C	0.247034	2.55
YOR124C	0.246479	1.72
YGR276C	0.243548	1.55
YLR398C	0.24233	1.67
YLR087C	0.242256	1.34
YFL007W	0.235799	1.58
YLR287C-A	0.234718	1.74
YLR064W	0.233	1.6
YLR077W	0.229938	1.73
YKL113C	0.228632	1.68
YJR117W	0.226929	1.38
YJL095W	0.226829	1.45
YGR250C	0.224645	1.98
YHR051W	0.223404	1.7
YGR223C	0.223314	1.31
YFR033C	0.221924	1.5
YJL121C	0.21876	2
YFR018C	0.216728	1.35
YFL033C	0.21031	1.43
YDR330W	0.209557	1.39
YDL224C	0.207313	1.31
YPL207W	0.204182	1.47
YBL066C	0.199958	1.38
YBL058W	0.197292	1.59
YKL016C	0.196827	1.82
YHR072W	0.191482	1.39
YGR037C	0.185994	1.31
YFR050C	0.184915	1.87
YGL207W	0.174404	1.72
YMR314W	0.165137	1.33
YGR135W	0.158801	1.48
YOR194C	0.158474	1.33
YLL023C	0.158245	1.43
YOL038W	0.149396	1.43
YOR259C	0.140339	1.43
YOL152W	-1.90064		0.96
YPR123C	-1.8773		0.7
YPR124W	-1.52682		0.56
snR78	-1.50065		0.74
YLR214W	-1.49831		0.72
YBR040W	-1.14661		0.46
YMR319C	-1.14202		1.16
YBR113W	-1.10089		0.9
YMR011W	-1.07775		1.09
YGR161W-B	-1.04547		0.44
YDR360W	-0.994416		0.73
YGL175C	-0.974992		0.86
YLR331C	-0.940218		0.59
YBL111C	-0.927195		0.95
YDR316W-B	-0.920655		0.44
YMR315W-A	-0.92025		0.73
YLR136C	-0.914464		0.61
YDL196W	-0.911883		0.61
YCR006C	-0.904839		1.18
snR76	-0.90307		0.44
YML045W	-0.897414		1.07
ITS2-1	-0.88059		0.4
YGR242W	-0.860629		0.57
YLR341W	-0.825914		1.08
YOR314W	-0.815232		0.95
YLR124W	-0.814211		0.8
YFL064C	-0.805362		0.6
snR61	-0.798485		0.85
YOR376W-A	-0.787877		0.53
YFL065C	-0.786964		0.62
YJR120W	-0.780429		0.91
YPR137C-B	-0.776426		0.96
YOR396W	-0.772669		0.43
tG(GCC)D2	-0.738182		0.24
YML090W	-0.737341		0.96
YPR203W	-0.71072		0.44
snR17b	-0.696832		1.11
YHL018W	-0.696285		0.59
YGL006W-A	-0.696279		0.36
YPL166W	-0.683854		0.84
snR67	-0.679669		0.48
YGL209W	-0.673691		0.62
YDL039C	-0.668663		1.1
YLR402W	-0.666793		0.9
YPR168W	-0.66505		1.24
YOR381W-A	-0.648718		0.29
YGL240W	-0.64642		0.8
snR24	-0.643711		0.76
YCR101C	-0.641589		0.46
YKL044W	-0.634663		0.9
YHR189W	-0.631567		0.92
YOR083W	-0.625		0.98
YCL019W	-0.621034		0.64
YMR117C	-0.618723		0.85
YOL104C	-0.615536		0.72
YKL055C	-0.61317		0.84
YDR274C	-0.612846		0.71
YAR068W	-0.594661		0.35
YML039W	-0.591154		0.29
YKL037W	-0.590931		0.85
YOR103C	-0.587702		0.82
YOR008W-B	-0.585098		0.47
YPL265W	-0.581894		1.2
YAL064C-A	-0.580336		0.86
YJL225C	-0.579227		0.95
YJL127C	-0.578454		1.27
YIL058W	-0.577401		0.93
YHR050W-A	-0.574619		0.38
YFL053W	-0.573696		1.24
YHR093W	-0.572164		0.52
YIL150C	-0.568075		1.27
YOR013W	-0.562074		0.56
YMR094W	-0.559711		0.74
YHL046W-A	-0.555115		0.37
YMR303C	-0.551938		0.85
YDR345C	-0.545751		0.99
YPR014C	-0.545107		0.84
YHR210C	-0.54345		1
YDR365W-B	-0.542618		0.24
YMR001C-A	-0.541045		0.94
YPR064W	-0.539574		0.35
YLR464W	-0.538647		0.2
YOL067C	-0.534068		1.04
YNL024C	-0.531641		1.25
YJL127W-A	-0.52469		0.42
YOR199W	-0.518939		0.17
YJR158W	-0.518789		0.22
YOL155W-A	-0.518784		0.59
YLR170C	-0.518204		0.34
YMR182W-A	-0.515032		0.3
YMR105W-A	-0.514627		0.4
YPR158C-D	-0.510486		0.5
YDR034C-D	-0.50671		0.77
YDL071C	-0.506382		0.32
YLR047C	-0.501982		1.08
YCR020W-B	-0.50195		1.12
YER076W-A	-0.499631		0.36
YDR525W	-0.499327		0.23
snR49	-0.499323		0.31
snR70	-0.495419		1.29
YPR002C-A	-0.495226		0.19
YJL170C	-0.493777		1.02
YBR296C-A	-0.49221		0.67
YDR384C	-0.491327		0.83
YLR453C	-0.490251		1.11
YJR053W	-0.49002		0.6
YEL019C	-0.486681		0.67
YCL068C	-0.486356		0.26
YCR081W	-0.480836		1.1
YER180C-A	-0.478213		0.62
YKL109W	-0.477341		0.92
YHR131W-A	-0.476265		0.16
YOL136C	-0.46691		0.64
YOR371C	-0.465404		0.84
YOR378W	-0.46217		0.5
YMR122C	-0.459076		0.74
YDL238C	-0.458605		0.56
snR191	-0.458312		0.3
YIL071C	-0.450405		1.09
snR39	-0.444426		0.33
YCL054W-A	-0.44363		1.18
YLR393W	-0.443002		1.17
YFL002W-A	-0.442725		0.21
YOR347C	-0.441343		0.75
YKL095W	-0.437657		1.02
YFL066C	-0.436693		0.75
YEL004W	-0.436568		1.04
YCR100C	-0.433775		0.58
snR128	-0.4337		0.28
snR50	-0.43182		0.22
YOR381W	-0.431209		0.23
YJL214W	-0.42861		0.56
YDL229W	-0.427871		1.07
YOR104W	-0.427362		1.22
YCR072C	-0.427286		0.99
YLR125W	-0.427129		0.42
snR54	-0.427072		0.36
YDR210C-D	-0.425963		0.78
YIL015W	-0.420341		0.52
YDL241W	-0.420013		0.92
YLR264W	-0.418916		1.08
YMR316W	-0.416761		0.93
YCR068W	-0.416755		0.68
YOR343W-B	-0.415561		0.74
YDR184C	-0.413523		1.19
YHR177W	-0.413182		0.53
YNL144C	-0.413074		1.26
YHR067W	-0.411081		1.05
YGL034C	-0.410601		0.19
YER149C	-0.410116		0.46
YLR357W	-0.409792		1.2
YNL112W	-0.40819		0.73
YBR090C	-0.406542		0.48
YMR013C	-0.404842		0.94
YML003W	-0.403742		0.23
YDR021W	-0.402832		1.11
YDR437W	-0.402469		0.32
YPL201C	-0.402367		1.09
YOR337W	-0.401028		1.07
YNL236W	-0.398463		0.95
YML012C-A	-0.397358		0.22
YJR108W	-0.392035		0.28
snR3	-0.39168		0.1
YLR223C	-0.390979		0.65
YNL025C	-0.388674		0.9
YKR052C	-0.387581		0.85
YMR192W	-0.385782		0.94
YNL203C	-0.384864		0.19
YHR105W	-0.380741		0.6
YBL054W	-0.37927		0.84
YDR299W	-0.378335		0.97
YDR210W-B	-0.378277		0.47
YDL246C	-0.377742		0.28
YER043C	-0.375657		1.24
YDR314C	-0.37447		0.76
YLR014C	-0.372987		1.13
YJR153W	-0.372635		0.66
YOR338W	-0.371579		0.18
YPR009W	-0.371397		0.81
YJR141W	-0.369185		1.08
YDR118W	-0.368996		0.77
YCL036W	-0.368967		0.77
YER139C	-0.368764		0.69
YGL103W	-0.368364		0.64
YBR247C	-0.367556		1.29
YKL023C-A	-0.366769		0.85
YNR066C	-0.366674		0.23
YNL182C	-0.366605		1.11
YPL143W	-0.36525		0.33
YOR382W	-0.365056		0.23
YGR016W	-0.364983		0.56
YEL030W	-0.364748		0.74
YOR350C	-0.361969		0.72
YCR001W	-0.360926		0.27
YMR157C	-0.360607		1.05
YLR306W	-0.360164		1.12
YPR058W	-0.359042		0.99
YDR491C	-0.35837		0.23
snR68	-0.358246		0.26
YOR313C	-0.355909		0.8
YML050W	-0.353722		1.09
YNL252C	-0.352819		1.2
YIL079C	-0.352343		0.88
YBR128C	-0.352013		0.69
YFR056C	-0.350716		0.16
YFL012W	-0.348518		0.19
YIL029C	-0.3455		0.63
YLR224W	-0.34479		0.85
YDR065W	-0.344683		0.86
YEL059W	-0.344647		0.35
snR69	-0.344601		0.21
YJL091C	-0.343921		0.95
YOR343C	-0.343427		0.45
YOR390W	-0.342255		0.5
YLR315W	-0.341463		0.36
YIL068C	-0.340568		0.86
YFL003C	-0.338335		0.39
YCR028C	-0.338316		0.7
YKL169C	-0.336689		0.14
YHL042W	-0.336621		0.27
YGL188C-A	-0.336477		0.19
YMR016C	-0.336344		1.14
YEL069C	-0.336088		0.15
YJR160C	-0.334079		0.33
YKL219W	-0.331286		1.2
YBR069C	-0.329313		1.15
YNL162W-A	-0.329279		0.39
YNL044W	-0.328997		0.99
YOR302W	-0.327734		0.34
YPL171C	-0.327719		1.09
YDR098C-B	-0.32739		0.1
YHL040C	-0.326974		0.21
YPL275W	-0.326967		0.14
YML133C	-0.32665		0.36
YOR047C	-0.325916		0.34
YHR024C	-0.325881		1.22
YCL037C	-0.324672		0.16
YBR186W	-0.32377		0.53
YLL035W	-0.323603		0.65
YAL048C	-0.323568		0.46
YOR142W-B	-0.323235		0.17
YNR004W	-0.321659		0.56
YPL257W	-0.320613		0.51
YDL215C	-0.320067		1.03
YBR029C	-0.319886		0.75
YGR122W	-0.31988		1.12
YLR157C-B	-0.318457		0.43
YOL060C	-0.316357		0.74
YJL113W	-0.31608		0.22
YJR135C	-0.316079		0.42
YNL227C	-0.315961		0.95
YNL090W	-0.315714		0.56
YDR218C	-0.314982		0.19
YDR412W	-0.314928		0.55
YDR469W	-0.314462		0.86
YLR438W	-0.314387		0.54
YLR133W	-0.313682		0.88
YHR188C	-0.31356		0.76
YDR209C	-0.313184		0.98
YGL212W	-0.311916		0.45
YLR361C	-0.310866		0.67
YHL035C	-0.310665		0.46
YAL064W-B	-0.310054		0.13
YLL028W	-0.30969		0.86
YGR027W-B	-0.309173		0.51
YJR161C	-0.307332		0.62
YOR319W	-0.306153		0.85
YGR006W	-0.305784		0.48
YDR014W	-0.30535		0.53
YNL033W	-0.304891		0.16
YJL011C	-0.304611		1.01
YOR383C	-0.304361		0.19
YGR021W	-0.302453		0.7
YDL248W	-0.301681		0.48
YPL233W	-0.300542		0.48
YHR218W	-0.300044		0.17
YDR347W	-0.299505		1.22
YPL202C	-0.299447		0.9
YFL055W	-0.299396		0.67
YDR138W	-0.299325		0.61
YMR024W	-0.298501		0.85
YDR397C	-0.298419		0.17
YMR262W	-0.298259		0.89
YHR170W	-0.297912		1.01
YKL119C	-0.29762		1.11
YLR234W	-0.297524		0.38
YDL121C	-0.297487		0.97
YML110C	-0.297387		1.15
YER055C	-0.297277		1.01
YOR385W	-0.296774		0.84
YGR126W	-0.296531		0.22
YEL065W	-0.296488		0.41
YOR263C	-0.295094		0.15
YLR443W	-0.295046		0.78
YNL328C	-0.294443		0.13
YJL019W	-0.293264		0.56
YBR041W	-0.293		0.92
YMR052W	-0.29173		0.43
YLR413W	-0.291496		1.03
YMR093W	-0.291166		0.81
YOR079C	-0.290861		0.61
YAR050W	-0.290788		0.27
YNL158W	-0.290078		0.67
YDR318W	-0.289998		1.3
YPL221W	-0.289558		1.05
YNR075W	-0.289492		0.43
YGL129C	-0.28911		1.2
YDR200C	-0.289032		1.25
YHR169W	-0.28857		0.64
YJL010C	-0.287909		1.28
YNR062C	-0.287898		0.31
YKL077W	-0.287776		1.17
YER049W	-0.287703		0.8
YBR050C	-0.287095		0.9
YBR185C	-0.286904		1.28
YHR015W	-0.286741		0.36
YMR290C	-0.286359		1.28
YDR435C	-0.286281		1.27
YJR106W	-0.286114		0.63
YAR064W	-0.285866		0.26
YHR085W	-0.285762		0.84
YGL254W	-0.285195		0.51
YMR075W	-0.285166		1.15
YLR034C	-0.28469		0.9
YLR446W	-0.284453		0.58
YML095C	-0.284377		0.5
YNR063W	-0.28407		0.3
YHL017W	-0.283944		0.65
YER130C	-0.283498		0.6
YGR128C	-0.283454		1.03
YPR201W	-0.283382		0.33
YGR288W	-0.28268		0.41
YOR035C	-0.281966		0.87
YJL031C	-0.281504		0.96
YHL009C	-0.281456		0.94
YOR004W	-0.28095		0.94
YKL194C	-0.280935		0.98
YIL134W	-0.280905		0.98
YLR403W	-0.280672		0.64
YNL248C	-0.280274		1.18
YMR279C	-0.280122		0.67
YDR264C	-0.280121		1
YAL036C	-0.280097		1
YAR023C	-0.27967		0.34
YPR006C	-0.279654		0.74
YGL162W	-0.279452		0.37
YGR036C	-0.279101		0.87
YML018C	-0.278311		0.44
YDR198C	-0.278237		1.07
YCR063W	-0.277948		0.29
YNL335W	-0.277741		0.36
YLR382C	-0.277071		0.8
YAR009C	-0.277004		0.47
YKL051W	-0.27673		1.21
snR84	-0.276729		0.35
YDR375C	-0.276507		0.71
YPR164W	-0.276391		0.85
YOR051C	-0.276077		1.28
YOR394C-A	-0.27594		0.13
YBR146W	-0.275477		0.76
YGL102C	-0.275011		0.24
YCL047C	-0.274779		0.82
YDR472W	-0.274657		1.26
YPL093W	-0.274521		0.57
YKL132C	-0.274181		0.42
YOR360C	-0.274167		0.4
YML108W	-0.273982		0.8
YBL032W	-0.273753		0.66
YPL030W	-0.273441		0.57
YDR443C	-0.27321		0.57
YJL109C	-0.272755		1.28
YHR069C	-0.272597		0.84
YGL139W	-0.272542		1.19
YDR237W	-0.27222		0.83
YBL013W	-0.271848		0.25
YCR004C	-0.271677		1.24
YLL011W	-0.271393		0.72
YFL054C	-0.271321		1.27
YLR002C	-0.270923		1.07
YDR116C	-0.270324		0.48
YJL203W	-0.27027		0.83
YER061C	-0.270263		0.66
YJL061W	-0.270208		1.21
YMR182C	-0.269815		0.35
YDR352W	-0.269566		0.78
YDR319C	-0.269431		0.85
YLR227W-B	-0.269272		0.18
YER073W	-0.269144		0.48
YGL230C	-0.268584		0.16
YLR307W	-0.267896		0.36
YGR150C	-0.267727		0.59
YPL205C	-0.266917		0.53
YDR322W	-0.266889		0.77
YLL059C	-0.266841		0.21
YML097C	-0.26662		1.24
YJR005W	-0.266381		0.9
YOR389W	-0.266296		0.6
YDR365C	-0.26617		1.24
YFL024C	-0.266108		1.27
YOR187W	-0.265975		0.82
YJL152W	-0.265938		0.11
YDL095W	-0.265275		0.62
YGR152C	-0.265117		0.65
tL(CAA)L	-0.264839		0.07
YGL120C	-0.263963		0.63
YOR386W	-0.263583		0.39
YER060W	-0.262888		0.92
YKR099W	-0.262739		0.41
YDR488C	-0.262575		0.84
YDR524C	-0.262005		0.99
YDR083W	-0.261997		1.06
YKR004C	-0.261969		0.43
YDR449C	-0.261497		0.8
YLR069C	-0.260958		0.36
YDR316W	-0.260878		0.69
YHR199C-A	-0.260746		0.53
YMR035W	-0.26016		0.8
YJR133W	-0.259893		1.29
YPR202W	-0.259672		0.17
YLR349W	-0.259439		0.19
YLR061W	-0.259242		0.21
YNR030W	-0.259167		0.99
YHR123W	-0.258979		1
YLR196W	-0.25799		0.81
YBR176W	-0.257807		0.8
snR38	-0.257627		0.13
YBR216C	-0.256964		0.84
YGR136W	-0.256634		1.25
YCL029C	-0.2563		0.96
YPL054W	-0.256144		1
YER014W	-0.255882		0.85
YJL151C	-0.255211		1.11
YPL144W	-0.255124		0.82
YOL097W-A	-0.255039		0.17
YOL056W	-0.254807		0.82
YJL004C	-0.254735		0.67
YLR221C	-0.25459		0.9
YDR062W	-0.254522		1.28
YDR034C	-0.254487		0.44
YJR049C	-0.254472		0.87
YBR097W	-0.25446		0.82
YKL078W	-0.254255		0.66
YDR466W	-0.253949		1.18
YBR003W	-0.253459		0.9
YGR269W	-0.253428		0.15
YBL090W	-0.252997		1.01
YDR461W	-0.25262		0.46
YPL012W	-0.252618		0.9
YGL246C	-0.252578		0.83
YLR112W	-0.252561		0.28
YPL047W	-0.252192		0.74
YDR518W	-0.251828		0.93
YLR379W	-0.251619		0.41
YKL008C	-0.251591		1.03
YLR100W	-0.251418		0.61
YJL180C	-0.251239		0.7
YBL071W-A	-0.25075		0.49
YLR276C	-0.250554		1.24
YJR013W	-0.250209		0.77
YGR010W	-0.249677		0.62
YIR009W	-0.248707		0.83
YOR071C	-0.248689		0.59
YPR159W	-0.248553		1.12
YHR136C	-0.248416		0.95
YGR229C	-0.248375		0.65
YDR370C	-0.248297		0.76
YDR336W	-0.248105		0.74
YMR216C	-0.247946		0.97
YIL093C	-0.247065		0.65
YJL105W	-0.247028		0.35
YGL097W	-0.246698		1.05
YCR015C	-0.246573		0.47
YPR033C	-0.24639		1.19
YML019W	-0.246147		1.03
YDR331W	-0.245738		0.99
YER138C	-0.245474		0.12
YOR171C	-0.245296		0.74
YNR038W	-0.24476		0.92
YBL100W-B	-0.24465		0.3
YMR209C	-0.243948		1.17
YOL094C	-0.243569		0.97
YLR088W	-0.243355		0.79
YCR091W	-0.242328		0.47
YPL025C	-0.242293		0.12
YMR212C	-0.241876		1.3
YPL057C	-0.241679		0.5
YER082C	-0.241393		1.01
YKL075C	-0.241371		0.9
YLL052C	-0.240603		0.24
YJR129C	-0.240421		0.32
YOR294W	-0.240229		0.76
YNR012W	-0.24011		0.88
YDL036C	-0.239987		0.64
YHL004W	-0.239961		0.69
YOR078W	-0.239857		0.62
YHR167W	-0.239836		0.28
YOR316C	-0.239741		0.99
YHR159W	-0.239614		0.44
YER024W	-0.239586		0.94
snR189	-0.239198		0.08
YKR003W	-0.239133		0.87
YKR006C	-0.239116		0.58
YMR313C	-0.239058		0.68
YLR312W-A	-0.239031		0.61
snR31	-0.239008		0.22
YPL190C	-0.23893		0.89
YFL013C	-0.238601		0.58
YBL082C	-0.23831		0.99
YMR223W	-0.236467		0.57
YJL198W	-0.236418		1.25
YHR183W	-0.236206		0.42
YGL109W	-0.236173		0.16
YOR039W	-0.235369		0.7
YDL048C	-0.235311		0.47
YDR268W	-0.235271		0.7
YNL315C	-0.23521		0.72
snR30	-0.23498		0.17
YMR079W	-0.234765		0.88
YDR444W	-0.234464		0.88
YMR008C	-0.234276		1.04
YDL141W	-0.234272		0.61
YDR106W	-0.23389		0.15
YDL128W	-0.233885		0.96
YDR337W	-0.233843		0.57
YOR001W	-0.233817		0.98
YDL185W	-0.233735		1.21
YKL143W	-0.233672		1.18
YPL128C	-0.233642		0.81
YPL173W	-0.233592		0.57
YPL203W	-0.232835		0.85
YJR067C	-0.232731		0.41
YOR126C	-0.232623		0.88
YGL070C	-0.23252		0.79
YIL104C	-0.232493		0.47
YMR010W	-0.231733		0.6
YLR024C	-0.230718		0.29
YBR036C	-0.23051		1.14
YDR072C	-0.230343		0.95
YMR278W	-0.230211		0.71
YKL154W	-0.230202		0.97
YMR091C	-0.230134		1.22
YMR261C	-0.229463		1.28
YPL193W	-0.229256		1.14
YPL035C	-0.22874		0.36
YBR022W	-0.228618		0.74
YPR047W	-0.228476		0.59
YHR086W	-0.228336		0.62
YDR020C	-0.228197		0.69
YOL092W	-0.228195		0.86
YMR128W	-0.228156		1.16
YMR166C	-0.22801		0.72
YDR041W	-0.227743		0.44
YPL018W	-0.22766		0.38
YPL215W	-0.227466		0.65
YNL210W	-0.227203		0.23
YGL225W	-0.226954		1.17
YDR309C	-0.226868		0.47
YGL158W	-0.226775		0.16
YOR166C	-0.226694		0.69
YLR435W	-0.226608		0.74
YER154W	-0.225662		1.29
YLR300W	-0.225662		0.69
YIL118W	-0.225518		0.77
YBR271W	-0.225481		0.49
YNL002C	-0.225128		0.61
YDL245C	-0.224812		0.2
YLR266C	-0.224563		0.52
YHR216W	-0.224171		0.46
YGR116W	-0.224023		0.93
YDR243C	-0.223928		0.65
YCR009C	-0.223856		1.15
YEL063C	-0.223465		0.64
YKL137W	-0.22339		0.71
YBR286W	-0.222724		0.65
YKL009W	-0.222719		0.76
YFL002C	-0.22259		0.85
YDR539W	-0.222511		0.74
YNL075W	-0.222312		0.83
YFL036W	-0.222078		0.78
YIL021W	-0.221991		1.13
YPL176C	-0.221904		0.64
YMR188C	-0.22182		0.63
YML111W	-0.221607		0.97
YDL111C	-0.221551		0.83
YLL066C	-0.221453		0.82
YDR091C	-0.22077		0.33
YIL076W	-0.220502		1.27
YHR206W	-0.22044		1.1
YBL056W	-0.220279		1.19
YGL258W-A	-0.219981		0.1
YBL014C	-0.219783		0.58
ETS1-2	-0.219716		0.09
YLR364W	-0.219536		0.37
YKL081W	-0.219344		0.48
YLR148W	-0.219265		0.43
YPR003C	-0.219118		0.73
YGR187C	-0.218782		0.64
YPR060C	-0.218249		0.82
YLR346C	-0.21803		0.35
YFR014C	-0.218003		1.02
YOR272W	-0.217701		0.74
YBR074W	-0.217613		1.12
YDR478W	-0.217499		0.34
YMR233W	-0.217029		0.88
YGL159W	-0.216741		0.65
YMR293C	-0.216686		0.55
YNL177C	-0.21667		0.71
YGL016W	-0.216437		0.73
YNL154C	-0.216075		0.76
YGL169W	-0.215922		1.14
YDL047W	-0.215614		1.16
YGR068C	-0.215221		0.59
YLR242C	-0.215106		0.28
YDL217C	-0.215044		0.85
YGL064C	-0.214987		0.67
YOR274W	-0.214119		0.84
YBR002C	-0.214106		0.61
YNR008W	-0.214016		0.62
YJL209W	-0.213796		0.54
YDR413C	-0.213616		0.11
snR190	-0.213482		0.06
YPL211W	-0.213173		1.05
YML096W	-0.21311		1.13
YGL008C	-0.213106		0.68
YBR179C	-0.212173		0.77
YBR107C	-0.211795		0.63
YNL005C	-0.211695		0.62
YGL051W	-0.211614		0.29
YPL065W	-0.211483		0.55
YER097W	-0.211441		0.06
YMR265C	-0.211407		0.7
YJL066C	-0.211398		0.69
YBR132C	-0.211152		0.4
YIR015W	-0.211108		0.34
YBR299W	-0.210962		0.58
YFL051C	-0.210933		0.22
YER119C-A	-0.210598		0.06
YHL019C	-0.210446		0.55
YOR142W	-0.210427		0.87
YOL088C	-0.21023		0.74
YBR251W	-0.21017		0.62
YBR102C	-0.210081		0.65
YBR030W	-0.209758		0.96
YOR224C	-0.209719		0.82
YLR411W	-0.209719		0.3
YPL064C	-0.209299		0.82
YLR244C	-0.209138		1.21
YGR035C	-0.208742		0.11
YJL069C	-0.208676		0.42
YBR105C	-0.208663		0.15
YBR259W	-0.208649		0.41
YHR214C-B	-0.208603		0.15
YOR297C	-0.20858		0.79
YER060W-A	-0.208485		0.28
YLR036C	-0.208387		0.57
YDR266C	-0.207847		0.6
YNL191W	-0.207639		0.56
YPL097W	-0.206668		0.3
YJL063C	-0.206617		0.67
YMR025W	-0.206517		0.23
YPL254W	-0.206492		0.6
YDR434W	-0.206444		1.1
YPR074C	-0.20617		0.48
YPL127C	-0.205818		1.24
YFR023W	-0.205642		0.18
YOR030W	-0.205127		0.35
YPR137W	-0.205104		0.43
YJL067W	-0.205074		0.22
YCL002C	-0.204954		0.75
YDR080W	-0.204792		0.49
YEL005C	-0.204649		0.42
YGL050W	-0.204578		0.62
YDL116W	-0.204429		0.7
YGR057C	-0.204408		0.73
YIL004C	-0.204244		0.96
YNL259C	-0.204154		0.33
YBR217W	-0.204088		0.37
YHR050W	-0.203826		0.51
YNL071W	-0.203633		0.77
YCR044C	-0.203359		0.67
YKL182W	-0.203287		0.77
YGR155W	-0.20328		0.61
YBL068W	-0.20327		0.97
YBR109W-A	-0.203142		0.06
YBL051C	-0.202896		0.81
YDR132C	-0.202585		0.33
YPL026C	-0.202513		0.64
YDR545W	-0.202418		0.21
YER157W	-0.202235		0.52
YGL043W	-0.201679		0.52
YLR003C	-0.201536		1.16
YOL139C	-0.201446		0.84
YBR141C	-0.201384		0.25
YNR051C	-0.200189		1.07
YDR440W	-0.199759		0.66
YGR251W	-0.199704		0.76
YMR021C	-0.199561		0.82
YIL070C	-0.199462		0.21
YJR149W	-0.199404		0.62
YPR112C	-0.199395		0.37
YGL101W	-0.199293		0.58
YDR344C	-0.19855		0.08
YBR218C	-0.198541		0.64
YBL074C	-0.198362		0.14
YBR104W	-0.198262		0.46
YEL058W	-0.198222		0.86
YAL021C	-0.198142		0.86
YJR034W	-0.198114		0.45
YJL046W	-0.197884		0.9
YNL320W	-0.197868		0.34
YOR116C	-0.197652		0.85
YJR088C	-0.197617		0.5
YGL107C	-0.197553		0.35
YOR301W	-0.19687		0.46
YLR243W	-0.196837		0.85
YOL002C	-0.19645		0.51
YER027C	-0.19642		0.83
YNL134C	-0.196386		0.63
YHR088W	-0.196315		0.47
YKL010C	-0.195911		0.9
YLR186W	-0.195885		0.78
YHR131C	-0.195697		0.54
YML106W	-0.195673		1.11
YDL015C	-0.195645		1.28
YDL231C	-0.19546		0.86
YEL071W	-0.195185		0.94
YGR198W	-0.195085		1.29
YML059C	-0.19491		0.95
YPR163C	-0.194299		1.19
YMR283C	-0.194009		0.37
YAR028W	-0.193931		0.47
YOL016C	-0.193649		0.59
YOR209C	-0.193605		1.18
YER099C	-0.193153		0.87
YOR205C	-0.192984		0.62
YDL194W	-0.192788		0.58
YGR227W	-0.192755		0.68
YLR437C	-0.192584		0.44
YMR266W	-0.192298		0.27
YLR239C	-0.19226		0.5
YPR196W	-0.19222		0.3
YHR097C	-0.192219		0.83
YFL045C	-0.191904		1.24
YBR288C	-0.191839		0.52
YLR113W	-0.191737		0.78
YMR129W	-0.19151		0.87
YDR281C	-0.190968		0.42
YKR045C	-0.190791		0.29
YMR193W	-0.190687		0.39
YML125C	-0.190124		0.73
YJL098W	-0.190088		0.56
YJR068W	-0.190081		0.99
YBR192W	-0.189747		0.44
YGL058W	-0.189692		0.73
YBR037C	-0.189616		0.44
YJL084C	-0.189485		0.72
YPL060C-A	-0.189454		0.08
YPR086W	-0.189427		0.7
YKR056W	-0.189411		0.51
YGR055W	-0.189369		0.59
YGL233W	-0.188867		0.76
YBR158W	-0.188605		0.32
YNR021W	-0.188577		1.13
YDR194C	-0.188519		0.39
YML030W	-0.188266		1.19
YLR208W	-0.18769		0.74
YMR124W	-0.187655		0.95
YHR016C	-0.187456		0.51
YGR014W	-0.187074		0.64
YKL191W	-0.187004		0.51
YOL080C	-0.186711		0.29
YGR123C	-0.186631		0.64
YHR191C	-0.186525		0.48
YOR359W	-0.1865		0.21
YNL188W	-0.186413		0.55
YKL149C	-0.186388		0.4
YLR287C	-0.186243		0.91
YHR172W	-0.186111		0.37
YPL200W	-0.186108		0.12
YKR039W	-0.185971		0.69
YGR004W	-0.18587		0.44
YGL056C	-0.185727		0.9
YLR051C	-0.185592		0.67
YNL122C	-0.185573		0.45
YLR190W	-0.184924		0.74
YOR125C	-0.184693		0.6
YPR091C	-0.184684		0.92
YIL051C	-0.18462		1.14
YOR137C	-0.184591		0.34
YFR011C	-0.184473		0.77
YNL131W	-0.184456		0.48
YNL056W	-0.184414		0.64
YGL131C	-0.184371		0.2
YIR023W	-0.18437		0.54
YOR225W	-0.18404		0.05
snR87	-0.184005		0.13
YBR145W	-0.183805		0.36
YOL007C	-0.183683		0.54
YJR121W	-0.183474		0.52
YOL042W	-0.183306		0.41
YKL120W	-0.183237		0.63
YGL145W	-0.183215		0.59
YBR300C	-0.183209		0.07
YDL203C	-0.18315		0.41
YGL172W	-0.182994		0.39
YEL006W	-0.182839		0.69
YHR011W	-0.182797		0.49
YJR051W	-0.182737		0.57
YKL106W	-0.182625		0.37
YDR005C	-0.182475		0.47
YIL048W	-0.182319		0.57
YLR455W	-0.181883		0.61
YEL024W	-0.181836		0.37
YDR245W	-0.181529		1.12
YHL029C	-0.180948		0.68
YNR022C	-0.180913		0.53
YOL008W	-0.180887		0.62
YOR304C-A	-0.180573		0.52
YBL060W	-0.180539		0.33
YAL067C	-0.180537		0.17
YMR126C	-0.180379		0.36
YLR405W	-0.17988		0.73
YPR125W	-0.179847		0.55
YEL070W	-0.1796		0.24
YDL198C	-0.179157		1.28
YPR093C	-0.179096		0.47
YPL139C	-0.179059		0.82
YDR241W	-0.178989		0.13
YML063W	-0.17898		1.21
YNR045W	-0.178905		0.65
YLR397C	-0.178885		0.97
YER189W	-0.178797		0.07
YBR236C	-0.178321		0.62
YMR104C	-0.178111		0.36
YDL138W	-0.177968		0.55
YGR091W	-0.177755		0.35
YGR161W-C	-0.177666		0.67
YDL190C	-0.177533		0.5
YOR210W	-0.177321		0.59
YDL052C	-0.177318		0.97
YGR193C	-0.177204		1
YHR056C	-0.177018		0.44
YOR017W	-0.176558		0.86
YLR401C	-0.176557		0.7
YMR197C	-0.176339		0.57
YLL006W	-0.176179		0.25
YER110C	-0.17615		1.26
YLR049C	-0.175807		0.33
YCR003W	-0.175773		0.36
YOR008C-A	-0.175604		0.07
YGR189C	-0.175528		0.72
YDR540C	-0.175433		0.13
YDL186W	-0.175353		0.13
YKL165C	-0.175328		0.55
YOR080W	-0.175145		0.54
YER086W	-0.175074		0.71
YDR046C	-0.174921		0.88
YMR106C	-0.17467		0.3
YHL039W	-0.174663		0.45
YJL133C-A	-0.174561		0.09
YLR107W	-0.174385		0.43
YOR172W	-0.174251		0.41
YGR177C	-0.174068		0.21
YLR090W	-0.173022		0.57
YNR024W	-0.172999		0.26
YIL074C	-0.172698		0.71
YKL079W	-0.172664		0.39
YDR169C	-0.172483		0.62
YDR125C	-0.172419		0.25
YER151C	-0.172417		1.11
YKR044W	-0.172397		0.71
YJR050W	-0.172361		0.5
YPL283C	-0.172359		0.09
YHR120W	-0.172208		0.63
YBR058C	-0.172205		0.54
YLR256W-A	-0.172159		0.17
YIL138C	-0.171947		0.29
YNL066W	-0.171773		0.69
YDL170W	-0.171673		0.26
YJL139C	-0.171621		0.38
YDR225W	-0.171609		0.34
YBR187W	-0.171609		0.72
YDR232W	-0.17144		0.43
YNL085W	-0.171436		0.84
YLL008W	-0.171304		0.44
YDR334W	-0.170997		0.44
YDR018C	-0.170811		0.44
YKL205W	-0.170724		0.79
YPR204W	-0.170224		0.38
YLR123C	-0.170198		0.05
YGR017W	-0.170187		0.72
YPR042C	-0.170089		0.23
YAL060W	-0.169992		0.34
YMR194C-A	-0.169921		0.09
YLR033W	-0.169814		0.64
YDL001W	-0.169738		0.42
YLR212C	-0.16971		0.69
YDR255C	-0.169693		0.33
YKL138C	-0.169642		0.31
YLR089C	-0.169496		1.12
YER140W	-0.169441		0.66
YLR278C	-0.169206		0.58
YGR283C	-0.169067		0.68
YOL124C	-0.168687		0.2
YOL065C	-0.168541		0.43
YKL021C	-0.168489		0.71
YDR164C	-0.168432		0.53
YDR362C	-0.168259		0.73
YGR090W	-0.168153		0.58
YDR303C	-0.167237		0.7
YDL049C	-0.167167		0.22
YHR042W	-0.167157		1.18
YDR181C	-0.16675		0.41
YNL065W	-0.166611		0.08
YDR179W-A	-0.166606		0.2
YCR043C	-0.16612		0.34
YNR064C	-0.166028		0.34
YLR172C	-0.16602		0.97
YKL014C	-0.165725		0.77
YER105C	-0.165522		0.54
YBL097W	-0.165389		0.17
YGL155W	-0.165318		0.58
YHR046C	-0.165282		0.44
YMR086W	-0.16515		0.38
YBL080C	-0.164968		0.56
YNL326C	-0.164835		0.35
YJR132W	-0.16475		0.58
YJL110C	-0.164467		0.43
YGL090W	-0.164466		0.41
YHR214W-A	-0.164345		0.17
YCR037C	-0.164201		0.47
YLR179C	-0.164054		0.88
YER006W	-0.163793		0.6
YPR056W	-0.163205		0.5
YOR048C	-0.163169		0.72
YBR152W	-0.163025		0.29
YDR144C	-0.162973		0.35
YCR016W	-0.162944		0.29
YLL051C	-0.162922		0.39
YPL208W	-0.162677		0.41
YAL058W	-0.162667		0.29
YOR323C	-0.162606		0.82
YBL016W	-0.162486		0.99
YNL121C	-0.162472		0.35
YFR006W	-0.162455		0.57
snR39B	-0.162333		0.06
YPL217C	-0.162278		0.61
YOR354C	-0.16205		0.35
YPR045C	-0.161854		0.32
YCL038C	-0.161672		0.62
YMR074C	-0.161341		0.7
YHR066W	-0.161281		0.23
YHR062C	-0.160934		0.68
YGR159C	-0.160807		0.25
YLR448W	-0.160672		0.72
YOR248W	-0.160654		0.1
YER171W	-0.160578		0.71
YDR354W	-0.16045		0.4
YKL057C	-0.160432		0.91
YDL160C-A	-0.160401		0.3
YDR058C	-0.160387		0.26
YCL059C	-0.160224		0.47
YHR133C	-0.160213		0.84
YPL172C	-0.159994		0.23
YGL114W	-0.159592		0.79
YGL035C	-0.159544		0.28
YMR045C	-0.159509		0.3
YJL171C	-0.158988		0.37
YER184C	-0.158554		0.21
YDL235C	-0.158414		0.6
YDR187C	-0.158412		0.05
YGL208W	-0.158376		0.35
YGL005C	-0.158303		0.56
snR59	-0.157924		0.06
YHR058C	-0.157846		0.45
YER118C	-0.157741		0.93
YBL028C	-0.157622		0.36
YJR065C	-0.157295		0.83
YOR307C	-0.157039		0.63
YPR013C	-0.156805		0.17
YDR446W	-0.156364		0.06
YFL044C	-0.156281		0.28
YKR010C	-0.156148		0.3
YKR062W	-0.156147		0.42
YBR239C	-0.156131		0.27
YGL234W	-0.155849		0.57
YML117W	-0.155841		0.53
YAR002W	-0.155827		0.73
YHR113W	-0.155535		0.47
YPL148C	-0.155394		0.17
YGR266W	-0.155328		0.83
YGR199W	-0.155279		0.38
YJR062C	-0.155111		0.46
YMR042W	-0.155102		0.44
YOL125W	-0.155042		0.39
YML080W	-0.154747		0.39
YAL024C	-0.154309		0.48
YNL293W	-0.154174		0.37
YDR235W	-0.15403		0.33
YER153C	-0.153793		0.16
YNL022C	-0.153759		0.62
YDR252W	-0.153724		0.17
YKL073W	-0.153714		0.65
YNR041C	-0.153688		0.59
YAL033W	-0.153647		0.32
YFL005W	-0.153442		1.05
[truncated: 4,113 more rows]

## Sheet: Fig 2C
Fig 2C. Volcano plot - rad30Δ G2 + DSB vs. rad30Δ G2
	Log2(Fold change)	sig. up	not sig.	sig. down
YGL089C	-2			30
YKL178C	-2			30
YHR092C	-1.71829			4.16
YGL090W	-1.70376			30
YLR346C	-1.41108			12.12
YJR004C	-1.37659			29.69
YGL209W	-1.3027			1.87
YLR040C	-1.28846			4.67
YMR011W	-1.28726			1.36
YOR248W	-1.2111			1.53
YGR292W	-1.1199			13.01
YMR272C	-1.0552			11.86
YCR098C	-1.02209			5.67
YJR073C	-0.963157			30
YDR380W	-0.951325			20.31
YFR015C	-0.945127			9.17
YHR215W	-0.943858			7.36
YDR502C	-0.94179			14.54
YDR497C	-0.94087			30
YCL064C	-0.937335			7.91
snR17b	-0.934811			1.79
YPR160W	-0.928145			3.93
YNL024C	-0.906051			3.39
SRG1	-0.869621			3.47
YBR208C	-0.860896			9.25
YKL043W	-0.85415			5.24
YHR137W	-0.846498			17.3
YBR089C-A	-0.843546			12.7
YBR093C	-0.813875			13.03
YHR210C	-0.812681			1.92
YLR042C	-0.810426			2.42
YGR281W	-0.799521			30
YDR345C	-0.764136			1.72
YLR460C	-0.743042			2.74
YMR232W	-0.737113			1.91
YLR358C	-0.715538			1.44
YBR177C	-0.714243			18.46
YGR157W	-0.71399			15.76
YOL157C	-0.709823			1.36
YOR247W	-0.704315			9.25
YBR050C	-0.701468			4.71
YKR039W	-0.698652			10.14
YFR052C-A	-0.694146			2.41
YLR008C	-0.693551			10.9
YAR071W	-0.678863			1.9
YBR238C	-0.669528			1.38
YML131W	-0.66906			9.25
snR70	-0.665469			2.13
YPR009W	-0.655321			2.2
YJR036C	-0.648929			2.26
YJL217W	-0.64886			2.49
YNL112W	-0.643833			1.52
YOR315W	-0.635973			3.04
YOR101W	-0.632823			3.36
YCR102C	-0.629281			2.59
YBR296C	-0.623514			3.11
YPL278C	-0.617769			1.61
YIL111W	-0.615515			2.98
YER026C	-0.609844			10.19
YPL187W	-0.602794			5.82
YKL032C	-0.599871			12
YCL025C	-0.599732			6.6
YHR070C-A	-0.590624			1.53
YDR399W	-0.589782			4.19
YDR275W	-0.570795			6.24
YEL011W	-0.566979			2.11
YOR374W	-0.560447			2.1
YPL202C	-0.55969			2.85
YDL241W	-0.558188			1.3
YNR053C	-0.550711			2.82
YKL072W	-0.539844			1.62
YPR006C	-0.538058			2.46
YPL081W	-0.53376			3.16
YMR181C	-0.53346			1.36
YMR006C	-0.53146			6.86
YPL137C	-0.5198			2.34
YNL144C	-0.514038			1.73
YLR224W	-0.506356			1.58
YDR011W	-0.497595			3.3
YPL054W	-0.496318			3.5
YER091C	-0.490309			2.72
YOL020W	-0.488409			5.09
YLR228C	-0.487401			2.18
YPL019C	-0.486979			4.09
YBL003C	-0.485186			4.67
YPL231W	-0.484318			12.05
YHR047C	-0.480071			4.26
YPR138C	-0.479941			2.61
YLR082C	-0.479119			2.59
YIL114C	-0.478216			1.33
YLL061W	-0.475811			4.32
YER127W	-0.463836			1.37
YLR413W	-0.463736			2.34
YPR035W	-0.458378			2.51
YLR437C	-0.457607			1.85
YHR085W	-0.451867			1.8
YLL062C	-0.451421			1.98
YNL217W	-0.450886			4.66
YNL169C	-0.445959			3.23
YLR009W	-0.441709			1.93
YGR108W	-0.441436			5.09
YBL081W	-0.438604			1.58
YDR297W	-0.438576			1.34
YJL191W	-0.435209			5.66
YPL049C	-0.43478			7.18
YKL082C	-0.429832			1.46
YNL130C	-0.428491			3.27
YGL077C	-0.428225			5.55
YDL174C	-0.426712			2.5
YOL045W	-0.424593			1.53
YJL216C	-0.423803			1.3
YNL125C	-0.422128			7.26
YER180C	-0.421827			1.86
YMR233W	-0.419016			3.02
YJL082W	-0.412863			4.19
YHR136C	-0.411069			2.55
YLR432W	-0.40753			3.53
YNL066W	-0.404375			3.29
YHR043C	-0.402725			6.59
YJL084C	-0.401828			2.8
YBR297W	-0.400355			1.7
YOR078W	-0.397446			1.35
YLR218C	-0.396497			1.58
YGR187C	-0.390288			1.69
YPL111W	-0.389909			1.96
YGR004W	-0.388503			1.42
YLR116W	-0.388459			1.36
YHR128W	-0.387852			2.33
YDR174W	-0.37873			4.03
YPL056C	-0.374967			1.68
YHR207C	-0.373544			2.23
YOR143C	-0.365453			1.8
YNL075W	-0.360657			1.89
YEL063C	-0.360544			1.34
YOR051C	-0.3582			1.94
YCR004C	-0.357926			1.93
YBR002C	-0.357662			1.34
YFL054C	-0.356759			1.96
YMR196W	-0.354926			1.58
YPL157W	-0.351917			1.49
YLR051C	-0.348272			1.93
YHR175W	-0.347333			1.9
YCR042C	-0.341286			2.36
YGR198W	-0.341158			3.69
YHR123W	-0.337005			1.39
YFL004W	-0.336625			3.78
YJL210W	-0.336026			2.11
YKR003W	-0.334846			1.47
YLR126C	-0.333551			1.34
YDR259C	-0.33289			1.33
YBL002W	-0.331895			2.61
YOR058C	-0.330049			1.87
YNR016C	-0.32905			3.13
YER030W	-0.327466			1.96
YDR353W	-0.326247			8.59
YPL126W	-0.324458			1.54
YPL274W	-0.324293			1.34
YHL032C	-0.321588			1.5
YGR295C	-0.320383			1.43
YDL150W	-0.319001			1.34
YLR353W	-0.317109			2.34
YPL082C	-0.316993			2.98
YNL058C	-0.315208			2.15
YNL022C	-0.314693			2.19
YLR179C	-0.310633			2.96
YJR133W	-0.309556			1.77
YPL004C	-0.309493			1.54
YDR441C	-0.306434			1.53
YDR280W	-0.302193			1.58
YLR264C-A	-0.301974			1.83
YBR142W	-0.298966			1.39
YLR449W	-0.298467			1.62
YDR072C	-0.298353			1.37
YBR139W	-0.296863			1.53
YHR206W	-0.296375			1.76
YOR224C	-0.296326			1.39
YMR001C	-0.294777			2.07
YLR452C	-0.294388			1.34
YGL190C	-0.294369			2.61
YPL127C	-0.293988			2.28
YMR116C	-0.292687			3.78
YMR246W	-0.289573			2.61
YLR089C	-0.287736			2.95
YDL019C	-0.285862			1.61
YPL184C	-0.285391			3.27
YKL021C	-0.284224			1.72
YGL225W	-0.282421			1.6
YBR203W	-0.28126			1.63
YPL089C	-0.279122			2.19
YML056C	-0.278694			1.36
YER056C	-0.275888			1.38
YOR340C	-0.274275			1.69
YDR060W	-0.273621			1.47
YBR234C	-0.273511			2.78
YDR096W	-0.270051			1.58
YDR153C	-0.269767			2.53
YGL014W	-0.268167			1.87
YPR069C	-0.264876			2.26
YHR127W	-0.263878			1.73
YBR154C	-0.262047			2.28
YJL117W	-0.258944			2.15
YPL105C	-0.254248			2.05
YDR303C	-0.254057			1.35
YMR038C	-0.251234			1.53
YOR122C	-0.250867			2.61
YBL047C	-0.24938			3.08
YGR279C	-0.248976			2.26
YNL241C	-0.242107			2.51
YPL154C	-0.239287			1.78
YDR086C	-0.239191			1.37
YOR086C	-0.238765			1.36
YFR001W	-0.23826			1.37
YOR061W	-0.235447			2.72
YHR133C	-0.233483			1.5
YDR054C	-0.233139			2.1
YNL030W	-0.232156			1.44
YKL198C	-0.231541			1.36
YHR020W	-0.23126			1.32
YGR097W	-0.229924			1.72
YOR212W	-0.22973			2.16
YPR139C	-0.228454			1.32
YPR113W	-0.224373			1.96
YKL104C	-0.221717			3.6
YDR119W	-0.219431			1.62
YER068W	-0.213874			1.48
YOR043W	-0.212061			1.69
YDR129C	-0.211109			1.84
YGL245W	-0.189519			1.77
YDL046W	-0.183553			1.71
YDL137W	-0.15394			1.73
YBR082C	0.16563	1.75
YDL097C	0.178524	1.93
YLR038C	0.184203	1.52
YLL039C	0.189653	2.14
YBR025C	0.190923	1.37
YOR202W	0.196691	1.34
YLR058C	0.204075	1.36
YKL016C	0.205363	1.83
YOR184W	0.209196	1.58
YOR157C	0.211903	1.46
YFR050C	0.222507	2.42
YMR276W	0.223286	2.47
YDR298C	0.224435	1.68
YER064C	0.233708	2.1
YBR068C	0.236342	1.8
YGR032W	0.2371	2.5
YGR183C	0.239372	1.33
YDR368W	0.246321	1.39
YDR330W	0.25348	1.71
YLR077W	0.25673	2.15
YMR026C	0.256855	1.47
YGR234W	0.257494	1.69
YOL109W	0.259297	2.1
YMR222C	0.263155	1.35
YDL028C	0.265102	1.4
YDR050C	0.268573	2.43
YBR085C-A	0.271291	1.44
YNL006W	0.271717	2.01
YJL079C	0.273462	1.35
YDR231C	0.273676	1.73
YLR466W	0.276966	1.36
YJL112W	0.280236	2.16
YPL170W	0.280749	2.32
YJL166W	0.280996	1.8
YGR250C	0.283377	3.14
YJL103C	0.283961	1.36
YBR058C-A	0.289247	1.44
YPL206C	0.291601	2.31
YGL234W	0.292431	1.6
YPR103W	0.29456	4.19
YEL016C	0.295847	1.42
YDL101C	0.296179	1.37
YGR211W	0.297034	4.08
YIR035C	0.29769	1.81
YLR023C	0.29818	1.62
YNL243W	0.299138	1.77
YMR140W	0.300705	1.46
YBR101C	0.300723	4.67
YEL023C	0.301144	1.34
YPR083W	0.301292	1.51
YHR002W	0.301978	1.4
YDR529C	0.303457	1.32
YGR049W	0.30589	1.55
YOR064C	0.307275	1.8
YDR059C	0.307734	2.98
YGR003W	0.309009	1.34
YKL146W	0.309554	2.17
YNL104C	0.309765	1.37
YOR007C	0.313987	5.09
YHR072W	0.319116	3.9
YPL263C	0.319334	1.95
YOL164W	0.320881	1.9
YLR395C	0.321128	2.1
YBR115C	0.321172	2.95
YDL223C	0.321595	1.63
YNL064C	0.322334	7.02
YJR046W	0.322863	1.86
YML075C	0.322931	2.05
YPL207W	0.32534	3.8
YHR143W	0.326559	1.77
YNL116W	0.328705	1.69
YMR068W	0.329198	1.87
YPL181W	0.333019	3.52
YNL007C	0.333682	2.38
YPR128C	0.333938	1.96
YPL272C	0.335108	1.55
YHR122W	0.336993	1.53
YIL007C	0.342145	1.87
YNL008C	0.342587	2.53
YPL028W	0.344106	1.78
YHR051W	0.34619	4.12
YEL021W	0.347651	3.12
YDR092W	0.348834	1.36
YIL136W	0.349599	2.11
YAL044C	0.351838	2.5
YFR003C	0.355132	1.73
YGR192C	0.358202	1.63
YGR175C	0.358838	1.57
YKL120W	0.359218	2.19
YEL066W	0.359426	2.24
YPL144W	0.359484	1.39
YHR039C	0.360904	3.24
YLR263W	0.362215	1.52
YLR102C	0.363123	1.31
YBL005W-B	0.366316	1.46
YFR004W	0.367551	2.64
YLR190W	0.368567	2.61
YPL189C-A	0.36879	1.37
YPR030W	0.3693	1.45
YOR147W	0.370159	3.25
YFR034C	0.370813	2.34
YGL191W	0.370973	2.56
YJR109C	0.373418	4.09
YKL060C	0.378683	2.61
YER018C	0.38192	2.5
YOR118W	0.382873	4.41
YHR008C	0.383383	2.87
YDL197C	0.383707	2.13
YLL027W	0.384224	2.28
YIL116W	0.384971	1.97
YDR033W	0.387547	1.77
YOR298C-A	0.389008	2.16
YKL141W	0.389165	1.53
YDR534C	0.392564	1.39
YOR193W	0.393039	2.41
YLR183C	0.393234	2.29
YLR259C	0.394485	1.48
YDL079C	0.39463	2.31
YNL100W	0.395492	1.36
YOR136W	0.397665	1.34
YDR155C	0.402446	8.2
YDR513W	0.404349	1.93
YNL148C	0.405512	2.36
YNL063W	0.406044	1.44
YLR260W	0.409723	4.09
YHR033W	0.410345	3.58
YER004W	0.410761	4.24
YGL124C	0.410834	1.48
YER019W	0.414211	1.83
YKL188C	0.415137	1.5
YPR074C	0.415937	1.47
YMR256C	0.417589	1.78
YKL085W	0.419276	2.04
YMR058W	0.421785	1.86
YNL052W	0.423997	3.76
YIL153W	0.424223	5.31
YBR222C	0.425147	5.29
YBR062C	0.425802	4.73
YIL050W	0.426174	3.03
YHR174W	0.428938	4.67
YHR001W-A	0.429197	4.5
YBR150C	0.431898	1.82
YBR197C	0.432283	1.43
YLL019C	0.43318	2.01
YGR110W	0.433564	1.34
YKL096W	0.433809	3.61
YJR029W	0.436408	1.34
YDR019C	0.447878	2.56
YGL146C	0.452109	2.03
YPL164C	0.455819	2.5
YCL018W	0.458067	2.25
YKR046C	0.461368	1.46
YJL137C	0.465938	2.06
YLR168C	0.466473	4.02
YMR073C	0.476197	3.03
YPL270W	0.476741	1.32
YLR318W	0.477148	1.32
YDR501W	0.477706	2.5
YKL150W	0.47779	1.92
YFL044C	0.481722	1.55
YGR146C	0.48447	2.57
YPL262W	0.487167	8.82
YJR078W	0.48855	1.38
YPL230W	0.488844	1.53
YML120C	0.489237	2.24
YML126C	0.489459	2.06
YMR168C	0.491107	1.55
YDR480W	0.493232	1.7
YHL006C	0.494925	1.36
YPL119C	0.497472	1.78
YMR189W	0.500344	1.51
YMR015C	0.500885	6.73
YGR124W	0.501619	1.45
YGR019W	0.501736	3.61
YNL014W	0.502087	2.16
YDL109C	0.503122	1.82
YIL001W	0.504234	1.36
YGL121C	0.50726	2.53
YER101C	0.508621	3.8
YNL155W	0.509102	4.68
YKL067W	0.511262	4.39
YDL020C	0.512333	2.01
YHR037W	0.513519	1.51
YLL041C	0.515116	2.38
YPL106C	0.516945	3.08
YDR214W	0.518275	7.5
YKR042W	0.51861	1.83
YLR251W	0.522863	1.48
YLR160C	0.523362	2.02
YKR009C	0.524877	3.09
YGL160W	0.525305	1.62
YOL082W	0.525712	1.63
YBR047W	0.525974	1.84
YLR379W	0.532511	1.34
YDR277C	0.534815	8.2
YGR201C	0.535477	3.47
YDR488C	0.53709	3.36
YDR130C	0.540438	1.68
YMR120C	0.542001	2.51
YNR015W	0.543922	1.36
YDR173C	0.544335	3.3
YPL068C	0.546463	1.91
YNL333W	0.549873	8.69
YFL047W	0.551555	1.31
YIL101C	0.552374	1.47
YJR016C	0.557355	1.47
YGL156W	0.557771	1.58
YGR254W	0.557846	2.47
YMR040W	0.560777	1.39
YPL153C	0.566181	1.78
YIL053W	0.577864	4.19
YEL056W	0.577966	5.64
YIL066C	0.5797	2.72
YNL305C	0.580142	1.7
YOR027W	0.585952	9.07
YKL163W	0.587633	4.11
YDR031W	0.587953	4.31
YMR133W	0.58894	1.76
YGL023C	0.590697	1.98
YPR021C	0.591418	2.29
YBR033W	0.596788	3.95
YML087C	0.599344	2.17
YOR054C	0.608838	1.92
YOR028C	0.615364	3.86
YFL059W	0.619841	12.84
YER069W	0.632773	1.4
YOL017W	0.633094	3.64
YLR157C-B	0.635086	1.54
YOR108W	0.635807	3.43
YMR187C	0.640158	5.85
YHL024W	0.640584	3.28
YGL009C	0.64187	4.75
YDR261W-B	0.655605	1.82
YDL021W	0.656344	2.55
YLR234W	0.659554	1.37
YPL134C	0.665514	2.22
YNL239W	0.668646	23.54
YNR034W	0.670713	1.58
YLL024C	0.671546	6.03
YER145C	0.674978	1.4
YLR056W	0.675921	14.54
YBL100C	0.684149	1.77
YLR216C	0.686112	11.69
YJR095W	0.692386	1.5
YHR007C	0.69492	1.95
YER124C	0.705736	1.92
YOR065W	0.706258	2.67
YEL067C	0.706702	1.71
YAL048C	0.706747	1.77
YDL022W	0.70789	3.68
YPR007C	0.709116	1.65
YFL016C	0.716003	4.01
YOR138C	0.716504	11.82
YOR348C	0.720961	2.6
YKL148C	0.726435	3.07
YNL220W	0.727503	2.01
YKL152C	0.728691	13.84
YGR248W	0.730654	1.7
YMR251W-A	0.732103	2.02
YER153C	0.733569	2.04
YCR012W	0.747885	7.46
YLR307C-A	0.749989	2.45
YLR164W	0.756672	3.27
YHR096C	0.760407	3.42
YJL108C	0.770804	7.12
YPR158W-B	0.77507	1.84
YBL015W	0.780317	2.63
YIL166C	0.781637	3.43
YPL075W	0.78475	5.32
YER065C	0.786847	2.11
YOL113W	0.807347	1.65
YOL032W	0.809787	5.58
YAL038W	0.816815	2.93
YGR043C	0.820386	5.9
YPL250C	0.834361	1.39
YER044C-A	0.835994	1.32
YGR060W	0.846815	2.86
YPR145C-A	0.846836	1.33
YFL030W	0.848118	21.09
YGR088W	0.849157	5.58
YNL073W	0.851456	4.87
YML128C	0.881599	2.03
YPR054W	0.884039	2.9
YLR080W	0.886903	5.85
YBR284W	0.88973	1.95
YLL026W	0.900749	3.9
YKL153W	0.915667	2.19
YOR119C	0.916528	10.66
YBR169C	0.923079	9.81
YPR193C	0.929856	3.46
YGR236C	0.934895	2.66
YDR070C	0.950696	6.92
YMR186W	0.956461	1.35
YCL019W	0.961123	1.36
YGR256W	0.999275	9.04
YAL005C	1.00802	5.72
YNL160W	1.02518	15.51
YNR068C	1.03607	8.05
YDR545W	1.03935	3.12
YPR158C-D	1.05431	1.74
YDL204W	1.06837	6.87
YIL155C	1.08708	1.78
YKL029C	1.09138	10.34
YOR391C	1.09952	1.84
YMR251W	1.11261	2.95
YMR050C	1.12188	3.3
YDL222C	1.12322	9.23
YGL134W	1.13685	9.25
YDR258C	1.14064	7.9
YPR192W	1.14237	7.51
YOL084W	1.14789	4.5
YPL240C	1.16844	23.54
YJL144W	1.17573	5.4
YKL086W	1.20223	7.86
YLR152C	1.21144	8.29
YJR009C	1.22447	13.24
YMR105C	1.23038	12.6
YDR171W	1.2782	6.81
YJL107C	1.28073	6.55
YGR142W	1.29675	5.25
YNL074C	1.30715	30
YBR054W	1.32803	7.79
YHR139C	1.33016	3.93
YBR117C	1.33327	12.9
YNR069C	1.33546	10.77
YCR021C	1.33606	4.47
YBR021W	1.34248	30
YMR169C	1.38417	2.03
YFL014W	1.39115	16.19
YDR536W	1.41432	20.1
YMR174C	1.49706	19.13
YMR107W	1.5175	1.69
YLR142W	1.52604	13.02
YER103W	1.5602	8.18
YOL052C-A	1.57625	11.68
YPL223C	1.63479	13.62
YBR072W	1.72259	8.59
YHR087W	1.77711	17.63
YER053C-A	1.78966	3.64
YJL116C	1.84895	30
YJL157C	1.85368	30
YPR194C	2	28.94
YLR041W	2	1.55
YOR121C	2	18.18
YML051W	2	30
YPL067C	2	30
YDR008C	2	3.76
YMR175W	2	30
YPL066W	2	30
YGR204W	2	30
YOR120W	2	30
YEL057C	2	30
YDR009W	2	30
YDR010C	2	30
YFL008W	2	30
YDL227C	2	30
YBR020W	2	30
YLR081W	2	30
YBR019C	2	30
YBR018C	2	30
YIL020C-A	-1.41632		1.22
YER097W	-1.38478		0.6
YBR040W	-1.21385		0.74
YIL054W	-1.17375		0.54
snR67	-1.12774		1.13
YBR124W	-1.12716		0.37
YPR124W	-1.11806		0.28
YPR116W	-1.06384		0.89
YKL169C	-1.05542		0.63
snR65	-1.00995		0.69
YMR052C-A	-0.976288		0.49
YML047W-A	-0.975778		0.95
YCR050C	-0.897583		0.37
snR47	-0.858863		0.59
YLR170C	-0.853697		0.56
YKL123W	-0.850066		0.42
YKL170W	-0.826506		0.32
YBR085W	-0.819666		0.87
YPL025C	-0.815781		0.51
YDR342C	-0.797663		0.96
YMR319C	-0.797503		0.52
YLR285C-A	-0.797209		0.62
YHR063W-A	-0.78635		0.51
YOR107W	-0.762833		1.19
YLR214W	-0.759701		0.2
YDR157W	-0.752543		0.33
YOL152W	-0.751868		0.18
snR81	-0.749705		0.37
YDR442W	-0.743208		0.64
YGR035C	-0.742769		0.57
YKR075C	-0.735753		0.78
YOR047C	-0.731126		1.15
YJL043W	-0.723453		0.29
YDL186W	-0.721099		0.82
YLR331C	-0.718391		0.31
snR76	-0.716893		0.28
YCR097W	-0.715343		0.29
YOR338W	-0.697827		0.38
YOR381W-A	-0.697437		0.29
YDR199W	-0.682438		0.2
YGL034C	-0.672469		0.25
snR49	-0.667198		0.44
YFL011W	-0.667186		1.1
YMR153C-A	-0.664201		0.36
YOL136C	-0.664021		1.04
YML012C-A	-0.654495		0.38
YDR343C	-0.653449		0.99
YDR182W-A	-0.651101		0.33
snR61	-0.644619		0.44
YMR122C	-0.644421		1.15
YLR136C	-0.631098		0.27
YPL275W	-0.629534		0.28
YMR320W	-0.626018		0.48
YJL075C	-0.624174		0.36
snR41	-0.618169		0.89
YDR246W-A	-0.616721		0.96
YFL015C	-0.612123		0.42
YPR123C	-0.606232		0.1
snR50	-0.604164		0.29
YPL033C	-0.602789		0.16
snR84	-0.59262		1.11
YEL073C	-0.582639		1.12
YIL060W	-0.58066		0.31
YJL120W	-0.578384		0.37
snR51	-0.578259		0.38
snR189	-0.577229		0.2
YIL115W-A	-0.575526		0.26
YOR009W	-0.566755		1.1
YOL118C	-0.563988		1.01
YDR396W	-0.563889		0.46
YIL162W	-0.561149		0.54
YLR410W-B	-0.556838		0.38
YKL132C	-0.547793		1.15
YOL038C-A	-0.546976		0.64
YCL037C	-0.537592		0.25
NME1	-0.536488		0.19
YCL026C-A	-0.535726		0.43
YNL141W	-0.532914		1.19
snR85	-0.523223		0.27
YFR055W	-0.514885		0.32
YGL170C	-0.513006		0.78
YFL010W-A	-0.510656		0.76
YIL057C	-0.504551		0.75
YOL158C	-0.501797		0.63
YLR062C	-0.498867		0.41
YKL037W	-0.498059		0.51
YBR105C	-0.497779		0.42
YOL106W	-0.496897		0.28
YNL043C	-0.495024		0.53
YKL044W	-0.492909		0.51
YNL162W-A	-0.491308		0.64
YKR099W	-0.489169		1.02
snR78	-0.485314		0.12
YGR079W	-0.482363		0.18
YAL018C	-0.465319		0.24
snR35	-0.461053		0.15
YDR433W	-0.458954		0.56
YNL124W	-0.457851		0.84
YIR018W	-0.451351		0.93
YFR053C	-0.450644		1.15
YJL202C	-0.449335		0.42
YGR161W-B	-0.447506		0.13
YIL079C	-0.447375		1.19
snR39B	-0.446286		0.18
YGL158W	-0.440503		0.29
YMR119W-A	-0.438648		0.34
YBR186W	-0.434751		0.82
YHR066W	-0.4342		1
YDR384C	-0.433761		0.57
snR59	-0.433647		0.17
YGR176W	-0.433346		0.31
YHR050W-A	-0.43287		0.2
YIR018C-A	-0.429524		0.78
YPL030W	-0.426167		1.08
YNL171C	-0.426144		0.29
YPR002C-A	-0.422927		0.1
YOR381W	-0.422008		0.17
YCL026C-B	-0.421922		1.19
YNL182C	-0.419839		1.28
YDR184C	-0.418652		1.08
YJL169W	-0.417931		0.21
YLR222C-A	-0.416878		0.36
snR57	-0.415119		0.21
YDL211C	-0.413679		0.56
YER054C	-0.410679		0.84
snR46	-0.407158		0.29
YHL046C	-0.406156		0.17
YPR013C	-0.406056		0.55
YLR169W	-0.405236		0.7
YDR527W	-0.404857		0.56
YDR299W	-0.404		0.95
YLR348C	-0.403947		0.91
YBR034C	-0.40256		1.2
YDR510C-A	-0.39952		0.15
YML054C-A	-0.399446		0.15
YKL055C	-0.398002		0.35
YNL170W	-0.397959		0.23
snR63	-0.396554		0.19
YPR119W	-0.396188		1.1
snR43	-0.394515		0.28
YAL016C-B	-0.393798		0.32
YOR382W	-0.388115		0.2
YCR072C	-0.386902		0.71
YOR102W	-0.38422		0.11
YPL043W	-0.381939		1.27
YGR228W	-0.381747		0.27
YBR287W	-0.380527		0.68
YBR300C	-0.379725		0.14
YHR015W	-0.378567		0.57
YLL052C	-0.378198		0.43
YDR183C-A	-0.376123		0.33
YNL234W	-0.373813		0.58
YOR283W	-0.373317		1.22
YOR161C-C	-0.372352		0.27
YJL069C	-0.3722		0.94
YNL269W	-0.370497		0.12
YPL146C	-0.368718		0.85
YDR528W	-0.36851		0.3
YOL107W	-0.366956		0.48
YER011W	-0.366093		0.42
YAL064C-A	-0.362895		0.36
YPL171C	-0.362504		1.15
YMR303C	-0.361731		0.35
YMR182W-A	-0.360978		0.14
YOR384W	-0.357463		0.64
snR82	-0.354625		0.31
YJR054W	-0.354551		0.88
YLL053C	-0.354269		0.63
YMR182C	-0.35395		0.44
YPR051W	-0.353379		0.93
YOR360C	-0.350284		0.49
YOL080C	-0.349825		0.65
YNL110C	-0.349288		0.81
YNL042W	-0.347951		0.66
YBL054W	-0.345747		0.61
YKL076C	-0.345742		0.41
YKR083C	-0.345672		1.04
YOR105W	-0.343946		0.23
YGR242W	-0.343264		0.13
YHR167W	-0.341849		0.4
YBR267W	-0.341573		1.23
YGL205W	-0.340998		0.44
YNL065W	-0.340899		0.15
YHR196W	-0.338152		0.95
YNL303W	-0.336966		0.28
YGL165C	-0.336588		0.14
YDR021W	-0.336428		0.68
YOL124C	-0.335392		0.47
YFL051C	-0.33417		0.36
YOR339C	-0.333803		0.32
snR190	-0.333774		0.09
YDL009C	-0.333673		0.53
YLR073C	-0.333333		0.89
YML099W-A	-0.332811		0.26
YER084W	-0.332527		0.39
YBR230W-A	-0.331688		0.63
YNL201C	-0.331589		0.8
YHR169W	-0.330531		0.68
YHR170W	-0.329037		1.08
YLR438W	-0.328571		0.48
YOR008W-B	-0.327965		0.17
YGR035W-A	-0.32716		0.58
YDR075W	-0.326928		0.47
YDR540C	-0.326822		0.24
YAL025C	-0.326382		0.6
YDR449C	-0.324973		1.04
YBR206W	-0.324709		0.17
YOR137C	-0.32392		0.76
YEL072W	-0.322505		0.49
YBR051W	-0.322067		0.07
YPL279C	-0.321852		0.51
YMR093W	-0.321731		0.83
YOL132W	-0.321687		0.24
YOR049C	-0.321487		1.24
YLR202C	-0.319881		0.23
YIL118W	-0.319561		1.28
YBL042C	-0.319453		0.75
YBR299W	-0.318992		1.1
YJL156W-A	-0.318297		0.9
YGR245C	-0.317514		0.81
YMR239C	-0.315618		0.9
YKR024C	-0.315302		0.67
YNL134C	-0.314947		1.3
YPR137W	-0.314643		0.73
YGR063C	-0.314326		0.5
YML122C	-0.313634		0.2
YDR518W	-0.313567		1.29
YLR063W	-0.312854		0.39
YHR213W-A	-0.312078		0.06
YNL299W	-0.312037		0.83
YKL125W	-0.311063		0.81
YGR241C	-0.310698		1.18
YJR087W	-0.310023		0.23
YDR133C	-0.309637		1.1
YOR359W	-0.309605		0.36
YKL068W-A	-0.305887		0.16
YDR514C	-0.305779		1.1
YER188C-A	-0.30471		0.17
YAL026C-A	-0.303866		0.1
YDL170W	-0.303574		0.51
YHR032W-A	-0.302518		0.35
YCR035C	-0.302382		0.81
YBR155W	-0.302152		0.39
YEL040W	-0.302047		0.49
YLR342W-A	-0.301749		0.31
YAL032C	-0.301044		1.12
YOR376W	-0.29953		0.13
YEL070W	-0.299373		0.43
YML043C	-0.298946		0.25
YLR196W	-0.298802		0.91
YGL230C	-0.298571		0.14
YPL080C	-0.298554		0.17
YML116W-A	-0.298519		0.34
YDR042C	-0.297859		0.23
YOL155W-A	-0.297767		0.19
YDL070W	-0.297757		0.5
YER028C	-0.29766		0.48
YMR195W	-0.297277		0.43
YOR309C	-0.29724		0.56
YDR209C	-0.297053		0.82
YCL063W	-0.296401		1
YBL028C	-0.294753		0.86
YOL144W	-0.294546		0.9
YOR092W	-0.294346		1.25
YLR284C	-0.294141		0.84
YKL078W	-0.292957		0.73
YPR002W	-0.291406		0.8
YFL020C	-0.290572		0.18
YHL035C	-0.290521		0.34
YPR014C	-0.289781		0.27
snR128	-0.289666		0.14
YOR230W	-0.289257		0.86
YLR303W	-0.287572		0.65
YGR249W	-0.287443		0.23
YMR269W	-0.287355		0.91
YMR164C	-0.286806		0.73
LSR1	-0.28623		0.32
YGR069W	-0.285977		0.1
YKL172W	-0.285921		0.9
YOR296W	-0.285618		1.15
YMR179W	-0.285531		0.99
YGR159C	-0.284955		0.5
YPR143W	-0.284249		0.89
YKR056W	-0.284226		0.89
YOR015W	-0.28371		0.75
YDL063C	-0.282651		0.87
YLL028W	-0.282628		0.63
YMR290C	-0.282497		1.1
YLR278C	-0.281898		1.27
tE(UUC)G1	-0.281863		0.07
YOL056W	-0.281785		0.83
YBR247C	-0.280858		0.67
YPL226W	-0.280726		0.92
YHR061C	-0.28045		0.61
YHR093W	-0.27941		0.14
YJL170C	-0.278428		0.19
YGR255C	-0.278345		1.25
YBL095W	-0.278038		0.65
YDR370C	-0.277742		0.82
YOR264W	-0.277567		0.62
YKL154W	-0.277384		1.15
YHL020C	-0.277331		0.94
YER088C-A	-0.276971		0.39
YJL148W	-0.276968		1.23
YHR011W	-0.276888		0.89
YOL097W-A	-0.275761		0.16
YDL105W	-0.275454		0.4
YGL127C	-0.275043		0.94
YCR016W	-0.274937		0.55
YPR114W	-0.27473		1.29
YLR074C	-0.274488		0.41
YLR162W-A	-0.27442		0.06
YHR175W-A	-0.274066		0.3
YER058W	-0.273374		0.65
snR86	-0.273337		0.7
YBR141C	-0.272897		0.32
YHR149C	-0.272773		0.94
YOL019W	-0.271806		0.83
snR33	-0.271695		0.31
YDR365C	-0.271152		1.13
YJL051W	-0.270913		0.72
YJL122W	-0.270614		0.89
YPL182C	-0.270583		0.08
YBR024W	-0.270568		1.1
YMR216C	-0.270508		1
YGR161W-C	-0.270009		1.19
YDR496C	-0.269065		0.93
YBR090C	-0.268333		0.19
YMR215W	-0.268251		0.61
YMR014W	-0.267561		0.85
YBR163W	-0.267007		1.13
YNL173C	-0.266775		0.45
YLR238W	-0.266368		0.69
YKR058W	-0.265297		1.02
YDR489W	-0.26436		0.73
ETS2-2	-0.26405		0.07
YMR059W	-0.263327		0.82
YLL035W	-0.26292		0.39
ETS2-1	-0.262164		0.06
YER082C	-0.262156		1.05
YDL042C	-0.261767		1.17
YGL099W	-0.261613		0.57
YPR027C	-0.261547		1.24
snR24	-0.26153		0.14
YCL054W	-0.26149		0.59
YLR133W	-0.261418		0.53
YGL174W	-0.260981		0.8
YDL016C	-0.26065		0.24
YAR028W	-0.260543		0.65
YER187W	-0.260207		0.51
snR34	-0.25986		0.11
YGL203C	-0.258372		0.8
YNR031C	-0.257773		1.07
YOR126C	-0.257224		0.94
YMR244C-A	-0.256823		0.19
YKR081C	-0.256408		0.71
YDL114W	-0.256306		0.09
YNL078W	-0.256288		1.14
YPL047W	-0.255901		0.66
YIL127C	-0.255835		0.87
YCR057C	-0.255482		0.95
YBR114W	-0.255386		0.26
snR32	-0.255311		0.09
YKL182W	-0.255006		1.02
YBR007C	-0.254437		0.69
YFL031C-A	-0.254191		0.3
YPR190C	-0.253622		0.53
YJL186W	-0.253273		0.67
YLR321C	-0.252849		1.15
YOR383C	-0.251696		0.11
YER055C	-0.251669		0.66
YOL154W	-0.251327		0.42
YHR201C	-0.249989		1.05
YNR008W	-0.249877		0.69
YHL026C	-0.24921		0.71
YJR148W	-0.249127		0.93
YLR329W	-0.248725		0.15
YLR226W	-0.248656		0.65
YMR227C	-0.248438		1.02
YMR268C	-0.248085		0.78
YLL011W	-0.247126		0.51
YEL017C-A	-0.246973		0.92
YNL175C	-0.246786		0.49
YLR223C	-0.246062		0.25
YDR165W	-0.245982		1.29
YPR016W-A	-0.245885		0.14
YLL010C	-0.245595		0.64
YER140W	-0.24539		1.11
YMR007W	-0.244995		0.4
YOR079C	-0.244743		0.4
YKR023W	-0.244411		0.64
YHR023W	-0.244355		0.67
YNL242W	-0.242592		1.1
YHR173C	-0.240986		0.28
YLL013C	-0.240751		0.55
YNR065C	-0.240742		0.74
YOR210W	-0.240334		0.86
YGL029W	-0.240277		0.41
YDL059C	-0.239606		0.31
YML113W	-0.23922		0.69
YIL130W	-0.239183		0.5
YBR027C	-0.238804		0.06
YCR104W	-0.238583		0.05
YBL039C	-0.238545		0.5
YDR440W	-0.238355		0.8
YKL027W	-0.238065		0.97
YMR280C	-0.23784		0.91
YKR076W	-0.237737		0.88
YJL065C	-0.237078		0.27
YLR307W	-0.23697		0.24
YBL093C	-0.236842		0.32
YNL188W	-0.235991		0.69
YBR084W	-0.235967		1.28
YDR281C	-0.235737		0.51
YDR201W	-0.235626		0.49
YPL254W	-0.235485		0.64
YDR324C	-0.235227		0.8
YJR047C	-0.234987		0.13
YGL049C	-0.234954		1.24
YJL089W	-0.234842		0.35
YOR010C	-0.234754		0.17
YGR036C	-0.234396		0.52
YPL277C	-0.233711		0.27
YPR112C	-0.233485		0.39
YBR271W	-0.233289		0.43
YJL067W	-0.233179		0.22
YKR025W	-0.233166		0.34
YLR264W	-0.232658		0.34
YDL240W	-0.232258		0.47
YGR123C	-0.232165		0.81
YLR076C	-0.231599		0.13
YMR264W	-0.231348		1.25
YLR400W	-0.231338		0.14
YDR398W	-0.231249		0.26
YJL098W	-0.230616		0.65
YDR316W	-0.230414		0.48
YLL034C	-0.23026		0.78
YNL210W	-0.230154		0.18
YIL104C	-0.22972		0.38
YDL239C	-0.229137		0.34
YOR161C	-0.228906		0.64
YDR504C	-0.228876		0.42
YGL044C	-0.228303		1.05
YIL122W	-0.227464		0.74
YML021C	-0.227165		0.83
YML042W	-0.22677		0.63
YOL130W	-0.226597		0.73
YOR013W	-0.226121		0.11
YNL177C	-0.225446		0.66
YOR337W	-0.224408		0.33
YJL198W	-0.224403		1
YIL154C	-0.224347		1.23
YNL087W	-0.223818		1.18
YOR110W	-0.223803		1.1
YLL032C	-0.223793		0.6
YHL012W	-0.223475		0.19
YLR068W	-0.223327		0.79
YBR151W	-0.223304		1.28
YER132C	-0.22311		0.64
YIL157C	-0.222841		0.93
YNL197C	-0.222687		0.7
YMR281W	-0.222282		0.64
YGR271C-A	-0.222247		0.53
YGL157W	-0.221773		0.61
YJL009W	-0.221753		0.22
YGL120C	-0.221499		0.39
YOR106W	-0.221478		0.55
YCL059C	-0.22122		0.69
YLR363W-A	-0.220926		0.51
YEL074W	-0.220924		0.14
YDR152W	-0.220611		0.95
YPR087W	-0.219901		0.09
YKL203C	-0.219662		0.95
YMR316W	-0.219639		0.25
YMR223W	-0.21953		0.43
YIR026C	-0.219283		0.53
YML093W	-0.219156		0.51
YML019W	-0.218966		0.71
YLR225C	-0.218843		0.9
YHR162W	-0.21874		0.89
YPL185W	-0.217794		0.12
YPL128C	-0.21755		0.6
YDL179W	-0.217144		0.44
YMR049C	-0.2168		0.7
YMR318C	-0.21651		0.99
YCR043C	-0.216356		0.43
YDL215C	-0.216221		0.44
YNR004W	-0.216088		0.25
YLL049W	-0.215974		0.37
YOR313C	-0.215949		0.29
YFL053W	-0.215762		0.21
YGR055W	-0.215704		0.61
YBR104W	-0.215085		0.44
YNL034W	-0.214849		0.27
YOR006C	-0.21467		0.89
YCR009C	-0.214162		0.93
YBR112C	-0.213761		1.04
YDR218C	-0.213447		0.08
YLR108C	-0.213404		0.34
YJL010C	-0.213397		0.64
YJR062C	-0.213356		0.65
YMR123W	-0.213152		0.82
YMR131C	-0.212967		0.71
YLR052W	-0.212745		0.67
YDL111C	-0.212453		0.65
YJL204C	-0.211841		0.35
YOL041C	-0.211736		0.51
YJR066W	-0.211692		1.15
YHL013C	-0.21161		0.4
YGL078C	-0.211443		0.8
YDR144C	-0.21101		0.44
YLR002C	-0.210915		0.6
YPR184W	-0.210792		0.21
YPR060C	-0.210567		0.68
YGR139W	-0.210538		0.06
YIL124W	-0.210489		0.78
snR10	-0.210472		0.05
YJR043C	-0.210199		0.48
YKR098C	-0.210136		0.91
YKL217W	-0.209813		0.33
YJL133W	-0.209533		0.33
YGR161C	-0.209329		0.52
YNL167C	-0.208831		0.78
YGR130C	-0.207902		0.87
YGL168W	-0.207855		0.19
YLR454W	-0.207837		1.13
YLR285W	-0.207736		0.59
YKL005C	-0.20659		0.99
YGL246C	-0.206128		0.5
YPL041C	-0.205918		0.35
YKL212W	-0.20577		0.34
YDR252W	-0.205731		0.2
YGL056C	-0.205713		0.95
YGR169C-A	-0.205596		0.6
YER029C	-0.20538		0.62
YOL129W	-0.205342		0.82
YER024W	-0.205108		0.64
YJL033W	-0.204841		0.38
YHR197W	-0.204698		0.45
YER046W	-0.204694		0.48
YNL151C	-0.204684		0.63
YJR135C	-0.204653		0.18
YDR073W	-0.204298		0.7
YML050W	-0.204209		0.37
YMR194C-A	-0.204148		0.08
YNL164C	-0.204029		0.38
YIL035C	-0.203878		0.86
YMR013C	-0.203732		0.26
YBR052C	-0.203695		0.74
YPR005C	-0.203459		0.43
YNL202W	-0.203335		0.3
YBR171W	-0.203276		1.07
YFR014C	-0.203255		0.78
YBR088C	-0.203099		0.3
YPR186C	-0.203021		0.51
YGR191W	-0.20239		0.81
YPL065W	-0.202052		0.43
YOR004W	-0.201716		0.45
YDR017C	-0.20163		0.98
YER126C	-0.201597		0.5
YER112W	-0.201065		1.16
YJR002W	-0.2009		0.75
YJL073W	-0.200465		0.53
YPL213W	-0.200379		0.42
YPR079W	-0.200328		0.47
YJL208C	-0.200266		0.87
YLR442C	-0.200243		0.89
YBL060W	-0.199949		0.31
YOL004W	-0.199856		1.19
YER098W	-0.199682		0.69
YLR372W	-0.199584		0.91
YKL219W	-0.199368		0.45
YLR221C	-0.198828		0.51
YKL216W	-0.198679		0.49
YLR198C	-0.198573		0.2
YFR010W-A	-0.19746		0.12
YLR350W	-0.196921		0.74
YJL164C	-0.196912		0.34
YNR036C	-0.196625		0.78
YGR219W	-0.196622		0.06
YLR243W	-0.196515		0.75
YPL237W	-0.196315		1.2
YOL076W	-0.196069		0.51
YER049W	-0.195629		0.35
YGL071W	-0.195414		0.36
YMR128W	-0.195248		0.76
YLR180W	-0.195172		0.51
YGR251W	-0.195115		0.63
YGR145W	-0.195013		0.45
YDL209C	-0.194949		0.35
YOL108C	-0.194948		0.67
YKL205W	-0.194758		0.9
YIR019C	-0.194738		0.55
YAR064W	-0.194287		0.12
YOR095C	-0.194076		0.96
YAL014C	-0.193908		0.83
YOR287C	-0.193873		0.21
YML088W	-0.193777		0.76
YJR014W	-0.193259		0.79
YIL110W	-0.193201		0.37
YOR216C	-0.193037		0.61
YNL136W	-0.192641		0.55
YOR311C	-0.192622		0.71
YLR172C	-0.192549		1.18
YKR063C	-0.192495		0.45
YIL064W	-0.19224		0.64
YMR284W	-0.192164		0.36
YBR202W	-0.192032		1.22
YLR227C	-0.191715		0.49
YLR332W	-0.191538		0.91
YKL024C	-0.191398		0.51
YMR070W	-0.191394		0.39
YOL016C	-0.191378		0.48
YDR492W	-0.190538		0.61
YPL201C	-0.190445		0.29
YBR254C	-0.190353		0.37
YJL087C	-0.190303		0.49
YEL013W	-0.190273		0.35
YBR132C	-0.190024		0.27
YBL055C	-0.189762		0.71
YPL210C	-0.18975		0.71
YAL029C	-0.189683		0.89
YBR029C	-0.189595		0.26
YCR088W	-0.189543		0.72
YGR137W	-0.18944		0.37
YOR159C	-0.188806		0.56
YPL276W	-0.188625		0.11
YHR097C	-0.188608		0.69
YKL068W	-0.188446		0.5
YDR421W	-0.188205		0.43
YIL161W	-0.188172		0.48
YFR009W	-0.187972		0.94
YPL156C	-0.187818		0.79
YPL217C	-0.187708		0.67
YJR070C	-0.18752		0.93
YER118C	-0.187384		1.15
YIL126W	-0.187204		0.95
YGL002W	-0.186702		0.56
YML018C	-0.186309		0.19
YOR089C	-0.186119		0.89
YPR126C	-0.186057		0.18
YLL008W	-0.186017		0.42
YGR166W	-0.185902		0.61
YGR054W	-0.185656		0.93
YLR137W	-0.185606		0.37
YJL197W	-0.185218		0.6
YDR301W	-0.185127		0.46
YOR396W	-0.184917		0.05
YOL069W	-0.184877		0.36
YML030W	-0.184817		1.06
YDR456W	-0.184238		1.05
YBR286W	-0.183997		0.39
YMR091C	-0.183627		0.7
YAL022C	-0.183327		0.9
YLR342W	-0.18331		1.06
YHR119W	-0.183218		0.71
snR19	-0.183179		0.1
YPL010W	-0.183177		0.64
YJR061W	-0.183012		0.39
YOR142W	-0.182939		0.59
YER119C-A	-0.182932		0.04
YKR071C	-0.182854		1.08
YER044C	-0.182681		0.62
YFL041W-A	-0.182624		0.17
YIL020C	-0.182319		0.44
YJL194W	-0.182277		0.18
YBR004C	-0.182261		0.43
YPR173C	-0.182036		0.53
YLR107W	-0.181942		0.38
YNL002C	-0.181837		0.35
YHL010C	-0.181708		0.37
YLR299W	-0.181638		0.92
YJR011C	-0.181636		0.23
YNL268W	-0.181417		0.45
YMR231W	-0.181176		0.66
YLR175W	-0.180905		0.72
YGR217W	-0.180833		0.62
YOR269W	-0.180819		0.29
YDL107W	-0.180595		0.29
YAL059W	-0.180583		0.27
YNL278W	-0.180526		0.65
YHR070W	-0.180514		0.3
YML060W	-0.180276		0.39
YMR291W	-0.180167		0.6
YJL025W	-0.180023		0.26
YDR274C	-0.18002		0.09
YMR193C-A	-0.179668		0.12
YMR149W	-0.179532		1.06
YER072W	-0.179341		0.95
YOR375C	-0.179256		1.11
YAL036C	-0.17882		0.4
YJR063W	-0.178743		0.39
YLR129W	-0.178615		0.4
YMR109W	-0.178592		0.81
YDL074C	-0.178532		0.66
YLR122C	-0.178135		0.09
YGL068W	-0.177892		0.22
YDR083W	-0.177869		0.46
YGR083C	-0.177591		0.7
YNL266W	-0.17748		0.09
YPL118W	-0.177338		1.05
YML108W	-0.177298		0.32
YIL071W-A	-0.17637		0.09
YMR315W	-0.176292		0.39
YDR249C	-0.176273		0.21
YKL014C	-0.176058		0.75
YML111W	-0.176026		0.56
YJL154C	-0.175948		0.61
YDR245W	-0.175927		0.93
YGR074W	-0.175875		0.15
YLR134W	-0.175813		0.26
YBR182C-A	-0.175722		0.04
YLR256W	-0.175697		0.8
YGR068C	-0.175233		0.34
YER159C	-0.1752		0.73
YLR053C	-0.175147		0.1
YIL016W	-0.175101		0.61
YNL213C	-0.17509		0.5
YJL168C	-0.175056		0.32
YPL183C	-0.175054		0.38
YOR145C	-0.175017		0.27
YMR099C	-0.174255		0.43
YLR411W	-0.174254		0.19
YPL012W	-0.174223		0.41
YMR156C	-0.174043		0.24
YDR217C	-0.174008		0.6
YNR054C	-0.174004		0.54
YOR034C-A	-0.173961		0.1
YCR073C	-0.173917		0.67
YGR095C	-0.173617		0.41
YLR306W	-0.173532		0.29
YPL063W	-0.173523		1.12
YFL017W-A	-0.173499		0.29
YOR344C	-0.173419		0.29
YNR025C	-0.173286		0.12
YER006W	-0.173002		0.56
YPL108W	-0.172956		0.28
YOR390W	-0.172846		0.14
YNL191W	-0.172785		0.33
YDR093W	-0.172646		0.64
YAL028W	-0.172634		0.14
YGL111W	-0.172524		0.48
YNL056W	-0.17237		0.49
YBR239C	-0.172237		0.26
YHR209W	-0.171932		0.66
snR42	-0.171921		0.07
YMR261C	-0.171879		0.64
YBR205W	-0.171864		0.28
YKR104W	-0.171853		0.19
YPL193W	-0.171808		0.6
YJL097W	-0.171776		0.75
YLL004W	-0.171746		0.17
YKL061W	-0.17171		0.4
YDL153C	-0.171343		0.36
YDR364C	-0.171274		0.45
YIL019W	-0.17114		0.18
YOR317W	-0.171099		0.43
YJR097W	-0.170614		0.14
YLR244C	-0.170475		0.73
YDL201W	-0.170358		0.33
YLR246W	-0.170179		0.48
YLL036C	-0.170172		0.81
YKL009W	-0.170065		0.41
YDR089W	-0.169783		0.46
YMR304W	-0.169569		0.38
YKL073W	-0.169521		0.65
YLR361C-A	-0.169423		0.33
YGR008C	-0.169386		0.21
YCR024C	-0.169172		0.29
YOR014W	-0.169043		0.6
YOL094C	-0.168815		0.43
YNL232W	-0.168778		0.43
YER067W	-0.168766		0.06
YJL124C	-0.168734		0.86
YIL134C-A	-0.1683		0.03
YBR041W	-0.167904		0.3
YCR010C	-0.167784		0.09
YBR162C	-0.167739		0.51
YOR062C	-0.167546		0.26
YDR375C	-0.167526		0.26
YHR179W	-0.167283		0.06
YLR237W	-0.16726		0.34
YLR065C	-0.167202		0.6
YMR016C	-0.167157		0.29
YBL061C	-0.166958		0.36
YKL033W-A	-0.166856		0.56
YCL031C	-0.166757		0.81
YGR011W	-0.166619		0.13
YBR149W	-0.16658		0.32
YER048W-A	-0.166512		0.83
YMR054W	-0.166344		0.5
YMR262W	-0.166309		0.28
YNL091W	-0.166084		0.25
YDR451C	-0.166012		0.28
YIL021W	-0.165842		0.59
YOR056C	-0.165706		0.43
YEL050W-A	-0.165624		0.15
YLR036C	-0.165483		0.33
YJR124C	-0.165385		0.44
YNR062C	-0.165329		0.11
YDR087C	-0.165078		0.35
YER038C	-0.164849		0.21
YCL017C	-0.164491		1.1
YBL086C	-0.16443		0.42
YLR265C	-0.164374		0.46
YMR270C	-0.164291		0.51
YBR017C	-0.16401		1.03
YPL232W	-0.163955		1.15
YML058W	-0.163871		0.64
YGL116W	-0.163839		0.6
YMR265C	-0.163449		0.39
YPR110C	-0.163348		0.84
YOR033C	-0.163335		0.41
YJR010C-A	-0.163317		0.29
YNL029C	-0.16299		0.31
YDR320C	-0.162921		0.36
YBR283C	-0.162866		0.69
YNL113W	-0.162658		0.26
YFR032C-B	-0.162352		0.07
YIL076W	-0.162187		0.65
YNR012W	-0.162016		0.39
YLR298C	-0.16197		0.42
YML072C	-0.161467		0.66
YCR008W	-0.161453		0.83
YAL024C	-0.161371		0.44
YDR190C	-0.161311		0.84
YLR034C	-0.161292		0.29
YNL185C	-0.161227		0.18
YML071C	-0.161073		0.51
YER048C	-0.160927		0.99
YPL094C	-0.160836		1.25
YDR243C	-0.160733		0.31
YBR295W	-0.160459		0.21
YPL267W	-0.160453		0.22
YOL088C	-0.160441		0.39
YFL062W	-0.16027		0.08
YOR206W	-0.160166		0.45
YEL022W	-0.160131		0.55
YBR257W	-0.160046		0.32
YDR023W	-0.159799		1.06
tL(CAA)C	-0.159442		0.38
YDR219C	-0.159425		0.42
YPR072W	-0.159303		0.67
YJL101C	-0.159248		0.27
YMR266W	-0.158705		0.16
YKL179C	-0.158598		0.6
YML035C	-0.158485		0.44
YDL213C	-0.158343		0.44
YGR071C	-0.158123		0.26
YBL059C-A	-0.158056		0.48
YHR151C	-0.158032		0.31
YMR032W	-0.157909		0.42
YMR124W	-0.157797		0.63
YBR196C-A	-0.157632		0.08
YLR189C	-0.157613		0.51
YGR081C	-0.157541		0.46
YOL097C	-0.157531		0.51
YGL092W	-0.157492		0.47
YGR102C	-0.157217		0.41
YPR091C	-0.157196		0.6
YPL085W	-0.156708		0.5
YDR052C	-0.156696		0.39
YKR059W	-0.156589		0.62
YER086W	-0.156585		0.51
YGR030C	-0.156464		0.42
YHL006W-A	-0.156351		0.06
YDR354W	-0.156124		0.32
YGR020C	-0.156028		0.55
RUF20	-0.156021		0.18
YNR075C-A	-0.155595		0.09
YER164W	-0.155441		0.62
YOL101C	-0.155187		0.17
YJL044C	-0.155099		0.64
YLR163C	-0.154977		0.91
YNL245C	-0.154227		0.33
YLR059C	-0.15422		0.64
YBR005W	-0.153702		0.39
YDR389W	-0.153234		0.38
YNL081C	-0.153222		0.26
YGR090W	-0.153013		0.41
YER166W	-0.152816		0.61
YLR130C	-0.152745		0.3
YGL151W	-0.152737		0.46
YBL107C	-0.152376		0.46
YJR111C	-0.152033		0.26
YDR132C	-0.152006		0.18
YML110C	-0.151692		0.3
YIL095W	-0.151479		0.5
YDR045C	-0.151156		0.48
YDR078C	-0.151149		0.19
YMR145C	-0.151111		0.57
YOR012W	-0.15106		0.08
YAL044W-A	-0.150939		0.11
YGL247W	-0.150924		0.27
YKR061W	-0.150839		0.29
YDR185C	-0.15083		0.23
YIL147C	-0.150739		0.63
YLR420W	-0.150505		0.6
YDR063W	-0.150456		0.38
YML104C	-0.150433		0.38
YMR074C	-0.150367		0.53
YGR167W	-0.149724		0.62
YDL076C	-0.14971		0.39
YLR186W	-0.149663		0.42
YLR055C	-0.14957		0.31
YDR302W	-0.149548		0.23
YOL077C	-0.149297		0.68
YCL038C	-0.149093		0.46
YGR125W	-0.14897		0.42
YPR010C	-0.148652		0.31
YGL019W	-0.148597		0.73
YNL264C	-0.148519		0.41
YOR099W	-0.148423		0.69
YER037W	-0.148195		0.43
YGR230W	-0.148004		0.72
YNL122C	-0.147992		0.27
YOR272W	-0.14797		0.32
YER022W	-0.147839		0.29
YDL045C	-0.147776		0.51
YML121W	-0.147461		0.39
YOL031C	-0.147415		0.37
YHR146W	-0.147411		0.39
YOR104W	-0.14713		0.18
YHR036W	-0.147085		0.22
YPR070W	-0.147046		0.38
YLR207W	-0.146967		0.42
YEL038W	-0.146928		0.46
YLR086W	-0.146872		0.37
YBL106C	-0.14682		0.27
YDL243C	-0.146753		0.21
YFR030W	-0.146749		0.5
YDR371W	-0.146641		0.25
YNL010W	-0.146594		0.4
YDR225W	-0.146431		0.21
YNL146W	-0.146107		0.18
YER141W	-0.146068		0.37
YBR001C	-0.145893		0.42
YDR376W	-0.145846		0.42
YOL131W	-0.145762		0.04
YGR258C	-0.145713		0.37
YPL052W	-0.145638		0.26
YHL004W	-0.145487		0.25
YNL290W	-0.145486		0.64
YPR161C	-0.145369		0.34
YGR021W	-0.14523		0.18
YOR021C	-0.145013		0.53
YER045C	-0.14479		0.31
YDR404C	-0.14468		0.42
YML038C	-0.144586		0.44
YER002W	-0.144538		0.13
YLR268W	-0.144516		0.58
YDR409W	-0.144423		0.36
YPL189W	-0.144362		0.11
YHR118C	-0.144289		0.31
YKL106W	-0.144139		0.21
YFR042W	-0.143834		0.32
YKL057C	-0.143611		0.65
YNR013C	-0.142748		0.54
YDL095W	-0.142339		0.19
YOR232W	-0.142062		0.7
YNL204C	-0.141876		0.14
YFR031C-A	-0.141802		0.55
YDR283C	-0.14171		0.45
YFR048W	-0.141646		0.49
YOR032C	-0.141404		0.11
YOR324C	-0.141351		0.38
YGL176C	-0.141102		0.29
YMR044W	-0.141077		0.45
YDL060W	-0.141066		0.31
YGL200C	-0.140999		0.73
YNR026C	-0.140598		0.35
YJR098C	-0.140475		0.32
YJR007W	-0.14045		0.75
YBL063W	-0.140409		0.24
YPR067W	-0.140039		0.36
YDR418W	-0.139966		0.51
YPL242C	-0.1398		0.48
YNL152W	-0.139645		0.34
YKL105C	-0.139557		0.25
YBL024W	-0.139423		0.18
YDR465C	-0.139326		0.34
YOR144C	-0.139206		0.27
YOR281C	-0.139071		0.42
YGL155W	-0.139056		0.36
YDR344C	-0.139008		0.04
YJL160C	-0.138914		0.1
YOR103C	-0.138812		0.08
YLL015W	-0.138682		0.58
YPL147W	-0.13855		0.18
YNL119W	-0.138462		0.22
YOR370C	-0.138382		0.52
YNR029C	-0.137931		0.45
YIL091C	-0.1378		0.31
YIL067C	-0.137783		0.36
YJR107W	-0.137708		0.24
YPR078C	-0.137628		0.12
YHR049W	-0.137537		0.12
YLR229C	-0.137246		0.51
YFL021W	-0.13705		0.26
YGL253W	-0.137046		0.25
YDR287W	-0.137046		0.36
YKR095W	-0.137039		0.34
YNL207W	-0.136948		0.29
YKR052C	-0.136898		0.14
YOR243C	-0.136581		0.44
YHR069C	-0.136493		0.23
YGL238W	-0.136473		0.52
YDR348C	-0.136459		0.55
YKL083W	-0.136418		0.03
YKR065C	-0.136406		0.62
YGR283C	-0.136401		0.41
YIL074C	-0.136348		0.4
YEL027W	-0.136141		0.56
YBR097W	-0.135916		0.25
YDL129W	-0.135575		0.18
YJR005W	-0.135483		0.25
YIR021W	-0.135311		0.1
YJR003C	-0.135291		0.3
YJL133C-A	-0.135101		0.05
YBR143C	-0.134957		0.43
YJL011C	-0.13468		0.21
YLR087C	-0.134523		0.38
YGL255W	-0.134428		0.2
YJL072C	-0.134417		0.21
YPR100W	-0.13428		0.19
YML065W	-0.134214		0.35
YML080W	-0.134136		0.25
YDR100W	-0.134039		0.29
YOR098C	-0.133905		0.65
YPL141C	-0.13374		0.21
YBL033C	-0.133564		0.28
YDR414C	-0.133397		0.27
YBR095C	-0.133364		0.34
YKR072C	-0.133268		0.45
YAL030W	-0.133169		0.32
YPL165C	-0.133131		0.24
YER007C-A	-0.13312		0.44
YKL139W	-0.133091		0.4
YKL040C	-0.132915		0.27
YGL201C	-0.132878		0.51
YHR040W	-0.132856		0.3
YGL103W	-0.132839		0.11
YGR280C	-0.132816		0.15
YDR412W	-0.132798		0.12
YIL173W	-0.132774		0.1
YCR017C	-0.132763		0.44
YPR167C	-0.132726		0.2
YMR237W	-0.132624		0.43
YDR319C	-0.132493		0.22
YBR078W	-0.132455		0.47
YDR276C	-0.132294		0.52
YOR194C	-0.132141		0.81
YMR210W	-0.132131		0.39
YLR414C	-0.132064		0.35
YAL013W	-0.131869		0.33
YNL231C	-0.131711		0.26
YOR048C	-0.131705		0.42
YNL273W	-0.131674		0.32
YMR304C-A	-0.131633		0.13
YOL115W	-0.131611		0.21
YPL046C	-0.131595		0.2
YCR066W	-0.131589		0.25
YNL229C	-0.131488		0.68
YOR123C	-0.131392		0.31
YNL154C	-0.131353		0.28
YIR016W	-0.131176		0.25
YPL135W	-0.131129		0.31
YPL042C	-0.130941		0.24
YLR033W	-0.130919		0.35
YBR107C	-0.130787		0.24
YPL064C	-0.130533		0.31
YCR084C	-0.130508		0.52
YLR457C	-0.130448		0.23
YGL097W	-0.130124		0.3
YBR148W	-0.130065		0.14
YKR044W	-0.13002		0.39
YNL003C	-0.129842		0.29
YPL040C	-0.129715		0.27
YLR461W	-0.129707		0.04
YHR003C	-0.129612		0.21
YLR435W	-0.129536		0.25
YNR017W	-0.129434		0.32
YGL083W	-0.128964		0.29
snR62	-0.128943		0.04
YPL020C	-0.128932		0.37
YNL076W	-0.128857		0.44
YBL031W	-0.128844		0.17
YJR074W	-0.128512		0.3
YGL173C	-0.128148		0.51
YNR030W	-0.128085		0.26
YKL063C	-0.128029		0.3
YPL048W	-0.127925		0.65
YOR109W	-0.127812		0.47
YDR337W	-0.127751		0.18
YER053C	-0.127696		0.19
YER188W	-0.127607		0.11
YBR059C	-0.127572		0.39
YOR125C	-0.127568		0.29
YER155C	-0.127527		0.31
YBL039W-B	-0.127506		0.24
YBR233W	-0.12749		0.31
YDR446W	-0.127435		0.04
YNL106C	-0.127409		0.28
YGL171W	-0.127395		0.27
YGL224C	-0.127349		0.29
YOR132W	-0.127292		0.33
YKL091C	-0.127218		0.27
YCL051W	-0.126833		0.31
snR31	-0.126564		0.08
YBR187W	-0.126352		0.36
YDR251W	-0.126331		0.4
YOL143C	-0.126257		0.48
YNR022C	-0.126237		0.25
YJL062W-A	-0.126199		0.16
YNL024C-A	-0.126149		0.37
YHL023C	-0.126094		0.26
YGL213C	-0.126006		0.18
YMR219W	-0.125987		0.37
YLR352W	-0.125848		0.33
YGL007C-A	-0.125759		0.03
YGL237C	-0.125175		0.32
YDR315C	-0.125108		0.14
YIL159W	-0.125037		0.15
YLR222C	-0.124859		0.27
YGL062W	-0.124691		0.3
YFL045C	-0.124677		0.51
YGR086C	-0.12445		0.33
YDR482C	-0.124411		0.19
YBL088C	-0.124361		0.3
YHR144C	-0.12412		0.23
YBR191W-A	-0.124062		0.06
YMR157C	-0.124052		0.16
YPR019W	-0.123781		0.31
YDR117C	-0.12373		0.36
YNR047W	-0.123676		0.25
YPR047W	-0.123649		0.19
YDR284C	-0.123638		0.25
YBR106W	-0.123558		0.63
YDR464W	-0.12352		0.33
YLL051C	-0.123486		0.2
YEL048C	-0.123436		0.11
YEL017W	-0.123328		0.31
YKL092C	-0.123164		0.18
YGL202W	-0.122965		0.51
YIR022W	-0.122785		0.43
YOR204W	-0.122772		0.08
YPL203W	-0.12242		0.25
YLR410W	-0.122407		0.54
YNL132W	-0.122342		0.25
YNL079C	-0.121989		0.63
YGL016W	-0.121778		0.25
YNL206C	-0.121765		0.29
YJR151C	-0.121272		0.18
YNL258C	-0.121228		0.22
YBR245C	-0.121184		0.42
YMR238W	-0.121166		0.45
YDR006C	-0.121052		0.26
YOR069W	-0.120967		0.38
YJL128C	-0.120937		0.32
YDR264C	-0.120766		0.21
YDR122W	-0.120755		0.44
YLR397C	-0.120664		0.42
YHR042W	-0.120607		0.56
YPR016C	-0.120596		0.39
YJL151C	-0.120567		0.26
YPL023C	-0.120467		0.55
YMR294W-A	-0.120418		0.1
YBL025W	-0.120292		0.13
YBR130C	-0.120118		0.36
YHL007C	-0.120096		0.56
YJR065C	-0.120076		0.44
YOR274W	-0.119981		0.27
YIR032C	-0.119881		0.12
YLR363C	-0.119826		0.19
YHR065C	-0.119759		0.31
YDR460W	-0.119608		0.34
YER114C	-0.119602		0.45
YIL004C	-0.119498		0.33
YGR024C	-0.119257		0.36
YKL151C	-0.118839		0.29
YPR162C	-0.118717		0.19
YOL073C	-0.118618		0.31
YPL087W	-0.118617		0.25
YDL058W	-0.118578		0.27
YHR110W	-0.118491		0.31
YER087C-B	-0.118235		0.36
YLR276C	-0.118223		0.29
YGR009C	-0.118097		0.34
YDR335W	-0.118042		0.57
YLR181C	-0.117987		0.22
YOR334W	-0.117791		0.13
YHR164C	-0.117754		0.32
YPL248C	-0.117592		0.23
YKL003C	-0.117576		0.15
YLR459W	-0.117518		0.25
YLR406C	-0.117509		0.47
YBL001C	-0.117499		0.26
YMR279C	-0.11747		0.14
YMR103C	-0.117469		0.18
YEL026W	-0.117397		0.11
YER180C-A	-0.117305		0.07
YGR278W	-0.11722		0.16
YDL188C	-0.11704		0.31
YDR466W	-0.116997		0.27
YGL129C	-0.116938		0.22
YOR085W	-0.116914		0.29
YML055W	-0.116691		0.23
YNL292W	-0.116552		0.35
YAL007C	-0.116524		0.33
YOR279C	-0.116447		0.27
YLR316C	-0.116284		0.22
YOL114C	-0.11605		0.09
YKL127W	-0.116036		0.25
YJR032W	-0.116035		0.17
YBR192W	-0.116015		0.17
YCL014W	-0.115971		0.39
YKL035W	-0.115946		0.13
YIL084C	-0.115689		0.1
YIR011C	-0.115683		0.26
YNL272C	-0.115551		0.23
YMR234W	-0.115536		0.29
YJR039W	-0.115378		0.2
YPR086W	-0.115331		0.26
YNL137C	-0.115287		0.27
YPL179W	-0.115274		0.33
YPL129W	-0.115082		0.42
YOR017W	-0.114986		0.39
YGL198W	-0.114874		0.18
YIR023W	-0.114724		0.21
YKL108W	-0.1146		0.15
YDL202W	-0.114577		0.34
YKL018C-A	-0.114506		0.16
YHR073W	-0.114488		0.46
YDR049W	-0.11431		0.29
YHR126C	-0.113911		0.02
YLR230W	-0.11372		0.14
YLR293C	-0.113715		0.53
YNL225C	-0.113508		0.29
YGL206C	-0.113493		0.5
YJL110C	-0.113457		0.2
YER083C	-0.113328		0.43
YHR148W	-0.113211		0.2
YDR469W	-0.113197		0.15
YPR095C	-0.112869		0.31
YJL129C	-0.112792		0.37
YOL021C	-0.112685		0.56
YER120W	-0.11266		0.59
YOR241W	-0.112607		0.25
YHR050W	-0.112443		0.17
YBR159W	-0.112392		0.42
YDR138W	-0.112377		0.11
YLR262C	-0.112262		0.13
YGL006W	-0.112067		0.34
YBR070C	-0.112018		0.24
YBR201W	-0.111902		0.18
YDR013W	-0.111751		0.19
YGR128C	-0.111623		0.19
YDR483W	-0.111589		0.48
YDR467C	-0.11156		0.07
YGR122W	-0.111482		0.17
YHR185C	-0.111403		0.03
YLR016C	-0.111371		0.21
YPL211W	-0.111222		0.3
YHR183W	-0.11096		0.11
YGR152C	-0.110888		0.14
YLR409C	-0.110374		0.27
YHR142W	-0.110318		0.49
YDR067C	-0.110261		0.18
YEL036C	-0.110231		0.38
YOR329C	-0.110125		0.52
YER047C	-0.110123		0.25
YGR007W	-0.110122		0.32
YGL054C	-0.110007		0.38
YJL029C	-0.109883		0.23
YDR026C	-0.1098		0.26
YOR209C	-0.10965		0.37
YGL140C	-0.109282		0.3
YJR031C	-0.109137		0.26
YBR096W	-0.109082		0.37
YHR214W-A	-0.109059		0.08
YLR046C	-0.109056		0.17
YIL088C	-0.108808		0.31
YML096W	-0.108762		0.31
snR38	-0.108733		0.03
YOR034C	-0.108726		0.25
YML062C	-0.108689		0.26
YDL030W	-0.108545		0.21
YOR257W	-0.108343		0.2
YGR285C	-0.108107		0.62
YLR407W	-0.108092		0.09
YNL218W	-0.107859		0.23
YHR071W	-0.107696		0.12
YOR180C	-0.107506		0.11
YLR192C	-0.107424		0.29
YDR472W	-0.107208		0.22
YML066C	-0.107153		0.08
YDR395W	-0.107147		0.25
YER154W	-0.107074		0.31
YDR020C	-0.106972		0.18
YDL155W	-0.106908		0.36
YJL039C	-0.106815		0.25
YJR017C	-0.106812		0.35
YCR024C-B	-0.106775		0.26
YPL032C	-0.106773		0.29
YKL206C	-0.106537		0.26
YOR297C	-0.106401		0.24
YMR030W-A	-0.106306		0.04
YOR267C	-0.106244		0.4
YOL027C	-0.106176		0.47
YNL244C	-0.106135		0.16
YCR033W	-0.106107		0.43
YNL001W	-0.106057		0.2
YNL288W	-0.105688		0.28
YKR090W	-0.105662		0.29
YPL173W	-0.105499		0.14
YGR227W	-0.105419		0.22
YML057W	-0.105407		0.27
YLR066W	-0.105342		0.24
YJR083C	-0.105302		0.23
YGR274C	-0.10509		0.18
YJL176C	-0.104971		0.24
YML106W	-0.104946		0.32
YGL106W	-0.104941		0.38
YOR158W	-0.104755		0.19
YIL005W	-0.104734		0.19
YLR347C	-0.104523		0.25
YMR190C	-0.104469		0.19
YJL140W	-0.104461		0.39
YFL027C	-0.104447		0.19
YLR305C	-0.104368		0.27
YGL115W	-0.104368		0.29
YML017W	-0.104203		0.13
YHL003C	-0.104178		0.16
YMR126C	-0.104137		0.13
YMR200W	-0.104057		0.51
YOR306C	-0.103831		0.09
YNL031C	-0.103765		0.24
YIL142W	-0.103713		0.48
YDL135C	-0.103703		0.29
YLR455W	-0.103701		0.21
YGR223C	-0.103419		0.27
YDL049C	-0.103323		0.09
YPR198W	-0.103105		0.19
YOL018C	-0.103058		0.3
YBL023C	-0.102996		0.3
YDR300C	-0.102894		0.33
YPR172W	-0.10276		0.17
YDR372C	-0.102653		0.43
YMR252C	-0.102389		0.14
YMR065W	-0.102327		0.11
YDR039C	-0.102223		0.11
YJR067C	-0.102072		0.1
YML117W	-0.101972		0.22
YGR116W	-0.10193		0.21
YKL167C	-0.101765		0.14
YOR001W	-0.10166		0.21
YLL012W	-0.101587		0.07
YFR012W-A	-0.101458		0.03
YPR144C	-0.101376		0.16
YIL133C	-0.101356		0.6
YBR022W	-0.101342		0.17
YER023W	-0.101141		0.24
YDR159W	-0.101125		0.3
YML097C	-0.101035		0.21
YNL050C	-0.100975		0.18
YLL021W	-0.100968		0.16
YCR044C	-0.100918		0.18
YCR034W	-0.100653		0.43
YDL017W	-0.100294		0.15
YMR225C	-0.100166		0.15
YPR043W	-0.100154		0.03
YML114C	-0.0999142		0.28
YHR195W	-0.0998579		0.28
YMR083W	-0.0997096		0.24
YBR167C	-0.0996572		0.18
YAR008W	-0.0995917		0.18
YCR085W	-0.0994155		0.02
YPL218W	-0.0993831		0.39
YPL200W	-0.0993094		0.04
snR191	-0.098842		0.03
YOR342C	-0.0988246		0.19
YIL009W	-0.0987946		0.18
YDL018C	-0.0986357		0.13
YDR486C	-0.0985508		0.26
YGL070C	-0.0984834		0.17
YGL035C	-0.0983514		0.11
YMR235C	-0.0982881		0.41
YNL044W	-0.0981798		0.12
YPR165W	-0.0979061		0.28
YDR363W	-0.0978078		0.12
YER148W	-0.0976383		0.14
YBR076W	-0.0974539		0.05
YDL194W	-0.0972297		0.16
YOR284W	-0.0972081		0.1
YDR346C	-0.0971155		0.13
YCL011C	-0.0970781		0.39
YNL088W	-0.0970087		0.26
YLR419W	-0.0968663		0.3
snR44	-0.0968356		0.11
YPL115C	-0.0968174		0.19
YDR429C	-0.0968043		0.29
YJR140C	-0.0967367		0.19
YJR068W	-0.0966433		0.27
YJR149W	-0.096596		0.17
YLR336C	-0.096558		0.2
YMR267W	-0.0965139		0.26
YCR022C	-0.0964951		0.03
YNR009W	-0.0964641		0.12
[truncated: 4,113 more rows]

## Sheet: Fig 2D
Fig 2D. Upregulated genes relative to G2/M arrested WT cells
G2: G2/M; 1G: G2/M + 1 hr DSB induction
R30: rad30Δ
	WT_G2	WT_1G	R30_G2	R30_1G
YBR018C	0	8.88804	-0.40659	9.05738
YBR019C	0	8.65665	-0.13732	8.73711
YLR081W	0	8.34147	-0.232977	8.50634
YBR020W		7.87126	-0.151019	7.93642
YDL227C		6.82874	-0.068723	6.71788
YFL008W		4.95101	-0.233178	4.4806
YDR010C		4.62192	0.458153	4.48351
YEL057C		3.67262	0.38402	4.25709
YDR009W		3.4107	-0.0955937	3.90144
YGR204W		2.83376	-0.278873	2.86484
YOR120W		2.7794	-0.237219	3.30078
YOR121C		2.64613	0.265503	2.47839
YER103W		2.26954	-0.504567	1.05564
YPL066W		2.1719	0.0869801	2.52152
YBR116C		2.16746	-2.49346	0.00794228
YPL223C		2.08959	-0.262895	1.37189
YML051W		2.07324	-0.0246461	2.19051
YGR142W		2.03337	-0.352784	0.943969
YMR175W		2.02296	-0.363924	1.98102
YPL067C		2.00885	0.361715	2.60781
YMR107W		2.00222	-0.71162	0.80588
YBR072W		1.82954	-1.09986	0.622725
YBR021W		1.75437	0.352806	1.69529
YJL144W		1.73804	0.0367239	1.21245
YER150W		1.71336	-0.167214	0.482299
YDR171W		1.65822	-0.293019	0.985182
YBR169C		1.6258	0.172737	1.09582
YDR374C		1.5984	-0.382352	0.169923
YDR008C		1.56512	-0.566157	1.73627
YNR069C		1.55849	0.610283	1.94575
YPL250C		1.5335	-0.0380364	0.796325
YCR010C		1.52738	0.647448	0.479664
YFL014W		1.49319	-1.02983	0.361323
YJL157C		1.47705	0.275217	2.1289
YPL240C		1.44377	-0.14577	1.02267
YKL153W		1.44098	0.420701	1.33637
YER137C		1.43744	1.41586	1.80206
YLR164W		1.42091	-0.662387	0.0942852
YDR215C		1.41607	0.606136	0.6612
YCR021C		1.41102	-0.239266	1.09679
YKL086W		1.39791	-0.0728407	1.12939
YHR087W		1.37569	-1.02743	0.749681
YMR174C		1.33419	-0.718002	0.779054
YAL005C		1.31285	0.0152458	1.02326
YDR258C		1.31253	0.0901656	1.23081
YPL280W		1.30314	-0.142702	0.0181299
YCL048W-A		1.29508	0.163869	0.565182
YMR105C		1.29453	-0.153762	1.07662
YBL075C		1.29413	0.0236781	0.368546
YNR068C		1.25496	0.470799	1.50687
YGR236C		1.23853	-0.194058	0.740838
YDR070C		1.21671	-0.702056	0.24864
YJL116C		1.20932	-1.10122	0.747723
YOL052C-A		1.2006	-0.527949	1.04831
YMR169C		1.19437	-0.468157	0.916013
YGR256W		1.19163	-0.623238	0.376037
YCR013C		1.16892	0.476432	1.13416
YHR139C		1.15892	-1.08919	0.240973
RPR1		1.14896	0.492705	0.796876
YMR245W		1.13329	0.783399	1.00769
YML058W-A		1.1297	-0.384473	0.204435
YKR012C		1.11212	-0.200111	0.143555
YIL060W		1.11065	0.419197	-0.161463
YGR088W		1.10943	-0.560765	0.288392
YNL074C		1.08668	-0.0475052	1.25965
YJL045W		1.08278	-1.5651	-1.15781
YLL026W		1.06416	-0.259147	0.641602
YDR154C		1.05696	-0.405415	0.0825912
YOR027W		1.05569	0.347322	0.933274
YLR216C		1.04393	0.165795	0.851907
YMR173W-A		1.03076	-0.338681	0.253679
YER185W		1.00104	-0.276259	0.393202
YOL084W		0.998328	-0.595356	0.552537
YLL020C		0.995432	0.31562	0.336364
YLR152C		0.98825	-0.136174	1.07526
YMR046W-A		0.978089	0.171236	0.358346
YMR186W		0.977749	0.0406601	0.997121
YKL163W		0.968302	1.26225	1.84988
YHR096C		0.96624	-0.371118	0.389289
YJR005C-A		0.95854	-1.08051	-0.281371
YDR536W		0.951465	0.232951	1.64727
YLR142W		0.950244	-1.12619	0.39985
YPR158W		0.948756	0.500429	0.78897
YBR117C		0.943163	-1.359	-0.0257238
YJL088W		0.916937	0.706939	1.16704
YJR095W		0.911674	1.15015	1.84254
YNL171C		0.911442	0.488078	0.0619343
YGL134W		0.909445	-0.0236183	1.11323
YDR034W-B		0.899088	0.0149941	0.503429
YLR307C-A		0.897658	1.16226	1.91224
YPR194C		0.896435	0.467072	2.53148
YAL037C-B		0.891811	0.448718	0.67627
YML083C		0.891772	0.231436	0.71752
YFL030W		0.890962	0.224145	1.07226
YNL077W		0.886456	0.134686	0.41558
YPR145C-A		0.874287	-0.852427	-0.0055907
YAL016C-B		0.867807	0.431053	0.0372552
YPL068C		0.865284	0.112612	0.659075
YOL032W		0.852774	0.130096	0.939883
YLL024C		0.847995	0.0600871	0.731633
YBR054W		0.847321	-0.345105	0.982923
YBR284W		0.841679	-0.855741	0.0339887
YDL020C		0.823885	0.141356	0.653689
YGL184C		0.823496	0.0851754	0.31172
YNL195C		0.811132	-0.806952	-0.22672
YIL066C		0.810557	-0.104279	0.475421
YFL016C		0.810455	0.273146	0.98915
YDR214W		0.81019	-0.0218812	0.496394
YKL065W-A		0.80685	-0.293509	0.378047
YPL119C-A		0.800601	-0.513597	-0.273937
YLR080W		0.796678	-0.0556479	0.831255
YPR007C		0.794983	0.109147	0.818262
YKL202W		0.793662	-0.1187	-0.132556
YML128C		0.791624	-0.919337	-0.0377384
YIL160C		0.788311	0.254491	0.428975
YJR009C		0.786083	0.100346	1.32482
YGR011W		0.783212	0.340719	0.1741
YLR252W		0.779009	-0.328258	-0.137532
YNL093W		0.777872	-0.38174	-0.133049
YKL076C		0.771369	0.605606	0.259864
YMR120C		0.766198	-0.176627	0.365374
YPL106C		0.76619	-0.0312201	0.485725
YGR144W		0.755941	-0.628547	-0.0046551
YOR050C		0.753249	0.456416	0.56776
YNL073W		0.745844	0.470195	1.32165
YGR248W		0.74488	-0.977757	-0.247103
YJR116W		0.743681	-0.161779	0.169208
YLR329W		0.742911	-0.230127	-0.478852
YBR067C		0.740493	0.281644	0.386626
YNR034W-A		0.735274	0.0622348	0.633301
YLR279W		0.716897	0.00202911	0.447598
YLR267W		0.712688	0.165343	0.551638
YGR050C		0.712603	0.205662	0.204548
YEL033W		0.71156	0.266189	0.476988
YER084W		0.703749	0.199519	-0.133009
YLR342W-A		0.7012	0.611302	0.309553
YJL009W		0.698203	-0.151789	-0.373543
YDL021W		0.69817	-0.225218	0.431126
YDR119W-A		0.696364	-0.0031105	0.363873
YGL188C		0.695603	0.375475	0.48616
YMR141C		0.692431	0.148985	0.232637
YDR222W		0.691048	-0.0206802	0.0440875
YOR298W		0.689831	0.205287	0.20172
YGR023W		0.689802	0.285402	0.522137
YGR051C		0.687663	-0.126789	0.111765
YDL223C		0.68596	-0.52282	-0.201224
YPR195C		0.675988	-0.0416515	0.0484673
YOR023C		0.672118	-0.353373	0.0684176
YGR043C		0.664999	-0.823616	-0.0032304
YHR173C		0.664358	0.210366	-0.0306199
YMR251W-A		0.654117	-0.271195	0.460908
YLR311C		0.651216	-0.157483	0.0436946
YJL077C		0.650935	-0.0866557	-0.0028912
YNL117W		0.650349	1.3376	1.37965
YHL036W		0.643748	-0.49637	-0.0808082
YLR327C		0.642944	0.125657	0.526394
YNL007C		0.634138	0.0890155	0.422697
YNR034W		0.631937	-0.411814	0.258899
YBR101C		0.630476	0.181772	0.482494
YPL075W		0.627462	-0.0029982	0.781752
YIL136W		0.624989	0.0686019	0.418201
YJR094C		0.62444	0.00146814	0.109912
YML116W-A		0.620778	0.43794	0.139421
YDR501W		0.620292	0.00192945	0.479636
YDL204W		0.619588	-1.20033	-0.13196
YOR161C		0.619044	0.594462	0.365556
YKL066W		0.614826	0.592882	0.948105
YDL222C		0.611694	-0.902557	0.220661
YDL009C		0.608321	0.285764	-0.0479086
YHR104W		0.604195	-0.0228618	0.271215
YEL039C		0.603415	-0.320238	-0.116527
YJL108C		0.601358	-0.32244	0.448364
YKL152C		0.599832	0.0394338	0.768124
YMR170C		0.598746	0.265599	0.535244
YOR298C-A		0.596406	-0.0589054	0.330103
YOR020C		0.593438	0.429365	0.745838
YOR192C-C		0.591435	0.223786	0.501021
YNL111C		0.588993	0.0825698	0.384409
YKL029C		0.583727	0.447986	1.53936
YNL064C		0.583316	0.025537	0.347871
YDR277C		0.583316	-0.107664	0.427151
YHR130C		0.582942	-0.0238405	0.0416084
YPL153C		0.58094	-0.206258	0.359923
YDR461C-A		0.572311	-0.538338	-0.459139
YNL063W		0.568312	0.103102	0.509146
YMR189W		0.567298	0.519413	1.01976
YAR020C		0.562646	0.188846	0.319234
YHR094C		0.560953	-0.028844	0.468027
YKR009C		0.560043	0.176175	0.701052
YOR203W		0.559631	0.00659219	0.184068
YGL037C		0.558255	-0.0298516	0.506544
YKL107W		0.557715	-0.404774	-0.198261
YGR211W		0.557697	0.114391	0.411426
YHR143W		0.555775	-0.58786	-0.261302
YDR256C		0.555159	0.0384552	0.10416
YJL115W		0.553984	-0.0409495	0.0731294
YIL011W		0.547504	-0.576029	-0.534366
YHR174W		0.54195	0.0569514	0.48589
YPL272C		0.541145	0.246736	0.581844
YBR285W		0.541069	-0.276189	-0.074814
YGR201C		0.540988	-0.109987	0.425489
YPR192W		0.53812	-0.230558	0.911815
YKR046C		0.535614	-0.387374	0.073994
YDR523C		0.534042	0.376452	0.599403
YDR155C		0.531579	-0.371371	0.0310745
YOR007C		0.529191	-0.464109	-0.150122
YGL045W		0.529066	0.0145961	0.226123
YOL103W-B		0.524348	0.418439	0.69793
YBR150C		0.52361	-0.339728	0.0921702
YCL021W-A		0.522176	0.701774	0.641107
YGR146C		0.520335	0.408404	0.892873
YNL239W		0.517988	0.0886246	0.757271
YOL058W		0.514998	0.843323	1.08438
YBR082C		0.514714	0.179943	0.345573
YNL305C		0.513588	-0.0603982	0.519744
YFR027W		0.5126	0.0141184	0.287513
YOL036W		0.510285	-0.284236	0.126791
YJR019C		0.508316	0.144497	0.430425
YLR326W		0.506598	0.198307	0.486415
YOR054C		0.505319	-0.382059	0.226779
YDR092W		0.503403	-0.522602	-0.173768
YJR155W		0.502655	0.0546357	0.258712
YNR067C		0.496214	-0.100083	0.0843924
YBR047W		0.495301	0.0900823	0.616057
YGL036W		0.49379	0.382071	0.468094
YLR109W		0.48942	-0.176736	-0.0164693
YPR151C		0.488305	-0.338143	-0.0070628
YGL042C		0.483943	0.0942579	0.110134
YLR056W		0.4827	0.165004	0.840925
YGL121C		0.48173	-0.366026	0.141234
YOR118W		0.480358	0.00339844	0.386271
YGR192C		0.47895	0.0535758	0.411778
YOL086W-A		0.477476	-0.127776	0.0145061
YNL160W		0.476202	-0.332305	0.692879
YDR273W		0.47579	0.108544	0.0878481
YCL044C		0.475388	-0.17466	-0.101311
YDL022W		0.471646	-0.127775	0.580115
YMR256C		0.471644	0.141006	0.558595
YKR101W		0.470122	0.0193279	0.367439
YOL077W-A		0.469094	0.437437	0.70503
YDR019C		0.468837	-0.086924	0.360954
YDR327W		0.467934	0.253808	0.293667
YPL192C		0.464291	0.164765	0.153233
YGR188C		0.463422	-0.175462	-0.0125481
YGL023C		0.460208	-0.0956845	0.495012
YER096W		0.456936	-0.163865	0.0285661
YBR033W		0.456046	0.328916	0.925704
YDL168W		0.455403	-0.171136	0.156063
YBR045C		0.454364	0.302396	0.440572
YDR480W		0.45319	-0.260053	0.23318
YDR534C		0.450117	0.0126636	0.405228
YDR003W-A		0.446273	0.0858708	0.0226591
YDR173C		0.446004	-0.192752	0.351583
YOR138C		0.445236	-0.0887032	0.627801
YKR053C		0.442772	0.0651015	0.0924134
YFR003C		0.440122	-0.469121	-0.11399
YHR160C		0.438532	0.0808331	0.147611
YMR148W		0.437373	-0.0171016	0.0337805
YOR015W		0.435809	0.308486	0.0247759
YBR241C		0.435142	-0.503846	-0.226205
YPL147W		0.434919	0.351893	0.213344
YPL170W		0.434013	0.00806882	0.288818
YNL014W		0.433185	-0.549152	-0.0470653
YIL055C		0.43027	-0.350485	-0.04472
YPL262W		0.426056	0.413017	0.900184
YGR210C		0.425504	0.0684533	0.228503
YOR119C		0.424685	-0.0044126	0.912116
YCR012W		0.422328	-0.0117467	0.736138
YJL034W		0.420577	0.117873	0.291247
YIL087C		0.419691	-0.0349041	0.130215
YDL195W		0.419322	-0.0134918	0.192782
YOR136W		0.418513	0.264968	0.662633
YCL018W		0.414753	0.326553	0.784621
YBR222C		0.413413	0.376178	0.801326
YDR254W		0.413164	0.0900678	0.102653
YMR103C		0.4125	0.717031	0.599561
YKL096W		0.412474	0.329351	0.76316
YHL028W		0.412287	-0.332426	-0.109489
YFL059W		0.411179	0.24699	0.866831
YPL271W		0.411049	0.171262	0.3909
YER035W		0.409517	-0.257507	-0.203794
YIR036C		0.408719	0.0136598	-0.0447673
YLR381W		0.407	-0.134859	0.0268617
YGR182C		0.406691	0.291506	0.423015
YNL251C		0.405927	0.00994645	0.180097
YLR259C		0.405383	0.476124	0.87061
YHR082C		0.403542	0.0773029	0.214172
YPR152C		0.401523	-0.17087	0.0198519
YJL137C		0.401449	0.0327848	0.498723
YLL027W		0.400238	0.116868	0.501091
YFL021W		0.398603	0.420414	0.283365
YNL333W		0.395963	0.159559	0.709432
YGR049W		0.394404	0.0601742	0.366064
YHR106W		0.393509	0.171399	0.280549
YDR305C		0.391882	0.196002	0.342647
YPL151C		0.389721	0.0345115	0.0842048
YMR087W		0.38622	0.106391	0.0312969
YDL197C		0.385973	-0.204621	0.179087
YEL077C		0.385612	0.151739	0.191154
YIR037W		0.385368	-0.200198	-0.142978
YOR193W		0.383659	0.0267325	0.419771
YNL230C		0.383555	-0.0544504	-0.0739075
YOL017W		0.382281	0.0643719	0.697466
YLR394W		0.379867	0.338235	0.366592
YLR168C		0.377671	0.133979	0.600452
YLR079W		0.372235	-0.182589	0.0273457
YPL196W		0.368109	0.143179	0.190875
YCL057C-A		0.367741	0.375381	0.569857
YGL038C		0.367734	-0.191163	0.0249857
YOR173W		0.367423	-0.431058	-0.185258
YAL034C		0.366301	-0.142013	0.116999
YLL017W		0.365451	0.171012	0.085679
YDL180W		0.364737	0.191308	0.261743
YML081C-A		0.364021	0.253666	0.462101
YKL141W		0.363031	0.30183	0.690995
YNL006W		0.361215	0.136256	0.407973
YDR059C		0.360896	-0.540076	-0.232343
YKL067W		0.360688	0.521618	1.03288
YHR008C		0.359627	0.174401	0.557784
YBR058C-A		0.359005	-0.114074	0.175173
YLR178C		0.357894	-0.211007	-0.121427
YGL191W		0.357808	0.154236	0.525209
YDR512C		0.357754	-0.0273722	-0.0072302
YMR076C		0.354899	-0.122294	0.042944
YGL174W		0.353858	0.500041	0.23906
YMR114C		0.351853	0.0981192	0.10977
YBR073W		0.351182	-0.292752	-0.0386239
YHR138C		0.351035	-0.957042	-0.651264
YKL050C		0.350744	0.0297944	0.00214325
YPR049C		0.350379	-0.114161	0.0838402
YNL148C		0.34973	-0.583145	-0.177633
YIL116W		0.347808	-0.0607882	0.324183
YBR025C		0.347402	0.170002	0.360925
YAL044C		0.34515	0.0995956	0.451434
YBR173C		0.344904	-0.516089	-0.354995
YNL008C		0.343564	-0.243836	0.0987515
YDL130W-A		0.341904	0.380944	0.510514
YGR209C		0.341235	-0.557011	-0.388336
YBR098W		0.339623	0.141391	0.177045
YDR357C		0.337421	0.288448	0.38745
YEL043W		0.336735	-0.0844883	0.17863
YGL196W		0.336471	0.120202	0.266121
YJR107W		0.336002	0.0243453	-0.113363
YDL149W		0.335363	-0.239716	-0.0403896
YPL164C		0.333708	-0.0164284	0.439391
YOR028C		0.333516	-0.702469	-0.0871045
YMR190C		0.33155	-0.415214	-0.519684
YPR030W		0.329867	-0.0305646	0.338736
YLR247C		0.329607	-0.507107	-0.361258
YLL056C		0.329523	-0.174869	-0.0239457
YOL083W		0.328203	-0.330763	-0.258988
YBR280C		0.328199	-0.328634	-0.159922
YNL097C		0.327768	0.0617406	0.106912
YGR032W		0.327344	-0.615139	-0.378039
YBR026C		0.326493	-0.535272	-0.331223
YGL216W		0.325096	0.0357762	0.00533308
YAL030W		0.322471	-0.033049	-0.166218
YEL023C		0.32115	-0.198768	0.102377
YGR184C		0.319296	-0.16265	-0.226407
YDL054C		0.318309	-0.498039	-0.289683
YJL079C		0.317487	0.316212	0.589673
YJL173C		0.31649	-0.263689	-0.142175
YDL132W		0.315728	-0.226124	-0.269225
YPL256C		0.31296	0.146047	0.434239
YPR025C		0.311374	-0.0199774	-0.0156472
YLL039C		0.311103	-0.250522	-0.0608688
YLR262C-A		0.310202	0.179498	0.283949
YGL136C		0.310122	0.0900559	0.126166
YMR090W		0.309882	-0.229623	-0.0283006
YLR058C		0.309549	0.365246	0.569321
YML049C		0.309194	-0.377717	-0.342188
YGR038C-B		0.30904	0.31634	0.522524
YOR033C		0.308798	0.0311886	-0.132146
YLR038C		0.308735	0.266207	0.45041
YEL021W		0.306508	-0.004794	0.342857
YAL049C		0.306247	-0.0108089	0.150773
YIR034C		0.305105	0.243859	0.350162
YDR359C		0.304588	0.0295394	0.0245203
YOL043C		0.304431	0.102224	0.224309
YGL130W		0.304257	-0.0438414	0.1203
YDR407C		0.302114	-0.0454601	0.0044678
YNL116W		0.301602	-0.188788	0.139917
YJR089W		0.301297	-0.0787935	-0.100136
YOR265W		0.301217	-0.261612	-0.231962
YLR378C		0.300567	0.158189	0.138229
YCL050C		0.298011	0.148644	0.241578
YLR438C-A		0.297446	0.123899	0.137653
YLR356W		0.296749	-0.082423	-0.137179
YEL012W		0.296524	0.292558	0.257368
YDR529C		0.295967	0.148129	0.451586
YPR010C-A		0.295406	0.161013	0.439874
YGR156W		0.293864	-0.170181	-0.0696228
YOR290C		0.293775	-0.0248814	0.0128876
YBR062C		0.292338	-0.864807	-0.439006
YLR199C		0.290081	-0.501414	-0.302764
YLR187W		0.289352	-0.0059922	0.105785
YMR311C		0.288628	-0.0584336	-0.0266068
YML014W		0.288226	0.109223	0.111006
YER010C		0.285784	-0.129607	-0.0237013
YNL281W		0.285321	0.0756266	0.146813
YPL150W		0.284852	-0.168849	0.114415
YMR004W		0.28461	-0.37018	-0.293801
YIL017C		0.282937	-0.243564	-0.143545
YER004W		0.282439	-0.862553	-0.451792
YMR121C		0.28132	0.295337	0.373891
YPR178W		0.280048	-0.273616	-0.190885
YBL029W		0.279997	0.0228808	0.119568
YEL007W		0.27502	-0.0350379	0.152722
YDR313C		0.274918	-0.0679166	0.171708
YOR181W		0.274526	0.0936814	0.159269
YBR255C-A		0.273503	-0.225338	-0.185074
YOR148C		0.272561	0.212366	0.278324
YMR015C		0.272086	-0.0287148	0.47217
YML007W		0.271509	-0.677555	-0.566466
YOR130C		0.271017	0.120552	0.235938
YIR038C		0.268703	0.0440447	0.142139
YDL200C		0.268624	-0.0715893	0.0234195
YNL312W		0.26694	-0.286236	-0.22427
YER018C		0.266914	-0.0805689	0.301351
YJR046W		0.263738	-0.149986	0.172877
YIL153W		0.263469	0.0833087	0.507531
YMR201C		0.261975	-0.0966644	-0.090481
YDL115C		0.260697	-0.282889	-0.237911
YFL029C		0.260346	-0.276761	-0.0563655
YAL002W		0.259136	-0.0598433	0.125901
YML032C		0.258725	-0.781542	-0.572558
YBL113C		0.25728	0.0888093	0.193457
YMR276W		0.255768	-0.658157	-0.434872
YOR064C		0.255412	0.00116057	0.308435
YDR150W		0.254717	-0.0279989	-0.0170545
YDL067C		0.25392	0.126194	0.362063
YDR151C		0.252305	0.0283675	0.12564
YLR395C		0.251938	0.142447	0.463575
YBR085C-A		0.251661	-0.156481	0.11481
YJL166W		0.251338	0.141753	0.422749
YNL094W		0.250408	-0.238312	-0.182716
YIL002C		0.249531	-0.0174039	0.0350191
YPR020W		0.247731	0.370926	0.521697
YNL055C		0.247034	0.32826	0.482387
YOR124C		0.246479	-0.171246	-0.187027
YGR276C		0.243548	-0.391516	-0.324309
YLR398C		0.24233	0.0043939	-0.035482
YLR087C		0.242256	-0.159376	-0.293899
YFL007W		0.235799	-0.582607	-0.470597
YLR287C-A		0.234718	0.00106457	0.0378581
YLR064W		0.233	0.102193	0.0371083
YLR077W		0.229938	0.260873	0.517603
YKL113C		0.228632	-0.0634761	-0.0676442
YJR117W		0.226929	-0.0822994	-0.127421
YJL095W		0.226829	-0.215259	-0.280175
YGR250C		0.224645	0.169081	0.452458
YHR051W		0.223404	0.204752	0.550942
YGR223C		0.223314	-0.157055	-0.260474
YFR033C		0.221924	0.117557	0.285591
YJL121C		0.21876	0.14717	0.322859
YFR018C		0.216728	0.0227083	0.227189
YFL033C		0.21031	0.137203	0.0737655
YDR330W		0.209557	-0.386233	-0.132753
YDL224C		0.207313	-0.28688	-0.270617
YPL207W		0.204182	0.154414	0.479754
YBL066C		0.199958	0.165261	0.253436
YBL058W		0.197292	-0.447916	-0.408399
YKL016C		0.196827	0.0881297	0.293493
YHR072W		0.191482	0.0714391	0.390555
YGR037C		0.185994	-0.481095	-0.569059
YFR050C		0.184915	-0.636531	-0.414024
YGL207W		0.174404	-0.248274	-0.249456
YMR314W		0.165137	-0.607057	-0.554912
YGR135W		0.158801	-0.638451	-0.50125
YOR194C		0.158474	0.0681083	-0.064033
YLL023C		0.158245	-0.110615	-0.0432327
YOL038W		0.149396	-0.678291	-0.562379
YOR259C		0.140339	-0.512699	-0.412945

## Sheet: Fig 2E
Fig 2E. Downregulated genes relative to G2/M arrested WT cells
G2: G2/M; 1G: G2/M + 1 hr DSB induction
R30: rad30Δ
	WT_G2	WT_1G	R30_G2	R30_1G
YKR043C	0	-0.160389	0.0703908	0.0674956
YGR285C	0	-0.163456	0.148726	0.0406185
YBL047C	0	-0.164038	0.10766	-0.14172
YMR116C		-0.173396	0.152716	-0.139971
YHL007C		-0.180096	-0.0038936	-0.12399
YKL181W		-0.181092	0.181529	0.116672
YML085C		-0.181624	-0.176176	-0.160104
YLR335W		-0.188136	-0.0246879	-0.0281245
YNL209W		-0.188721	0.0549424	0.0313629
YEL051W		-0.188724	-0.0133077	-0.104312
YPL048W		-0.189012	0.124754	-0.0031706
YOR046C		-0.191776	0.0274197	0.103992
YOR061W		-0.192278	0.0912611	-0.144186
YDR483W		-0.192732	0.0553372	-0.0562514
YIR004W		-0.197359	0.118469	0.0970426
YHR073W		-0.198439	-0.011071	-0.125559
YOR232W		-0.198645	0.219732	0.07767
YOR122C		-0.20077	-0.0575357	-0.308403
YBR154C		-0.201543	0.159671	-0.102377
YLR048W		-0.202297	0.0673137	0.0342518
YBR234C		-0.203299	0.217239	-0.056272
YOL077C		-0.205386	0.0811285	-0.0681683
YPL235W		-0.207444	0.0336268	-0.0292039
YER048W-A		-0.207896	0.0800023	-0.0865099
YDR190C		-0.211016	0.0835147	-0.0777966
YPR169W		-0.213422	-0.230411	-0.288908
YHR107C		-0.213826	0.129584	0.123789
YCL017C		-0.215226	0.236271	0.0717806
YDR129C		-0.216321	-0.125426	-0.336535
YPL118W		-0.217132	0.491103	0.313765
YGR147C		-0.220015	0.186359	0.297728
YIL109C		-0.224683	0.00057697	-0.0922787
YMR145C		-0.225612	-0.182996	-0.334107
YFR031C-A		-0.225637	0.02544	-0.116362
YLR059C		-0.22739	-0.0772402	-0.23146
YPL082C		-0.228411	-0.117081	-0.434074
YNL125C		-0.229496	0.289049	-0.133079
YBR079C		-0.230792	0.128329	0.0755023
YPL231W		-0.232364	-0.124548	-0.608866
YPL049C		-0.234598	0.30632	-0.12846
YGR157W		-0.234944	-0.468154	-1.18214
YNR029C		-0.23527	0.063589	-0.074342
YNL241C		-0.235618	-0.447975	-0.690082
YKL058W		-0.238101	-0.140641	-0.234436
YOR340C		-0.238706	0.0758774	-0.198397
YMR203W		-0.239593	0.165955	0.151238
YKR059W		-0.23966	0.167747	0.0111585
YPR088C		-0.241126	-0.0421345	-0.030799
YOR361C		-0.24284	0.0955782	-0.0004781
YJR143C		-0.243852	0.20437	0.216228
YJL054W		-0.243865	0.116654	0.0547084
YFR045W		-0.244177	0.139262	0.191713
YPL160W		-0.24449	-0.0622642	-0.0691104
YNL189W		-0.245423	0.0724735	0.00499261
YJL082W		-0.245562	0.003596	-0.409267
YDL014W		-0.24589	-0.0012076	-0.0523797
YDR292C		-0.246894	-0.0159107	-0.0194456
YOR198C		-0.248347	-0.0016436	-0.0373507
YGL049C		-0.249867	0.132111	-0.102842
YPR069C		-0.250176	0.149463	-0.115413
YMR310C		-0.251202	-0.0802222	-0.118653
YOL164W		-0.251653	-0.383989	-0.0631074
YBR084W		-0.251963	0.0731648	-0.162802
YCL031C		-0.253222	0.0639896	-0.102767
YBR078W		-0.253603	-0.0502293	-0.182684
YDL135C		-0.256211	0.131524	0.0278207
YOR341W		-0.256454	0.0147179	-0.0735582
YBR023C		-0.256742	0.269985	0.222645
YPR016C		-0.258459	0.0207701	-0.0998255
YHR065C		-0.2593	0.063355	-0.0564041
YMR318C		-0.260653	-0.121123	-0.337633
YNR017W		-0.262195	0.355826	0.226392
YNL061W		-0.26245	0.0299571	-0.0343764
YJL191W		-0.263064	-0.00458	-0.439789
YJR074W		-0.263354	-0.546826	-0.675338
YLR353W		-0.263451	0.0926638	-0.224446
YHR019C		-0.265236	0.196295	0.231496
YER007C-A		-0.26647	-0.154362	-0.287482
YFR005C		-0.267896	-0.0551379	-0.138859
YCR017C		-0.26829	0.135043	0.00227997
YOR165W		-0.269522	0.0711429	-0.0225178
YDR017C		-0.269607	-0.0741406	-0.27577
YGL143C		-0.269755	0.434844	0.438814
YNL292W		-0.270021	0.00553774	-0.111014
YDR326C		-0.270026	-0.122281	-0.114992
YHR158C		-0.27031	-0.127499	-0.0909069
YGR094W		-0.270372	0.158395	0.149948
YDR477W		-0.271987	0.0353501	-0.01902
YDR073W		-0.272028	0.0373819	-0.166916
YGR185C		-0.273808	0.123898	0.0559579
YGR054W		-0.274946	0.161585	-0.0240714
YLR409C		-0.27592	0.0431896	-0.0671841
YLR083C		-0.276824	-0.0130315	-0.0838539
YOR270C		-0.278579	0.0140057	-0.0174464
YGL082W		-0.279555	0.0811313	-0.0139313
YHR147C		-0.279563	0.543128	0.456095
YNR026C		-0.280513	0.0010311	-0.139567
YMR308C		-0.280887	-0.0052056	-0.0384438
YOR239W		-0.281324	0.102949	0.0683718
YLR175W		-0.281436	0.105242	-0.0756638
YIL123W		-0.282087	0.169792	0.114409
YDR035W		-0.282531	0.215134	0.181286
YNL003C		-0.283717	-0.135766	-0.265608
YDR291W		-0.284598	0.00635681	-0.0636048
YLR022C		-0.284774	-0.127316	-0.209802
YOR342C		-0.284817	0.210193	0.111369
YOL064C		-0.285019	-0.0103338	-0.0703059
YCR034W		-0.285416	0.0969096	-0.0037431
YOR266W		-0.285528	0.107508	0.256444
YNL186W		-0.287623	-0.112717	-0.165524
YDR341C		-0.288098	0.139934	0.160457
YOL033W		-0.288107	0.369353	0.488257
YDR161W		-0.290013	-0.0764907	0.0144422
YDR160W		-0.290066	-0.0851219	-0.0371218
YDR353W		-0.290348	-0.143938	-0.470185
YEL017C-A		-0.291276	-0.0627086	-0.309681
YMR049C		-0.291403	-0.0297568	-0.246557
YDR389W		-0.292967	0.0151634	-0.138071
YDR023W		-0.293722	0.217478	0.0576787
YNL264C		-0.294249	-0.354535	-0.503054
YDL060W		-0.295676	-0.0271509	-0.168217
YDR165W		-0.295789	0.109652	-0.13633
YOR002W		-0.295859	-0.0931433	-0.138311
YHR084W		-0.296264	0.173302	0.170326
YGR081C		-0.296966	0.0626129	-0.0949278
YPR113W		-0.297424	-0.243051	-0.467423
YPR110C		-0.297739	-0.0085572	-0.171905
YDR364C		-0.298418	-0.0712072	-0.242481
YMR131C		-0.298593	0.0097419	-0.203225
YOR014W		-0.299228	0.0616651	-0.107378
YHR198C		-0.299484	0.295128	0.229531
YJL117W		-0.300612	0.235248	-0.0236966
YOR370C		-0.300746	0.10593	-0.0324526
YML123C		-0.301166	-0.128619	-0.127937
YGR281W		-0.303241	-0.159312	-0.958833
YLR452C		-0.303939	0.744491	0.450104
YBR024W		-0.304026	0.372802	0.102233
YIL091C		-0.30448	-0.036506	-0.174306
YGR162W		-0.305117	0.0152245	0.0444189
YDR166C		-0.305418	-0.128121	-0.158637
YMR246W		-0.305435	-0.238061	-0.527634
YLR052W		-0.305608	0.104857	-0.107888
YGR132C		-0.305701	0.0750992	0.0906462
YER037W		-0.30573	0.0693378	-0.0788577
YLR180W		-0.3059	0.0188532	-0.176319
YGL092W		-0.30805	0.201267	0.0437747
YLR120C		-0.308985	-0.0108041	-0.0492471
YLR372W		-0.310664	0.165391	-0.0341933
YGR171C		-0.312595	0.215445	0.416087
YMR291W		-0.313104	-0.232981	-0.413149
YKR079C		-0.313448	0.316308	0.265253
YLR066W		-0.313668	0.102816	-0.0025259
YNL217W		-0.314045	0.562145	0.111259
YBR017C		-0.314522	0.0430584	-0.120952
YPL063W		-0.315183	0.0746723	-0.0988505
YCL004W		-0.315474	-0.0719078	-0.0296459
YKL127W		-0.317124	0.102184	-0.0138519
YOL062C		-0.318103	0.139562	0.188239
YBR203W		-0.318962	0.244252	-0.0370075
YCR052W		-0.320853	0.135787	0.0908103
YDR395W		-0.321348	-0.0015468	-0.108693
YGR103W		-0.322317	0.0326547	-0.0154237
YNL087W		-0.322866	-0.0792909	-0.303109
YOL151W		-0.323631	-1.11651	-1.2055
YLR222C		-0.323934	-0.0601507	-0.185009
YLR163C		-0.324119	0.328962	0.173985
YOL097C		-0.32458	0.208626	0.0510946
YJL187C		-0.324974	-0.240671	-0.111957
YGL167C		-0.325143	-0.10284	-0.116007
YDR037W		-0.325151	-0.017788	-0.0488982
YLR126C		-0.325795	-0.147454	-0.481005
YEL046C		-0.326405	-0.336825	-0.31666
YDL202W		-0.32721	0.40025	0.285672
YBR142W		-0.328841	0.0836012	-0.215365
YER141W		-0.329714	0.222065	0.0759966
YNR016C		-0.329989	-0.437534	-0.766583
YNL030W		-0.330652	-0.153823	-0.385979
YDR496C		-0.330754	0.0684679	-0.200597
YBR004C		-0.330774	0.043463	-0.138798
YPL156C		-0.330841	0.255082	0.0672646
YDR197W		-0.33211	0.29893	0.271855
YNL284C		-0.332453	0.3356	0.334463
YPR024W		-0.332645	-0.343651	-0.132672
YCR054C		-0.33306	0.0188402	-0.0053133
YNL268W		-0.33335	-0.166779	-0.348196
YGL253W		-0.333785	-0.0900222	-0.227069
YDR093W		-0.33438	0.0853821	-0.0872643
YBR061C		-0.334813	-0.0371885	-0.123185
YFR009W		-0.337567	0.0614112	-0.126561
YOR241W		-0.338051	0.0698113	-0.0427957
YGR028W		-0.339086	0.233225	0.201244
YFL004W		-0.339711	0.246901	-0.0897241
YMR305C		-0.340275	0.176311	0.176182
YJR148W		-0.340425	0.0250106	-0.224117
YGL078C		-0.341722	0.137738	-0.0737047
YBL055C		-0.341837	0.0242482	-0.165514
YOR008C		-0.342068	0.0235325	-0.0507656
YDR514C		-0.342175	0.182891	-0.122888
YLL034C		-0.342604	-0.0747564	-0.305016
YFR037C		-0.342712	-0.1719	0.110139
YOR254C		-0.342849	0.00575637	-0.0271358
YDL063C		-0.343511	-0.0172529	-0.299904
YHR148W		-0.345727	-0.0176172	-0.130828
YJL051W		-0.346271	-0.0881768	-0.35909
YBR038W		-0.346705	-0.310573	-0.390028
YLR249W		-0.347526	-0.137254	0.123345
YPR144C		-0.347563	-0.0486423	-0.150018
YBL076C		-0.34774	0.0577669	0.108834
YML010W		-0.347821	-0.132442	-0.0134297
YHL011C		-0.347971	0.115711	0.0618898
YLR018C		-0.3501	-0.175612	-0.251143
YJR070C		-0.352584	0.133605	-0.0539148
YDR280W		-0.35309	-0.0213408	-0.323534
YBR089C-A		-0.353131	0.0788152	-0.764731
YHR020W		-0.353183	0.24307	0.0118103
YDR089W		-0.353671	-0.104506	-0.274289
YOR158W		-0.356706	0.396537	0.291782
YGL146C		-0.358735	-0.0824956	0.369613
YBR274W		-0.359315	-0.123117	-0.0051373
YDR321W		-0.360472	-0.0111123	-0.0725853
YLR342W		-0.362257	0.162197	-0.0211137
YMR295C		-0.363857	-0.0184965	0.22251
YNL190W		-0.364064	-0.28302	-0.226007
YLL054C		-0.364379	0.156345	0.0616519
YMR083W		-0.364542	0.242774	0.143064
YKR098C		-0.365053	0.054122	-0.156014
YLR218C		-0.365279	0.581744	0.185247
YDR060W		-0.365517	0.211374	-0.0622466
YLR285W		-0.365852	-0.0253627	-0.233099
YLL013C		-0.366086	0.157241	-0.0835099
YIL094C		-0.366794	0.0266525	0.0649061
YEL013W		-0.367018	-0.0535755	-0.243848
YIR012W		-0.368131	-0.165299	-0.168783
YDR174W		-0.368206	-0.0932744	-0.472005
YOL059W		-0.368658	-0.217278	-0.115656
YPR118W		-0.37031	-0.181081	-0.275728
YMR038C		-0.370397	-0.347042	-0.598276
YPL141C		-0.370587	-0.331682	-0.465422
YHR018C		-0.370931	0.590871	0.558106
YMR215W		-0.37118	-0.225201	-0.493452
YDL201W		-0.371387	0.0186692	-0.151689
YEL042W		-0.371623	-0.0424422	-0.125502
YHR068W		-0.372657	-0.0870655	-0.109964
YMR153W		-0.373362	-0.121575	0.049245
YLL067C		-0.375374	-0.248683	0.114958
YJL076W		-0.375542	-0.136795	-0.0314885
YGR165W		-0.37686	0.478788	0.407124
YDL051W		-0.37775	-0.0863569	-0.0304683
YOR310C		-0.377866	0.00693812	-0.017319
YKL128C		-0.378879	-0.151786	-0.182274
YMR054W		-0.380204	0.018347	-0.147997
YIL110W		-0.381673	0.00847423	-0.184727
YEL050C		-0.382041	0.42592	0.402008
YKL032C		-0.382344	-0.0980449	-0.697916
YHR175W		-0.382623	0.0638165	-0.283517
YKR048C		-0.382993	0.154253	0.128991
YBR204C		-0.383471	-0.0478401	-0.0430079
YNL132W		-0.384458	-0.171503	-0.293844
YLR203C		-0.384779	0.309206	0.231513
YGL062W		-0.384821	-0.296622	-0.421313
YGL099W		-0.386123	0.046057	-0.215556
YOR230W		-0.386234	0.0277423	-0.261515
YJL101C		-0.386299	-0.293988	-0.453236
YCL063W		-0.386599	-0.0782295	-0.374631
YJL186W		-0.386835	0.00280542	-0.250468
YIL130W		-0.390228	-0.219276	-0.458458
YPL137C		-0.390792	-0.14273	-0.66253
YNL021W		-0.391901	0.0116696	0.0657273
YJR032W		-0.391957	0.0566129	-0.0594222
YKL082C		-0.393946	0.0327504	-0.397082
YPR190C		-0.394499	0.0812584	-0.172364
YGR240C		-0.395062	-0.197684	0.100348
YML107C		-0.395144	-0.0100904	-0.0531188
YNL137C		-0.396379	0.469174	0.353887
YOR095C		-0.396872	0.308153	0.114077
snR86		-0.397807	0.136668	-0.136669
YOR212W		-0.399601	0.0688302	-0.1609
YGR264C		-0.399699	-0.0897486	-0.16574
YGL054C		-0.399733	0.0647611	-0.0452456
YKL027W		-0.400331	-0.025889	-0.263954
YBR143C		-0.400593	0.0597173	-0.07524
YMR211W		-0.401524	0.0918492	0.00602161
YPR010C		-0.401525	-0.0170406	-0.165693
YGL171W		-0.402786	0.147729	0.0203341
YOR305W		-0.402875	-0.204351	-0.0599661
YPL226W		-0.403016	-0.0844838	-0.365209
YIL035C		-0.403413	0.0760369	-0.127841
YHR043C		-0.404541	0.207999	-0.194726
YMR267W		-0.405067	0.387298	0.290784
YOR317W		-0.405927	-0.175069	-0.346168
YLR092W		-0.406052	-0.479759	-0.400642
YMR119W		-0.406329	0.0912336	0.0114189
YGR031W		-0.407249	-0.0098485	-0.056277
YPR002W		-0.407833	0.0415049	-0.249901
YPL103C		-0.407839	0.335418	0.369527
YOR375C		-0.407867	0.155484	-0.0237723
YNL016W		-0.408665	-0.0710246	0.106373
YOL130W		-0.409181	0.120945	-0.105652
YNL062C		-0.409365	-0.173577	-0.267659
YCR057C		-0.409923	0.00543086	-0.250051
YKL103C		-0.412609	-0.356224	-0.332681
YLR226W		-0.413278	-0.0090122	-0.257669
YGL098W		-0.413941	-0.0525454	0.11262
YOR308C		-0.416938	0.11641	0.148841
YDR324C		-0.417563	0.0724502	-0.162777
YHR128W		-0.417673	0.0358789	-0.351974
YPR027C		-0.419297	0.346149	0.084602
YDL043C		-0.419739	-0.188776	-0.201527
YPL187W		-0.419937	5.24031	4.63752
YKL216W		-0.420693	-0.0015533	-0.200232
YLR129W		-0.423406	0.0378695	-0.140745
YKR067W		-0.423701	0.207353	0.178928
YER056C		-0.424397	-0.249165	-0.525053
YLR336C		-0.4244	-0.275707	-0.372265
YPL274W		-0.424957	-0.17739	-0.501683
YNL254C		-0.42578	-0.230442	0.108483
YNL307C		-0.426046	-0.219767	-0.300557
YKR060W		-0.427515	-0.289815	-0.352007
YOR143C		-0.428182	-0.0059047	-0.371358
YDL174C		-0.428477	0.0693115	-0.3574
YCR027C		-0.428524	0.00288398	-0.0467336
YKL068W		-0.428927	-0.115613	-0.304059
YGR279C		-0.429587	0.150548	-0.0984286
YGL077C		-0.429982	-0.0869505	-0.515175
YDR101C		-0.435504	-0.119755	-0.215145
YIL145C		-0.436631	-0.0353946	-0.101445
YGR191W		-0.437217	-0.0867814	-0.289171
YGL115W		-0.438081	0.102047	-0.0023211
YNL139C		-0.439159	-0.168628	-0.0265981
YLR262C		-0.440513	0.00714603	-0.105116
YLR082C		-0.441234	-0.0906164	-0.569735
YMR006C		-0.442323	0.37992	-0.15154
YBL024W		-0.443843	0.0402054	-0.0992175
YFR015C		-0.444016	0.22163	-0.723497
YBL002W		-0.444742	-0.388338	-0.720234
YHL003C		-0.445443	0.126709	0.0225309
YPL162C		-0.447137	-0.0926088	0.1195
YLR137W		-0.447451	-0.121231	-0.306837
YPL132W		-0.448169	0.496811	0.405149
YOR206W		-0.449051	-0.0284646	-0.188631
YBR205W		-0.449142	0.206291	0.0344269
YGL089C		-0.449533	4.79948	2.12121
YOL061W		-0.449775	-0.208591	-0.207072
YER133W		-0.44989	-0.145677	-0.191361
YOR101W		-0.451478	-0.298195	-0.931018
YJR054W		-0.452837	0.138025	-0.216526
YML013W		-0.453388	-0.433877	-0.286362
YDL129W		-0.454031	-0.216216	-0.35179
YIL102C-A		-0.455135	-0.120105	-0.0448277
YJR002W		-0.456317	-0.0579191	-0.258819
YOL045W		-0.456967	-0.686458	-1.11105
YBR220C		-0.457161	-0.0598941	0.0643087
YBL061C		-0.45745	0.282471	0.115513
YGR040W		-0.460828	-0.120777	-0.116691
YOL019W		-0.462306	-0.0044438	-0.27625
YNL265C		-0.462943	-0.49697	-0.291957
YMR080C		-0.463814	-0.179426	-0.144918
YKL040C		-0.465387	-0.0446982	-0.177613
YKR024C		-0.465399	0.0169071	-0.298395
YPL183C		-0.465432	-0.0349592	-0.210013
YPL157W		-0.468001	-0.143834	-0.495751
YCR102C		-0.468063	0.456212	-0.173068
YJR027W		-0.468302	0.182252	0.61657
YDL160C		-0.471508	0.0599852	-0.0197012
YDR185C		-0.472787	-0.0737097	-0.224539
YJR003C		-0.473703	-0.000346	-0.135637
YJR101W		-0.474853	0.493684	0.423855
YLR228C		-0.475902	0.0505176	-0.436883
YLR130C		-0.477113	0.00417346	-0.148572
YDL240W		-0.477318	-0.150639	-0.382896
YBR162C		-0.479436	-0.01382	-0.181559
YLR197W		-0.480058	-0.0609102	0.115465
YEL011W		-0.480611	-0.342142	-0.90912
YOR217W		-0.481836	-0.0978641	0.0614007
YPL145C		-0.48298	-0.183594	-0.213956
YER116C		-0.483543	0.00413318	-0.0233542
YNL201C		-0.486883	-0.0952198	-0.426809
YMR205C		-0.487751	-0.230002	-0.0669269
YDR297W		-0.488138	-0.172971	-0.611548
YMR228W		-0.493644	0.326078	0.26711
YCL025C		-0.493787	0.161943	-0.437789
YNL197C		-0.499868	-0.161972	-0.38466
YHR196W		-0.499957	0.0117886	-0.326363
YLR009W		-0.500071	0.0625568	-0.379152
YGR108W		-0.500212	-0.25686	-0.698295
YLL061W		-0.50087	-0.12125	-0.597062
YLR146C		-0.504003	0.169916	0.132005
YPL126W		-0.50536	-0.0215711	-0.346029
YKL209C		-0.505674	-3.84722	-3.70348
YPL040C		-0.506262	0.711177	0.581462
YHR064C		-0.506932	0.0287338	-0.0500569
YGR295C		-0.507784	0.126264	-0.194119
YGR220C		-0.508413	0.333043	0.311334
YJR029W		-0.509547	0.199213	0.635621
YIL111W		-0.512585	-0.367533	-0.983048
YPL111W		-0.512925	-0.264492	-0.654401
YMR239C		-0.516846	0.0989022	-0.216716
YER123W		-0.521579	-0.234694	-0.198597
YLL062C		-0.521809	-0.393227	-0.844647
YLL018C-A		-0.522822	-0.0937379	-0.019459
YNR003C		-0.524728	-0.0661363	0.0151949
YLR460C		-0.525956	0.365053	-0.377989
YBR093C		-0.527894	1.31958	0.505702
YHR032W		-0.528063	-0.313892	-0.306343
YEL040W		-0.530732	-0.0831095	-0.385157
YJL208C		-0.533442	0.354003	0.153737
YFL026W		-0.53884	-5.12964	-5.00109
YBR287W		-0.541248	0.153434	-0.227093
YOR153W		-0.542363	-0.1673	-0.239935
YDR363W		-0.542881	0.0515394	-0.0462684
YBL039C		-0.543449	-0.122101	-0.360646
YDR011W		-0.549246	-0.0581769	-0.555772
YDR399W		-0.550053	0.0398303	-0.549952
YBL003C		-0.551449	-0.338296	-0.823482
YPL019C		-0.557464	0.262886	-0.224092
YER134C		-0.557732	-0.073181	0.114225
YJL217W		-0.558799	0.199136	-0.449725
YJR147W		-0.560387	0.0985445	0.226711
YBR297W		-0.560948	0.087168	-0.313187
YER091C		-0.561882	0.305148	-0.185161
YMR195W		-0.563504	-0.0575869	-0.354864
YBR065C		-0.566242	-0.540103	-0.461483
YDR432W		-0.567473	-0.353468	-0.300347
YKL212W		-0.568156	0.117324	-0.0884461
YDR505C		-0.570326	-0.317783	-0.391018
YBR034C		-0.572036	-0.0314338	-0.433994
YPR119W		-0.572419	-0.0138362	-0.410024
YOR374W		-0.578823	0.0712302	-0.489217
YHR047C		-0.580408	0.0799153	-0.400156
YLR230W		-0.582787	-0.104376	-0.218096
YGR292W		-0.583098	0.46836	-0.651541
YIL047C		-0.583102	-0.450095	-0.449508
YNL141W		-0.583678	-0.29479	-0.827704
YLR432W		-0.583746	-0.0750421	-0.482572
YNR053C		-0.586887	-0.025708	-0.576419
YPR145W		-0.590478	-0.141307	-0.141936
YHL032C		-0.592345	0.894722	0.573134
YEL073C		-0.594453	-0.313641	-0.896281
YOR344C		-0.599147	-0.191666	-0.365084
YML056C		-0.599206	-0.151424	-0.430118
YBR177C		-0.603445	-0.243667	-0.95791
YCR098C		-0.606552	1.00817	-0.0139226
YCR106W		-0.610927	-0.15493	0.014008
YJR073C		-0.612069	-0.307835	-1.27099
YBL100C		-0.616698	-0.185266	0.498883
YPR160W		-0.625419	0.234139	-0.694006
YML131W		-0.626652	-0.427388	-1.09645
YHR137W		-0.626765	-0.130752	-0.977249
YGL215W		-0.63491	-0.0519597	0.0814376
YKL217W		-0.642832	0.535858	0.326045
YCL010C		-0.643699	-0.380464	-0.259848
YLR063W		-0.646329	-0.386222	-0.699076
YLR303W		-0.653097	0.126469	-0.161103
YNL169C		-0.657732	-0.104825	-0.550784
YCR097W		-0.65936	-6.55796	-7.2733
YOR168W		-0.660534	0.090538	0.00459879
YMR173W		-0.660542	-1.18388	-0.954068
YOL020W		-0.66098	-0.16936	-0.657769
YGL213C		-0.677275	-0.318783	-0.444789
YOL158C		-0.686636	-0.699379	-1.20118
YML035C		-0.687626	0.17984	0.0213552
YOR276W		-0.68787	-0.0333892	-0.0433179
YER087W		-0.689117	0.249441	0.557345
YIL084C		-0.693584	0.0641204	-0.0515687
YHR215W		-0.702739	0.210951	-0.732906
YFR053C		-0.704156	-0.357431	-0.808075
YPL081W		-0.707484	-0.124353	-0.658112
YHR070W		-0.716345	-0.131242	-0.311756
YBR208C		-0.717304	0.05707	-0.803826
YDL070W		-0.720331	-0.546466	-0.844223
YOR060C		-0.722051	-0.0994322	-0.114579
YPR138C		-0.727484	0.10146	-0.378482
YNL282W		-0.743252	-0.214779	0.00053579
YLL038C		-0.760172	-0.185252	-0.0746918
YBL042C		-0.771502	-0.288969	-0.608422
YOR049C		-0.775104	-0.48693	-0.808417
YKL043W		-0.788761	0.293273	-0.560878
YER026C		-0.804349	-0.366845	-0.976688
YOL155C		-0.806091	-0.126942	-0.0830877
YKL072W		-0.813103	-0.945056	-1.4849
YBR238C		-0.815468	-0.0035287	-0.673056
YIL169C		-0.815773	-0.0465863	-0.127447
SRG1		-0.827681	0.0328463	-0.836775
YKL178C		-0.843467	5.83455	3.16121
YOR204W		-0.843818	-0.54789	-0.670663
YLR008C		-0.867739	0.457755	-0.235796
YOR384W		-0.872237	0.0256588	-0.331804
YBR296C		-0.872953	0.206849	-0.416665
YFL011W		-0.889889	-0.794434	-1.46162
YPR035W		-0.894255	-0.0721246	-0.530503
YDR502C		-0.914983	-0.0282781	-0.970069
YEL048C		-0.917006	-0.317377	-0.440812
YLR245C		-0.924	-0.446594	-0.282487
YAR071W		-0.928675	0.0826801	-0.596183
YDL156W		-0.937429	-0.269652	-0.0388085
YOR247W		-0.937893	-0.495988	-1.2003
YDR380W		-0.940351	-0.0257684	-0.977093
YPL277C		-0.954741	0.0566434	-0.177067
YML037C		-0.959198	-0.486069	0.0624986
YHR214W		-0.968395	0.297437	0.512926
YOR315W		-0.988839	-0.431228	-1.0672
YDR343C		-1.01239	0.906406	0.252957
YDR342C		-1.01452	0.887277	0.0896143
YDR497C		-1.03697	-0.291516	-1.23239
YCL064C		-1.05162	-0.387497	-1.32483
YMR272C		-1.05751	-0.166597	-1.2218
YDR029W		-1.06457	0.00138852	0.0857384
YFL052W		-1.06884	-0.421628	-0.0179545
snR41		-1.07523	-0.118637	-0.736806
YIL162W		-1.08005	-0.594777	-1.15593
YFR055W		-1.15009	-0.7482	-1.26308
YKR041W		-1.152	-0.957771	-0.73774
YPR116W		-1.20868	-0.550621	-1.61446
YDL037C		-1.29484	0.158264	0.694163
snR57		-1.3295	0.0200278	-0.395091
YOL141W		-1.38156	-0.472476	-0.193303
YHR092C		-1.52485	0.340882	-1.37741
YGR190C		-1.52566	-0.191657	-0.14233
YLR410W-B		-1.88442	-0.972922	-1.52976

## Sheet: Fig 2F
Fig 2F. Moving average of 1 hr DSB induction over no break induction fold change in G2/M arrested WT and rad30Δ cells sorted by gene length
	log2(gene length)	moving median of fold change WT	moving median of fold change rad30Δ
YOR182C	7.58496	0.149165	0.0263866
YLR287C-A	7.58496	0.149165	0.0270784
snR3	7.59991	0.149165	0.0258492
YBR182C-A	7.60733	0.150993	0.0258492
YNL146C-A	7.60733	0.149165	0.0247799
YMR105W-A	7.60733	0.149165	0.0247799
YLR262C-A	7.60733	0.150993	0.0258492
snR46	7.62205	0.149165	0.0247799
YPR002C-A	7.62936	0.150993	0.0247799
YBR162W-A	7.62936	0.150993	0.0247799
YBR056W-A	7.65105	0.155623	0.0263866
snR81	7.65105	0.150993	0.0258492
YOR032W-A	7.65105	0.146718	0.0247799
YDR246W-A	7.65105	0.150993	0.0258492
YGR240C-A	7.65105	0.149165	0.0247799
YBR230W-A	7.65105	0.150993	0.0258492
YDR119W-A	7.65105	0.150993	0.0258492
YGR183C	7.65105	0.149165	0.0258492
YDR524C-B	7.65105	0.150993	0.0258492
snR34	7.66534	0.149165	0.0258492
YIL134C-A	7.67243	0.149165	0.0258492
snR35	7.67243	0.149165	0.0247799
YDR182W-A	7.67243	0.150993	0.0258492
snR5	7.67243	0.150993	0.0258492
YBR201C-A	7.67243	0.150993	0.0247799
YLR264W	7.67243	0.149165	0.0258492
YPR036W-A	7.67243	0.149165	0.0270784
YOR167C	7.67243	0.149165	0.0263866
YBR126W-A	7.69349	0.150993	0.0273714
YML058W-A	7.69349	0.155623	0.0273714
YDL085C-A	7.69349	0.150993	0.0273714
YPL096C-A	7.69349	0.150993	0.0273714
YMR174C	7.69349	0.155623	0.0273714
YPL189C-A	7.69349	0.149165	0.0273714
YOL077W-A	7.69349	0.155623	0.0280517
snR43	7.70736	0.146718	0.0273714
YIL002W-A	7.71425	0.146718	0.0280517
YKL138C-A	7.71425	0.146718	0.0295709
YLL009C	7.71425	0.149165	0.0302522
ETS2-1	7.7211	0.149165	0.0327906
ETS2-2	7.7211	0.149165	0.0327906
snR44	7.7211	0.146718	0.0327906
YOL085W-A	7.73471	0.146718	0.0362774
YKL183C-A	7.73471	0.149165	0.0327906
YML009C	7.73471	0.146718	0.0328361
YOR210W	7.73471	0.147234	0.0328361
YHR143W-A	7.73471	0.149165	0.0327906
YML129C	7.73471	0.146718	0.0362774
YGR121W-A	7.75489	0.147234	0.0328361
YER158W-A	7.75489	0.147234	0.0328361
YHR007C-A	7.75489	0.147234	0.0328361
YER039C-A	7.77479	0.150993	0.0328361
YDR079C-A	7.77479	0.147234	0.0328361
YNL162W-A	7.77479	0.150993	0.0362774
YDR320C-A	7.77479	0.149165	0.0327906
YNL024C-A	7.77479	0.150993	0.0362774
YPR010C-A	7.77479	0.155623	0.0362774
YKL065W-A	7.79442	0.155623	0.0280517
YCL005W-A	7.79442	0.155623	0.0328361
YHR199C-A	7.79442	0.157027	0.0327906
YMR194C-B	7.79442	0.155623	0.0280517
YJL156W-A	7.79442	0.157027	0.0295709
YNR032C-A	7.79442	0.157027	0.0280517
YGR035W-A	7.79442	0.155623	0.0327906
YNL259C	7.79442	0.157027	0.0280517
YIL156W-B	7.79442	0.157027	0.0302522
YBR109W-A	7.81378	0.157027	0.0273714
YOR008C-A	7.81378	0.160298	0.0280517
YMR194C-A	7.81378	0.160298	0.0280517
YAR029W	7.81378	0.157027	0.0273714
snR31	7.81378	0.157027	0.0273714
YMR141W-A	7.81378	0.160298	0.0280517
YEL059C-A	7.81378	0.157027	0.0273714
YJL133C-A	7.81378	0.157027	0.0273714
YIL102C-A	7.83289	0.157027	0.0280517
YKL023C-A	7.83289	0.160298	0.0295709
YCR075W-A	7.83289	0.160298	0.0273714
YNL015W	7.83289	0.162825	0.0280517
YLR222C-A	7.85175	0.163741	0.0273714
Q0130	7.85175	0.162825	0.0273714
YMR001C-A	7.85175	0.165234	0.0280517
YOR304C-A	7.85175	0.165234	0.0273714
ITS2-1	7.85798	0.165234	0.0280517
YHR213W-A	7.87036	0.171878	0.0273714
YGL258W-A	7.87036	0.165234	0.0273714
YFL017W-A	7.87036	0.165234	0.0273714
YDR139C	7.87036	0.163741	0.0280517
YGR105W	7.87036	0.171323	0.0270784
YHR001W-A	7.87036	0.171323	0.0273714
YPR145C-A	7.88874	0.171878	0.0263866
YOR192C-C	7.88874	0.177013	0.0263866
YCR020W-B	7.88874	0.171878	0.0273714
YKL068W-A	7.88874	0.171878	0.0270784
YLR395C	7.88874	0.18171	0.0263866
YLR325C	7.88874	0.177013	0.0263866
YCL048W-A	7.90689	0.177013	0.0258492
YMR175W	7.90689	0.177013	0.0243835
YDR379C-A	7.90689	0.171878	0.0247799
YDR525W-A	7.90689	0.177013	0.0243835
YOR034C-A	7.92481	0.177013	0.0258492
YGL194C-A	7.92481	0.177013	0.0258492
YDL160C-A	7.92481	0.18171	0.0247799
YDR461C-A	7.92481	0.177013	0.0258492
YBR058C-A	7.92481	0.18171	0.0247799
YDR086C	7.92481	0.18171	0.0258492
snR10	7.93664	0.18171	0.0247799
YHR131W-A	7.94251	0.177013	0.0247799
YOR072W-A	7.96	0.18171	0.0258492
YBL071W-A	7.96	0.18171	0.0258492
YER087C-B	7.96	0.18171	0.0258492
YKL156W	7.96	0.18171	0.0258492
YHR021C	7.96	0.18171	0.0258492
YLR038C	7.97728	0.18171	0.0263866
YCR018C-A	7.99435	0.177013	0.0263866
snR63	7.99435	0.181808	0.0270784
YCL001W-B	7.99435	0.18171	0.0270784
YPR012W	7.99435	0.171323	0.0263866
YGR008C	7.99435	0.171878	0.0263866
YMR122W-A	7.99435	0.171532	0.0263866
YDR183C-A	8.01123	0.165234	0.0263866
YER180C-A	8.01123	0.163741	0.0263866
YPR170W-B	8.01123	0.165234	0.0247799
snR11	8.01123	0.165234	0.0263866
YNL138W-A	8.01123	0.165234	0.0247799
YLR363W-A	8.01123	0.163741	0.0258492
YER074W-A	8.01123	0.165234	0.0263866
YJL062W-A	8.01123	0.163741	0.0258492
YBR085C-A	8.01123	0.165234	0.0258492
YDL181W	8.01123	0.165234	0.0263866
YPR016W-A	8.02791	0.162825	0.0224594
YNL211C	8.02791	0.162825	0.0224594
YPR182W	8.02791	0.162825	0.0224594
YDR378C	8.02791	0.165234	0.0230181
YGL226C-A	8.02791	0.162825	0.0224594
YMR286W	8.02791	0.162825	0.0224594
YKL053C-A	8.02791	0.171323	0.0224594
YDL130W-A	8.02791	0.163741	0.0230181
YLR327C	8.02791	0.171323	0.0230181
YFR032C-B	8.04439	0.160298	0.0224594
YPL119C-A	8.04439	0.155623	0.0224594
YLR307C-A	8.04439	0.155623	0.0230181
YEL020W-A	8.04439	0.160298	0.0224594
YLR099W-A	8.04439	0.149165	0.0224594
YGL032C	8.04439	0.160298	0.0230181
YJR135W-A	8.04439	0.15594	0.0230181
YJL136C	8.04439	0.156962	0.0247799
YGR037C	8.04439	0.160298	0.0230181
YKR057W	8.04439	0.155623	0.0224594
YCR020C-A	8.0607	0.15594	0.0230181
YBR076C-A	8.0607	0.155623	0.0230181
YKR095W-A	8.0607	0.156962	0.0224594
YER019C-A	8.0607	0.156242	0.0230181
YDR500C	8.0607	0.156242	0.0230181
YLR185W	8.0607	0.156962	0.0224594
YCR024C-B	8.0607	0.15594	0.0230181
snR82	8.06609	0.156962	0.0208902
YDR374W-A	8.07682	0.156242	0.0184232
YLR438C-A	8.07682	0.156242	0.0184232
YDR363W-A	8.07682	0.156962	0.0207434
YOL159C-A	8.09276	0.156242	0.0166835
YOR020W-A	8.09276	0.156962	0.0184232
YOL086W-A	8.09276	0.156242	0.0166835
snR191	8.09803	0.156242	0.0166835
YDR250C	8.10852	0.15594	0.0184232
YNR037C	8.10852	0.155623	0.0184232
YPR043W	8.12412	0.156962	0.0207434
YDR424C	8.12412	0.149165	0.0207434
YGR161W-C	8.12412	0.155623	0.0208902
YGR169C-A	8.12412	0.155623	0.0208902
YJR094W-A	8.12412	0.15594	0.0207434
YKL096W-A	8.12412	0.156242	0.0207434
YJR005C-A	8.13955	0.156242	0.0208902
YDR070C	8.13955	0.160298	0.0208902
YPL183W-A	8.13955	0.156242	0.0208902
YPR052C	8.13955	0.156242	0.0224594
YHR005C-A	8.13955	0.156962	0.0208902
YFL010W-A	8.15482	0.156242	0.0208902
YIL058W	8.15482	0.156242	0.0208902
YDR016C	8.15482	0.156242	0.0208902
YBR233W-A	8.15482	0.15594	0.0224594
YBL029C-A	8.15482	0.156242	0.0224594
YJR010C-A	8.15482	0.156242	0.0208902
YOR159C	8.15482	0.156242	0.0208902
YER048W-A	8.15482	0.156242	0.0208902
YJL166W	8.15482	0.156242	0.0208902
YDR241W	8.16993	0.156242	0.0184232
YGR236C	8.16993	0.15594	0.0207434
YBL026W	8.16993	0.15594	0.0207434
YDL045W-A	8.16993	0.156242	0.0207434
YAL063C-A	8.18488	0.15594	0.0184232
YMR030W-A	8.18488	0.147234	0.0208902
YBR111W-A	8.18488	0.155623	0.0184232
YDR322C-A	8.18488	0.147234	0.0207434
YKL006C-A	8.19967	0.143004	0.0208902
YCL057C-A	8.19967	0.147234	0.0224594
YHR049C-A	8.21432	0.147234	0.0224594
YNR034W-A	8.21432	0.155623	0.0230181
YLR361C-A	8.21432	0.147234	0.0230181
YLL018C-A	8.21432	0.155623	0.0230181
YMR225C	8.21432	0.155623	0.0247799
YLR012C	8.22882	0.15594	0.0230181
YER188C-A	8.22882	0.15594	0.0208902
YAR064W	8.22882	0.15594	0.0230181
YHR213W-B	8.22882	0.155623	0.0208902
YPL046C	8.22882	0.155623	0.0230181
YPL047W	8.22882	0.155623	0.0208902
YKL018C-A	8.22882	0.15594	0.0208902
YBR089C-A	8.22882	0.155623	0.0230181
YIL008W	8.22882	0.15594	0.0207434
YOL035C	8.24317	0.155623	0.0184232
YOR248W	8.24317	0.155623	0.0166835
YDL016C	8.24317	0.15594	0.0230181
YPL278C	8.24317	0.155623	0.0166835
YBR032W	8.24317	0.155623	0.0230181
YPL249C-A	8.24317	0.155623	0.0166835
YML116W-A	8.24317	0.155623	0.0208902
YNL146W	8.24317	0.150258	0.0207434
YMR194W	8.24317	0.155623	0.0208902
YEL014C	8.25739	0.15594	0.0207434
YLL020C	8.25739	0.156962	0.0207434
YKL102C	8.25739	0.158488	0.0208902
YOR318C	8.25739	0.158488	0.0208902
YKR047W	8.25739	0.158488	0.0208902
YGL052W	8.25739	0.156242	0.0208902
YMR320W	8.25739	0.156962	0.0208902
YOR121C	8.25739	0.156962	0.0230181
YOR170W	8.25739	0.158488	0.0230181
YLR252W	8.25739	0.156962	0.0230181
snR83	8.25739	0.155623	0.0207434
YGL204C	8.25739	0.156962	0.0208902
YGL042C	8.25739	0.156242	0.0208902
YGR206W	8.25739	0.156962	0.0208902
YLR346C	8.25739	0.156962	0.0208902
YPL056C	8.25739	0.162825	0.0208902
YLR230W	8.25739	0.156242	0.0208902
YLR147C	8.25739	0.156242	0.0207434
YFR052C-A	8.25739	0.15594	0.0207434
YDR510W	8.25739	0.155623	0.0207434
YDR377W	8.25739	0.155623	0.0166835
YCR050C	8.27146	0.162825	0.0230181
YAL031W-A	8.27146	0.162825	0.0230181
YIL086C	8.27146	0.162825	0.0207434
YGR242W	8.27146	0.158488	0.0207434
YPR203W	8.27146	0.171878	0.0207434
YFL065C	8.27146	0.158488	0.0230181
YMR316C-B	8.27146	0.162825	0.0193319
YMR254C	8.27146	0.158488	0.0193319
YEL059W	8.27146	0.162825	0.0247799
YDL158C	8.27146	0.162825	0.0247799
YOL118C	8.27146	0.171532	0.0195908
YGR063C	8.27146	0.158488	0.0208902
YNL086W	8.27146	0.162825	0.0207434
YPR126C	8.27146	0.171532	0.0195908
YMR141C	8.27146	0.162825	0.0207434
YBL071C	8.27146	0.162825	0.0230181
YJL188C	8.27146	0.162825	0.0207434
YNL300W	8.27146	0.162825	0.0207434
YMR316C-A	8.2854	0.171532	0.0195908
YHR139C-A	8.2854	0.171878	0.0193319
YGR039W	8.2854	0.177013	0.0193319
YBL048W	8.2854	0.177013	0.0195908
YLL017W	8.2854	0.171878	0.0195908
YLR043C	8.2854	0.171532	0.0195908
YNL030W	8.2854	0.171532	0.0207434
YBR009C	8.2854	0.177013	0.0193319
YBR144C	8.29921	0.171878	0.0221106
YOR072W	8.29921	0.158488	0.0207434
YCR001W	8.29921	0.173913	0.0207434
YDR029W	8.29921	0.173913	0.0221106
YMR244C-A	8.29921	0.158488	0.0207434
YIL014C-A	8.29921	0.171532	0.0195908
YJL144W	8.29921	0.171532	0.0207434
YBL100C	8.29921	0.171532	0.0207434
YDR281C	8.29921	0.171878	0.0207434
YBL001C	8.29921	0.171532	0.0207434
YGR209C	8.29921	0.171532	0.0195908
YML058W	8.29921	0.158488	0.0207434
YIL054W	8.31288	0.173913	0.0207434
YBR209W	8.31288	0.158488	0.0221106
YPL142C	8.31288	0.177013	0.0207434
YML108W	8.31288	0.177013	0.0207434
YDR115W	8.31288	0.171532	0.0207434
YGR181W	8.31288	0.171532	0.0207434
YBR268W	8.31288	0.171532	0.0207434
YJR085C	8.31288	0.177013	0.0207434
YMR230W	8.31288	0.178897	0.0207434
YOR293W	8.31288	0.178897	0.0207434
YGL030W	8.31288	0.158488	0.0207434
YOL050C	8.32643	0.173913	0.0221106
YLR041W	8.32643	0.177013	0.0221106
YPR087W	8.32643	0.173913	0.0232507
YKR073C	8.32643	0.178897	0.0221106
YER107W-A	8.32643	0.177013	0.0221106
YKL044W	8.32643	0.177013	0.0221106
YNL043C	8.32643	0.177013	0.0221106
YOR265W	8.32643	0.171532	0.0221106
YBL028C	8.32643	0.173913	0.0207434
YBR262C	8.32643	0.177013	0.0207434
YOR020C	8.32643	0.173913	0.0221106
YNL162W	8.32643	0.177013	0.0221106
YHR141C	8.32643	0.177013	0.0232507
YDL130W	8.32643	0.178897	0.0207434
YOL039W	8.32643	0.173913	0.0221106
YDL081C	8.32643	0.178897	0.0221106
YJL120W	8.33985	0.165745	0.0207434
YBR206W	8.33985	0.173913	0.0221106
YLR236C	8.33985	0.171532	0.0207434
YGL109W	8.33985	0.165745	0.0207434
YPL143W	8.33985	0.171532	0.0195908
YGR051C	8.33985	0.165745	0.0207434
YEL073C	8.33985	0.173913	0.0207434
YDL009C	8.33985	0.173913	0.0221106
YER088C-A	8.33985	0.165745	0.0207434
YPR094W	8.33985	0.171532	0.0195908
YDL012C	8.33985	0.173913	0.0221106
YER058W	8.33985	0.171532	0.0207434
YOR234C	8.33985	0.171532	0.0207434
YGL074C	8.35315	0.178897	0.0207434
YLR140W	8.35315	0.178897	0.0158765
YOL131W	8.35315	0.178897	0.0195908
YLR296W	8.35315	0.177013	0.0166835
YLR261C	8.35315	0.177013	0.0166835
YGR269W	8.35315	0.178897	0.0195908
YHL046W-A	8.35315	0.180338	0.0207434
YLR202C	8.35315	0.178897	0.0165026
YOR105W	8.35315	0.180338	0.0193319
YPL080C	8.35315	0.180338	0.0165026
YDR467C	8.35315	0.177013	0.0207434
YGR011W	8.35315	0.177013	0.0195908
YLR053C	8.35315	0.178897	0.0165026
YJL009W	8.35315	0.178897	0.0195908
YJL199C	8.35315	0.178897	0.0195908
YML009C-A	8.35315	0.177013	0.0166835
YOR343C	8.35315	0.180338	0.0166835
YDR327W	8.35315	0.173913	0.0195908
YJR034W	8.35315	0.178897	0.0193319
YLL014W	8.35315	0.178897	0.0166835
YLR333C	8.35315	0.177013	0.0166835
YNL244C	8.35315	0.177013	0.0193319
YGR027C	8.35315	0.178897	0.0207434
YER097W	8.36632	0.184068	0.0165026
YOR225W	8.36632	0.193301	0.0165026
YLR123C	8.36632	0.186909	0.0165026
YOR199W	8.36632	0.187693	0.0165026
YDR525W	8.36632	0.186909	0.0166835
YDL196W	8.36632	0.187693	0.0165026
YIL171W	8.36632	0.184068	0.0165026
YJR079W	8.36632	0.186909	0.0165026
YML099W-A	8.36632	0.186909	0.0166835
YOR314W	8.36632	0.193301	0.0165026
YPR014C	8.36632	0.193301	0.0165026
YPR146C	8.36632	0.193301	0.0165026
YLR364W	8.36632	0.186909	0.0166835
YPR195C	8.36632	0.189847	0.0165026
YJR112W-A	8.36632	0.184068	0.0158765
YJL179W	8.36632	0.184068	0.0158765
YBR091C	8.36632	0.186909	0.0165026
YBL059C-A	8.36632	0.184068	0.0158765
YLR294C	8.36632	0.186909	0.0166835
YFL014W	8.36632	0.186909	0.0165026
YJR048W	8.36632	0.184068	0.0158765
snR17b	8.37504	0.188847	0.0165026
YBR027C	8.37938	0.187693	0.0166835
YDR102C	8.37938	0.186909	0.0195908
YIR040C	8.37938	0.186909	0.0165026
snR17a	8.37938	0.188777	0.0165026
YLR111W	8.37938	0.184068	0.0166835
YDR010C	8.37938	0.186909	0.0166835
YAL044W-A	8.37938	0.188777	0.0165026
YGL168W	8.37938	0.187693	0.0166835
YLR154C	8.37938	0.186909	0.0166835
YEL068C	8.37938	0.186909	0.0193319
YJR086W	8.37938	0.186909	0.0166835
YLR275W	8.37938	0.184068	0.0166835
YDR045C	8.37938	0.184068	0.0193319
YGR215W	8.37938	0.186909	0.0165026
YCL035C	8.37938	0.186909	0.0165026
YDR382W	8.37938	0.184068	0.0195908
YPR170C	8.39232	0.156962	0.0165026
YGL132W	8.39232	0.178897	0.0145361
YGR069W	8.39232	0.178897	0.0145361
YMR153C-A	8.39232	0.165745	0.0165026
YJL028W	8.39232	0.171532	0.0139803
YHR063W-A	8.39232	0.178897	0.0145361
YOR029W	8.39232	0.158488	0.0165026
YHR130C	8.39232	0.173913	0.0145361
YIR009W	8.39232	0.171532	0.0145361
YCR060W	8.39232	0.184068	0.0166835
YEL003W	8.39232	0.173913	0.0145361
YDR079W	8.39232	0.180338	0.0165026
YKL137W	8.39232	0.170388	0.0139803
YHR087W	8.39232	0.178897	0.0145361
YLR204W	8.39232	0.165745	0.0145361
YDR133C	8.39232	0.178897	0.0165026
YGR139W	8.40514	0.156962	0.0145361
YIL020C-A	8.40514	0.156962	0.0165026
YEL074W	8.40514	0.156962	0.0145361
YMR086C-A	8.40514	0.156962	0.0165026
YHR173C	8.40514	0.156242	0.0145361
YLR390W	8.40514	0.156962	0.0165026
NME1	8.40939	0.156242	0.0165026
YGR219W	8.41785	0.151816	0.0193319
YIL012W	8.41785	0.151816	0.0193319
YOL085C	8.41785	0.151816	0.0193319
YOL160W	8.41785	0.142754	0.0165026
YAR030C	8.41785	0.151816	0.0165026
YER133W-A	8.41785	0.150258	0.0193319
YKL061W	8.41785	0.152091	0.0165026
YJR082C	8.41785	0.152091	0.0193319
YEL039C	8.41785	0.150258	0.0165026
YOL026C	8.41785	0.152091	0.0193319
YPL098C	8.41785	0.140961	0.0145361
YLR406C	8.41785	0.156242	0.0193319
YDL075W	8.41785	0.150258	0.0165026
YOL109W	8.41785	0.150258	0.0193319
YLR161W	8.43045	0.140961	0.0130213
YCR022C	8.43045	0.142754	0.0145361
YLR124W	8.43045	0.142754	0.0134353
YGR228W	8.43045	0.150258	0.0139803
YER121W	8.43045	0.150258	0.0145361
YPL205C	8.43045	0.13846	0.0130213
YFR035C	8.43045	0.150258	0.0145361
YDR286C	8.43045	0.142754	0.0145361
YLR200W	8.43045	0.140961	0.0130213
YDR381C-A	8.43045	0.142754	0.0145361
YHR138C	8.43045	0.150258	0.0139803
YHR039C-A	8.43045	0.151816	0.0145361
YNL135C	8.43045	0.140595	0.0130213
YGL177W	8.44294	0.13846	0.0134353
YLR232W	8.44294	0.140595	0.0134353
YHL045W	8.44294	0.140595	0.0139803
YGR176W	8.44294	0.13846	0.0134353
YER076W-A	8.44294	0.13846	0.0134353
YJL202C	8.44294	0.140595	0.0139803
YDR230W	8.44294	0.134328	0.0130213
YNL303W	8.44294	0.142754	0.0134353
YLR311C	8.44294	0.140961	0.0134353
YMR107W	8.44294	0.140961	0.0134353
YPL035C	8.44294	0.142754	0.00331523
YOR050C	8.44294	0.150258	0.00655006
YNL122C	8.44294	0.142754	0.00655006
YNL147W	8.44294	0.140961	0.00655006
YPR166C	8.44294	0.150258	0.00217246
YOR327C	8.44294	0.150258	0.00655006
YPR020W	8.44294	0.142754	0.00217246
YDR008C	8.45533	0.150258	-0.00111498
YBR051W	8.45533	0.151816	0.00217246
YOR102W	8.45533	0.140961	-0.00309517
snR42	8.45533	0.151816	0.00331523
YJR087W	8.45533	0.142754	-0.00309517
YDR154C	8.45533	0.150258	0.00217246
YJR120W	8.45533	0.142754	-0.00525862
YJL067W	8.45533	0.142754	-0.00111498
YMR304C-A	8.45533	0.142754	-0.00525862
YKL084W	8.45533	0.142754	-0.00525862
YOR189W	8.45533	0.140595	-0.00111498
YGR035C	8.45533	0.150258	-0.00111498
YCR085W	8.46761	0.140595	-0.00111498
YLR255C	8.46761	0.140961	-0.000667278
YOL037C	8.46761	0.13846	-0.00111498
YHL006W-A	8.46761	0.140595	-0.000667278
YDL242W	8.46761	0.140595	-0.000667278
YOL106W	8.46761	0.134328	-0.00309517
YFL019C	8.46761	0.140595	-0.000667278
YIL163C	8.46761	0.140961	-0.000667278
YPR044C	8.46761	0.128207	-0.00309517
YLR169W	8.46761	0.142754	-0.000667278
YJR146W	8.46761	0.140961	-0.000667278
YOR203W	8.46761	0.134328	-0.00111498
YML101C	8.46761	0.140595	-0.00111498
YBL078C	8.46761	0.140595	-0.00111498
YAL030W	8.46761	0.140595	-0.00111498
YGR182C	8.46761	0.140595	-0.000667278
YGR050C	8.47978	0.126319	-0.00309517
YKL037W	8.47978	0.128207	-0.0027121
YDL157C	8.47978	0.134328	-0.00309517
YJL003W	8.47978	0.128207	-0.00111498
YAL046C	8.47978	0.128207	-0.00309517
YGR020C	8.47978	0.128207	-0.00309517
YBR124W	8.49185	0.126319	-0.0027121
YJL152W	8.49185	0.117846	-0.00309517
YJR128W	8.49185	0.1163	-0.00309517
YJL215C	8.49185	0.1163	-0.00309517
YCR096C	8.49185	0.126319	-0.0027121
YNR025C	8.49185	0.11908	-0.0027121
YLR198C	8.49185	0.1163	-0.0027121
YMR294W-A	8.49185	0.117846	-0.00111498
YIL165C	8.49185	0.117846	-0.00309517
YOR015W	8.49185	0.123583	-0.0027121
YER131W	8.49185	0.123583	-0.0027121
YGL189C	8.49185	0.11908	-0.0027121
YDR542W	8.50383	0.128207	-0.00309517
YLR461W	8.50383	0.117846	-0.0129062
YBR301W	8.50383	0.123583	-0.00309517
YHL046C	8.50383	0.117846	-0.00771071
YJR157W	8.50383	0.117846	-0.0129062
YHL018W	8.50383	0.117846	-0.00771071
YGR045C	8.50383	0.11908	-0.00309517
YGR294W	8.50383	0.117846	-0.00525862
YEL049W	8.50383	0.128207	-0.00309517
YGL089C	8.50383	0.123583	-0.00525862
YMR103C	8.50383	0.117846	-0.0148365
YOL005C	8.50383	0.121736	-0.0148365
YGL220W	8.50383	0.11908	-0.00525862
YNL111C	8.50383	0.11908	-0.0148365
YBR255C-A	8.50383	0.126319	-0.0027121
YGL029W	8.50383	0.123583	-0.00309517
YDL191W	8.50383	0.123583	-0.00525862
YDL136W	8.50383	0.123583	-0.00525862
YDR199W	8.5157	0.123583	-0.0148365
YMR052C-A	8.5157	0.108283	-0.0129062
YGL034C	8.5157	0.123583	-0.0129062
YIR013C	8.5157	0.117846	-0.011532
YIL059C	8.5157	0.117846	-0.011532
YML047W-A	8.5157	0.109844	-0.0129062
YGR190C	8.5157	0.121736	-0.011532
YLR061W	8.5157	0.1163	-0.0129062
YDR031W	8.5157	0.123583	-0.0129062
YBR253W	8.5157	0.123583	-0.0129062
YOL133W	8.5157	0.108283	-0.0129062
YPL013C	8.5157	0.108283	-0.0129062
YER056C-A	8.5157	0.123583	-0.0148365
YIL052C	8.5157	0.117846	-0.011532
YHL015W	8.5157	0.11908	-0.011532
YFR056C	8.52748	0.104606	-0.0135617
YER189W	8.52748	0.104606	-0.0129062
YOR376W	8.52748	0.108283	-0.0135617
RPR1	8.52748	0.104606	-0.0129062
YJL169W	8.52748	0.108283	-0.0135617
YFL020C	8.52748	0.104606	-0.0129062
YNL171C	8.52748	0.108283	-0.0135617
YML089C	8.52748	0.108283	-0.0129062
YBR090C	8.52748	0.104606	-0.0129062
YLR408C	8.52748	0.108283	-0.0129062
YDR357C	8.52748	0.102355	-0.0129062
YGL070C	8.52748	0.104606	-0.0135617
YMR123W	8.52748	0.108283	-0.0135617
YJL173C	8.52748	0.104606	-0.0148365
YKL058W	8.52748	0.108283	-0.0135617
YFL034C-A	8.52748	0.102355	-0.0135617
YER119C-A	8.53916	0.109844	-0.0129062
YIL115W-A	8.53916	0.108283	-0.0116678
YMR057C	8.53916	0.104606	-0.0116678
YDL050C	8.53916	0.1163	-0.0116678
YJR108W	8.53916	0.104606	-0.0116678
YDR274C	8.53916	0.1163	-0.0129062
YBR292C	8.53916	0.109844	-0.0129062
YDL241W	8.53916	0.1163	-0.0129062
YBR194W	8.53916	0.108283	-0.0135617
YJL184W	8.53916	0.104606	-0.0129062
YGL226W	8.53916	0.108283	-0.011532
YDR493W	8.53916	0.1163	-0.0129062
YFR049W	8.53916	0.108283	-0.0116678
YCR104W	8.55075	0.108283	-0.0116678
YIR041W	8.55075	0.101353	-0.0135617
YMR119W-A	8.55075	0.101353	-0.0129062
YDL071C	8.55075	0.108283	-0.0129062
YLL025W	8.55075	0.100515	-0.0129062
YOL014W	8.55075	0.102355	-0.0129062
YMR122C	8.55075	0.102355	-0.0129062
YLR037C	8.55075	0.101353	-0.0116678
YLR379W	8.55075	0.101353	-0.0116678
YFR036W	8.55075	0.104606	-0.0135617
YGR137W	8.55075	0.102355	-0.0129062
YLR295C	8.55075	0.101353	-0.011532
YLR331C	8.56224	0.0960029	-0.0135617
YML012C-A	8.56224	0.0953446	-0.0148365
YLR122C	8.56224	0.0953446	-0.0135617
YKR012C	8.56224	0.0960029	-0.0129062
YLR062C	8.56224	0.0953446	-0.0129062
YGL007W	8.56224	0.102355	-0.0135617
YCL021W-A	8.56224	0.102355	-0.0129062
YER092W	8.56224	0.104606	-0.0135617
YJR063W	8.56224	0.101353	-0.0135617
YER009W	8.56224	0.102355	-0.0129062
YKL192C	8.56224	0.100515	-0.0135617
YEL008W	8.57365	0.0953446	-0.0148365
YKL123W	8.57365	0.0904051	-0.0156695
YAL064W-B	8.57365	0.0960029	-0.0148365
YML122C	8.57365	0.089359	-0.0156695
YAL064C-A	8.57365	0.0953446	-0.0135617
YMR007W	8.57365	0.0886583	-0.020961
YER071C	8.57365	0.0953446	-0.0154344
YOR309C	8.57365	0.0842806	-0.020961
YGL121C	8.57365	0.0947696	-0.0154344
YCR097W	8.57365	0.0960029	-0.0154344
YOR122C	8.57365	0.085209	-0.020961
YEL026W	8.57365	0.0953446	-0.0154344
YMR172C-A	8.58496	0.0734564	-0.0156695
YPL182C	8.58496	0.0731635	-0.0156695
YKL169C	8.58496	0.0734564	-0.0156695
YKL076C	8.58496	0.0816289	-0.020961
YKL086W	8.58496	0.0816289	-0.020961
YDR504C	8.58496	0.0835403	-0.0156695
YMR195W	8.58496	0.0731635	-0.0156695
YCR043C	8.58496	0.0842806	-0.020961
YGL127C	8.58496	0.0816289	-0.0156695
YCR083W	8.58496	0.084238	-0.020961
YDR529C	8.58496	0.0816289	-0.0156695
YLR344W	8.58496	0.0734564	-0.0156695
YGR034W	8.58496	0.0835403	-0.0156695
snR37	8.59246	0.0731635	-0.0154344
YML090W	8.59619	0.0716053	-0.0129062
YER084W	8.59619	0.0731635	-0.0154344
YMR193C-A	8.59619	0.0701816	-0.0116678
YMR059W	8.59619	0.0701816	-0.0116678
YBR016W	8.59619	0.0731635	-0.0135617
YCR082W	8.59619	0.0734564	-0.0135617
YKR094C	8.59619	0.0716053	-0.0135617
YIL148W	8.59619	0.0716053	-0.0135617
YMR306C-A	8.60733	0.0682459	-0.0135617
YNL149C	8.60733	0.0682459	-0.0135617
YLR279W	8.60733	0.0682459	-0.0129062
YLR297W	8.60733	0.0682459	-0.0135617
YER057C	8.60733	0.0716053	-0.011532
YNL153C	8.60733	0.0681545	-0.0135617
YHR162W	8.60733	0.0682459	-0.0135617
YGL191W	8.60733	0.0701816	-0.0129062
YER072W	8.60733	0.0701816	-0.0116678
YGL015C	8.61839	0.0655811	-0.0135617
YKL115C	8.61839	0.062248	-0.0154344
YDR442W	8.61839	0.0671483	-0.0154344
YOR103C	8.61839	0.062248	-0.0154344
YPR200C	8.61839	0.0610072	-0.0154344
YJL142C	8.61839	0.062248	-0.0154344
YNL143C	8.61839	0.062248	-0.0154344
YHR059W	8.61839	0.0651839	-0.0135617
YGL080W	8.61839	0.0651839	-0.0154344
YLR367W	8.61839	0.0610072	-0.0154344
YJL190C	8.61839	0.062248	-0.0154344
YBL092W	8.61839	0.0671483	-0.0154344
YNL269W	8.62936	0.0610072	-0.0154344
YNL170W	8.62936	0.0610072	-0.0156695
YPL185W	8.62936	0.0449627	-0.0135617
YJL077C	8.62936	0.0610072	-0.0154344
YMR112C	8.62936	0.0449627	-0.0156695
YLR104W	8.62936	0.0449627	-0.0175121
YHR132W-A	8.62936	0.0610072	-0.0154344
YKL003C	8.62936	0.0610072	-0.0154344
YKL138C	8.62936	0.0610072	-0.0156695
YBL002W	8.62936	0.062248	-0.0154344
YDR224C	8.62936	0.062248	-0.0154344
YOR268C	8.64024	0.0448973	-0.0175121
YKL136W	8.64024	0.0448973	-0.0175121
YIL028W	8.64024	0.0449194	-0.0156695
YBL003C	8.64024	0.0449194	-0.0154344
YDR225W	8.64024	0.0448973	-0.0156695
YHL037C	8.65105	0.0449627	-0.0135617
YDR157W	8.65105	0.0449194	-0.0156695
YPL192C	8.65105	0.0610072	-0.011532
YBL018C	8.65105	0.0448973	-0.0175121
YKR083C	8.65105	0.062248	-0.0129062
YHR191C	8.65105	0.0610072	-0.0129062
YDR511W	8.65105	0.0449627	-0.0135617
YLR437C	8.65105	0.0610072	-0.0116678
YKR049C	8.65105	0.062248	-0.0135617
YJL151C	8.65105	0.0610072	-0.0129062
YLR110C	8.65105	0.062248	-0.0129062
Q0182	8.66178	0.0610072	-0.011532
YPL062W	8.66178	0.0448973	-0.00924467
YCL012C	8.66178	0.0449627	-0.0108879
YMR252C	8.66178	0.0449627	-0.0108879
YOL012C	8.66178	0.0449194	-0.00924467
YBR230C	8.66178	0.0449627	-0.011532
YOR263C	8.67243	0.0408445	-0.0129062
YDR482C	8.67243	0.0448973	-0.0108879
YNR046W	8.67243	0.0408445	-0.0116678
YDR519W	8.67243	0.0408445	-0.0108879
YCR028C-A	8.67243	0.0448973	-0.00924467
YIL069C	8.67243	0.0448973	-0.011532
YER074W	8.67243	0.0408445	-0.011532
YGR265W	8.68299	0.0386906	-0.011532
YKL097C	8.68299	0.0386906	-0.011532
YBR226C	8.68299	0.0405669	-0.0116678
YCR025C	8.68299	0.0405669	-0.011532
YLR125W	8.68299	0.0386906	-0.0116678
YER147C-A	8.68299	0.0405669	-0.0108879
YHR070C-A	8.68299	0.0344935	-0.0116678
YPL250C	8.68299	0.0386906	-0.011532
YDR447C	8.68299	0.0405669	-0.011532
YML024W	8.68299	0.0386906	-0.0116678
YDR471W	8.68299	0.0386906	-0.011532
YBR010W	8.68299	0.0408445	-0.0116678
YHR010W	8.68299	0.0386906	-0.0116678
YNL031C	8.68299	0.0386906	-0.011532
YKL031W	8.69349	0.0405669	-0.00924467
YDR215C	8.69349	0.0386906	-0.00924467
YOR012W	8.69349	0.0448973	-0.00807684
YDR209C	8.69349	0.0386906	-0.0108879
YGL087C	8.69349	0.0386906	-0.0108879
YER093C-A	8.69349	0.0405669	-0.00807684
YKL167C	8.69349	0.0408445	-0.00807684
YDR156W	8.69349	0.0344935	-0.011532
YGR230W	8.69349	0.0405669	-0.00924467
YBL087C	8.69349	0.0386906	-0.0108879
YER117W	8.69349	0.0405669	-0.00924467
YCR031C	8.69349	0.0344935	-0.0108879
YKL170W	8.7039	0.0448973	-0.000667278
YJL027C	8.7039	0.0448973	-0.00525862
YJL075C	8.7039	0.0448973	-0.00525862
YBL049W	8.7039	0.0449194	-0.00612076
YIL040W	8.7039	0.0448973	-0.00525862
YMR292W	8.7039	0.0437566	-0.0027121
YER050C	8.7039	0.0408445	-0.00612076
YGL054C	8.7039	0.0408445	-0.00525862
YJL191W	8.7039	0.0449194	-0.00525862
YBR269C	8.7039	0.0448973	-0.00612076
YHL001W	8.7039	0.0408445	-0.00525862
YKL006W	8.7039	0.0448973	-0.0027121
YOR218C	8.71425	0.0448973	-0.00490607
YPR064W	8.71425	0.0449627	-0.000667278
YNL266W	8.71425	0.0437566	-0.00490607
YLR112W	8.71425	0.0408445	-0.0027121
YEL033W	8.71425	0.0408445	-0.0027121
YNR022C	8.71425	0.0448973	-0.00490607
YOR285W	8.71425	0.0449194	-0.0027121
YLR076C	8.72451	0.0437566	0.00088234
YDR437W	8.72451	0.0449627	0.00088234
YPR153W	8.72451	0.0437566	0.00670715
YGL108C	8.72451	0.0449194	0.00385728
YBR188C	8.72451	0.0449627	0.00088234
YPR100W	8.72451	0.0408445	0.00385728
YBR167C	8.72451	0.0449627	-0.000247956
YDR308C	8.72451	0.0449627	0.00088234
YDL123W	8.72451	0.0449627	0.00088234
YJR044C	8.72451	0.0448973	0.00088234
YPR063C	8.72451	0.0408445	0.00385728
YEL045C	8.73471	0.0437566	0.00670715
YJR067C	8.73471	0.0449194	0.00385728
YER187W	8.73471	0.0449194	0.00385728
YIL027C	8.73471	0.0449627	0.00670715
YGL102C	8.74483	0.0437566	0.00088234
YIL029C	8.74483	0.0408445	0.00670715
YLR245C	8.74483	0.0408445	0.00893568
YBR258C	8.74483	0.0449194	0.00385728
YBR210W	8.74483	0.0449194	0.00670715
YNL113W	8.74483	0.0405669	0.00893568
YIL004C	8.74483	0.0437566	0.00385728
YER159C	8.74483	0.0449194	0.00088234
YOL127W	8.74483	0.0405669	0.00670715
YOL040C	8.74483	0.0405669	0.00893568
YOL165C	8.75489	0.0379613	0.00960827
YER046W	8.75489	0.0405669	0.00893568
YPR017C	8.75489	0.0379613	0.00893568
YPR082C	8.75489	0.0379613	0.00893568
YDR100W	8.75489	0.0405669	0.00670715
YDR513W	8.75489	0.0408445	0.00670715
YNL081C	8.75489	0.0386906	0.00893568
YLL050C	8.75489	0.0405669	0.00893568
YMR143W	8.75489	0.0386906	0.00670715
YDL083C	8.75489	0.0405669	0.00893568
YOR369C	8.75489	0.0344935	0.00893568
YOR186W	8.76487	0.0312577	0.00960827
YIL060W	8.76487	0.0312577	0.00960827
YDR360W	8.76487	0.0312577	0.0121997
YPR123C	8.76487	0.0312577	0.00960827
YBR285W	8.76487	0.0338989	0.00960827
YIR015W	8.76487	0.0312577	0.00893568
YCL056C	8.76487	0.0312577	0.00960827
YBL021C	8.76487	0.0344935	0.00960827
YOL121C	8.76487	0.0312577	0.00893568
YNL302C	8.76487	0.0312577	0.00670715
YAL026C-A	8.77479	0.0312577	0.0121997
YMR151W	8.77479	0.0338989	0.0121997
YER145C-A	8.77479	0.0312577	0.00960827
YPL276W	8.77479	0.0338989	0.00960827
YNL179C	8.77479	0.0344935	0.0121997
YBL025W	8.77479	0.0312577	0.00960827
YMR074C	8.77479	0.0344935	0.0121997
YER035W	8.77479	0.0312577	0.00960827
YKL160W	8.77479	0.0338989	0.00960827
YIL051C	8.77479	0.0338989	0.00960827
YGR118W	8.77479	0.0338989	0.00960827
YPR132W	8.77479	0.0338989	0.0121997
YGR259C	8.78463	0.0344935	0.00960827
YNL319W	8.78463	0.0344935	0.0121997
YNL328C	8.78463	0.0344935	0.0121997
YDR397C	8.78463	0.0344935	0.00893568
YGR074W	8.78463	0.0344935	0.00893568
YDR433W	8.78463	0.0344935	0.00670715
YNR004W	8.78463	0.0345843	0.0123518
YDL092W	8.78463	0.0338989	0.00893568
YOR224C	8.78463	0.0379613	0.0164381
YBR282W	8.78463	0.0338989	0.00960827
YCR071C	8.78463	0.0312577	0.00893568
YPL225W	8.78463	0.0379613	0.0164381
YGR243W	8.78463	0.0344935	0.00893568
YDR450W	8.78463	0.0344935	0.00670715
YML026C	8.78463	0.0344935	0.00960827
RUF20	8.79116	0.0379613	0.0164381
YGR290W	8.79442	0.0403873	0.0200749
YDR344C	8.79442	0.0345843	0.0200749
YGL230C	8.79442	0.0403873	0.0214082
YJL211C	8.79442	0.0403873	0.0175683
YKL066W	8.79442	0.0408445	0.0175683
YJR058C	8.79442	0.0405669	0.0175683
YBR252W	8.79442	0.0345843	0.0175683
YDR462W	8.79442	0.0379613	0.0200749
YBR109C	8.79442	0.0345843	0.0168341
YFR033C	8.79442	0.0386906	0.0214082
YER137C	8.80413	0.0403873	0.0175683
YFL012W	8.80413	0.0403873	0.0175683
YIR005W	8.80413	0.0379613	0.0164381
YPL144W	8.80413	0.0345843	0.0123518
YER150W	8.80413	0.0403873	0.0175683
YGR203W	8.80413	0.0403873	0.0175683
YHR136C	8.80413	0.0386906	0.0168341
YMR148W	8.80413	0.0345843	0.0123518
YER044C	8.80413	0.0403873	0.0175683
YDR059C	8.80413	0.0403873	0.0175683
YBR173C	8.80413	0.0403873	0.0175683
YBR082C	8.80413	0.0405669	0.0175683
YHR051W	8.80413	0.0386906	0.0175683
YGR107W	8.81378	0.0345843	0.0121997
YDR252W	8.81378	0.0379613	0.0123518
YLL052C	8.81378	0.0359949	0.0123518
YNR010W	8.81378	0.0359949	0.0121997
YGL103W	8.81378	0.0379613	0.0123518
YDL121C	8.81378	0.0379613	0.0164381
YDR063W	8.81378	0.0345843	0.0123518
YGL106W	8.81378	0.0379613	0.0123518
YJL104W	8.81378	0.0379613	0.0121997
YOR286W	8.81378	0.0359949	0.0121997
YHL042W	8.82337	0.0386906	0.00893568
YHL006C	8.82337	0.0379613	0.00893568
YLR218C	8.82337	0.0379613	0.00893568
YDL219W	8.82337	0.0359949	0.00960827
YBR135W	8.82337	0.0359949	0.0121997
YMR298W	8.82337	0.0359949	0.00670715
YPL059W	8.82337	0.0345843	0.00960827
YDL110C	8.82337	0.0359949	0.0121323
YOR052C	8.82337	0.0359949	0.00893568
YIL111W	8.82972	0.0359949	0.00960827
YHR021W-A	8.83289	0.0359949	0.00960827
YPR053C	8.83289	0.0345843	0.0121323
YOL108C	8.83289	0.0344935	0.00893568
YLR068W	8.83289	0.0344935	0.00670715
YHR116W	8.83289	0.0345843	0.00893568
YOR298C-A	8.83289	0.0344935	0.00960827
YDR064W	8.83289	0.0345843	0.00893568
YCL058C	8.84235	0.0345843	0.0121323
YLL053C	8.84235	0.0359949	0.00893568
YEL048C	8.84235	0.0359949	0.0121323
YPL170W	8.84235	0.0359949	0.00893568
YNL131W	8.84235	0.0359949	0.0121323
YLR167W	8.84235	0.0359949	0.00893568
YCL001W-A	8.85175	0.0359949	0.00893568
YGR293C	8.85175	0.0379613	0.00670715
YEL028W	8.85175	0.0379613	0.00893568
YLR315W	8.85175	0.0359949	0.00670715
YHL034W-A	8.85175	0.0379613	0.00893568
YER030W	8.85175	0.0379613	0.00670715
YDR092W	8.85175	0.0379613	0.0121323
YNL281W	8.85175	0.0345843	0.00670715
YKL067W	8.85175	0.0379613	0.00670715
YMR260C	8.85175	0.0359949	0.00670715
YNR036C	8.85175	0.0359949	0.00670715
YNL255C	8.85175	0.0345843	0.00893568
YNL052W	8.85175	0.0345843	0.00893568
YOR382W	8.85175	0.0379613	0.00670715
YGL041W-A	8.86109	0.0379613	0.00670715
YMR181C	8.86109	0.0386906	0.00893568
YIL062C	8.86109	0.0386906	0.00670715
YJR104C	8.86109	0.0386906	0.00893568
YCR099C	8.87036	0.0379613	0.00670715
YKR074W	8.87036	0.0359949	0.00893568
YFR003C	8.87036	0.0359949	0.00670715
YMR158W	8.87036	0.0379613	0.00893568
YIL065C	8.87036	0.0359949	0.00670715
YIL098C	8.87036	0.0359949	0.00893568
YPR187W	8.87036	0.0359949	0.0121323
YGL187C	8.87036	0.0359949	0.00613365
YGR148C	8.87036	0.0359949	0.00670715
YGL031C	8.87036	0.0379613	0.00613365
YLR170C	8.87958	0.0379613	0.0123518
YPL200W	8.87958	0.0408445	0.0175683
YOR013W	8.87958	0.0379613	0.0168341
YOR339C	8.87958	0.0403873	0.0168341
YPR193C	8.87958	0.0408445	0.0198336
YOR226C	8.87958	0.0403873	0.0175683
YPL071C	8.87958	0.0408445	0.0175683
YLR421C	8.87958	0.0359949	0.0164381
YDL208W	8.87958	0.0359949	0.0121997
YBR048W	8.87958	0.0359949	0.0121997
YDR025W	8.87958	0.0379613	0.0123518
YMR002W	8.87958	0.0359949	0.0168341
YLR400W	8.88874	0.0474976	0.0214082
YJR047C	8.88874	0.0474976	0.0200749
YCR063W	8.88874	0.0437566	0.0198336
YCR006C	8.88874	0.0437566	0.0200749
YPR168W	8.88874	0.0492924	0.0214082
YOR044W	8.88874	0.0474976	0.0214082
YIL087C	8.88874	0.0449627	0.0198336
YGR275W	8.88874	0.0449627	0.0198336
YGR076C	8.88874	0.0449627	0.0198336
YDL064W	8.88874	0.0449627	0.0175683
YMR236W	8.88874	0.0474976	0.0214082
YPL037C	8.88874	0.0474976	0.0214082
YNL089C	8.89785	0.0492924	0.0198336
YIL071W-A	8.89785	0.0474976	0.0200749
YGR030C	8.89785	0.0474976	0.0200749
YNL185C	8.89785	0.0492924	0.0198336
YPR062W	8.89785	0.0474976	0.0175683
YDL125C	8.89785	0.0492924	0.0214082
YJL143W	8.89785	0.0474976	0.0200749
YHR126C	8.90689	0.0492924	0.0175683
YML077W	8.90689	0.0498176	0.0198336
YFL017C	8.90689	0.0474976	0.0198336
YIL016W	8.90689	0.0474976	0.0198336
YML030W	8.90689	0.0492924	0.0198336
YBR113W	8.91588	0.0498176	0.0198336
YFL051C	8.91588	0.0474976	0.0200749
YMR040W	8.91588	0.0474976	0.0200749
YLR010C	8.91588	0.0474976	0.0200749
YEL027W	8.91588	0.0474976	0.0200749
YDL004W	8.91588	0.0492924	0.0200749
YPL079W	8.91588	0.0492924	0.0214082
YBR191W	8.91588	0.0492924	0.0198336
YDR024W	8.92481	0.0492924	0.0214082
YGL214W	8.92481	0.0498176	0.0214082
YAR068W	8.92481	0.0498176	0.0214082
YER067W	8.92481	0.0498176	0.0215088
YHR214W-A	8.92481	0.0525607	0.0214082
YLR042C	8.92481	0.0498176	0.0214082
YJL011C	8.92481	0.0498176	0.0214082
YOR276W	8.92481	0.0498176	0.0215088
YOR257W	8.92481	0.0525607	0.0215088
YLR050C	8.92481	0.0498176	0.0214082
YPR073C	8.92481	0.0498176	0.0215088
YPR098C	8.92481	0.0498176	0.0215088
YIL138C	8.92481	0.0525607	0.0215088
YJL096W	8.92481	0.0498176	0.0214082
YDR014W-A	8.93369	0.0437566	0.0198336
YDR179C	8.93369	0.0474976	0.0198336
YBR244W	8.93369	0.0474976	0.0209726
YOR357C	8.93369	0.0492924	0.0214082
YBR077C	8.93369	0.0492924	0.0215088
YBR120C	8.93369	0.0474976	0.0214082
YOL071W	8.93369	0.0492924	0.0209726
YDR155C	8.93369	0.0474976	0.0198336
YOL099C	8.94251	0.0492924	0.0272432
YDR491C	8.94251	0.0474976	0.0215088
YHR180W	8.94251	0.0437566	0.0215088
YML094W	8.94251	0.0492924	0.0239693
YPR188C	8.94251	0.0474976	0.0239693
YOR150W	8.94251	0.0474976	0.0239693
YIR037W	8.94251	0.0474976	0.0222339
YHR095W	8.95128	0.0403873	0.0222339
YFL015C	8.95128	0.0437566	0.0222339
YIL057C	8.95128	0.0403873	0.0215088
YJR055W	8.95128	0.0403873	0.0214082
YKR020W	8.95128	0.0379613	0.0209726
YPL234C	8.95128	0.0378555	0.0198336
YBR300C	8.96	0.0378555	0.0198336
YPL034W	8.96	0.0345843	0.00613365
YDR201W	8.96	0.0359949	0.0164187
YDL008W	8.96	0.0373104	0.0198336
YMR022W	8.96	0.0359949	0.00670715
YPL187W	8.96	0.0359949	0.00613365
YDR418W	8.96	0.0359949	0.0164187
YEL054C	8.96	0.0373104	0.0121323
YPL135W	8.96	0.0359949	0.00613365
YDR535C	8.96867	0.0359949	0.00555835
YDR396W	8.96867	0.0345843	0.00555835
YER066C-A	8.96867	0.0373104	0.00555835
YEL044W	8.96867	0.0373104	0.00555835
YLR074C	8.96867	0.0373104	0.00555835
YLL042C	8.97728	0.0373104	0.00613365
YJL065C	8.97728	0.0359949	0.00555835
YKL026C	8.97728	0.0373104	0.00613365
YDL235C	8.97728	0.0373104	0.00613365
YML098W	8.97728	0.0359949	0.00670715
YKL063C	8.97728	0.0378555	0.00670715
YKL122C	8.97728	0.0378555	0.00670715
YIR022W	8.97728	0.0359949	0.00613365
YMR071C	8.97728	0.0373104	0.0121323
YKL056C	8.97728	0.0378555	0.00670715
YLR349W	8.98584	0.0373104	0.0164187
YLL059C	8.98584	0.0359949	0.0121323
YPL223C	8.98584	0.0378555	0.0198336
YLR164W	8.98584	0.0373104	0.0164187
YPL108W	8.98584	0.0379613	0.0198336
YCL033C	8.98584	0.0359949	0.0121323
YNL157W	8.98584	0.0378555	0.0164187
YLR008C	8.98584	0.0373104	0.0121323
YKL153W	8.99435	0.0373104	0.00926908
YFR026C	8.99435	0.0378555	0.0121323
YJR115W	8.99435	0.0378555	0.0121323
YOL163W	8.99435	0.0373104	0.00926908
YKL070W	8.99435	0.0378555	0.0121323
YDR073W	8.99435	0.0378555	0.0121323
YOL143C	8.99435	0.0359949	0.00926908
YCR046C	8.99435	0.0378555	0.0164187
YHL043W	9.00282	0.0346339	0.00613365
YDL177C	9.00282	0.0373104	0.00926908
YDR260C	9.00282	0.0378555	0.00926908
YJR017C	9.00282	0.0346339	0.00555835
YFR011C	9.00282	0.0373104	0.00926908
YAL044C	9.00282	0.0373104	0.0121323
YGR174C	9.00282	0.0359949	0.00613365
YOL159C	9.01123	0.0359949	0.00613365
YDR404C	9.01123	0.0359949	0.00613365
YKL013C	9.01123	0.0359949	0.00613365
YMR242C	9.01681	0.0359949	0.00555835
YOR312C	9.01681	0.0373104	0.00555835
YDR187C	9.01959	0.0373104	0.00613365
YOL024W	9.01959	0.0359949	0.00957195
YNL046W	9.01959	0.0359949	0.00926908
YJR097W	9.01959	0.0346339	0.00613365
YPL252C	9.01959	0.0346339	0.00926908
YGL058W	9.01959	0.0373104	0.00613365
YJL124C	9.01959	0.0359949	0.00613365
YPR150W	9.02791	0.0318615	0.00926908
SCR1	9.02791	0.0346339	0.00926908
YPL148C	9.02791	0.0322889	0.00926908
YNL133C	9.02791	0.0322889	0.00926908
YAL033W	9.02791	0.0345843	0.00926908
YHR152W	9.02791	0.0345843	0.00957195
YDL046W	9.02791	0.0345843	0.00957195
YPR149W	9.02791	0.0318615	0.00926908
YFL064C	9.03617	0.0318615	0.00926908
YGR131W	9.03617	0.0345843	0.00957195
YGL010W	9.03617	0.0318615	0.00926908
YNL310C	9.03617	0.0345843	0.00931837
YDL120W	9.03617	0.0312577	0.00613365
YPR102C	9.03617	0.0345843	0.00931837
YGR085C	9.03617	0.0322889	0.00957195
YKL016C	9.03617	0.0345843	0.00931837
YHR193C	9.03617	0.0345843	0.00931837
YBR116C	9.04439	0.0345843	0.00931837
YGL222C	9.04439	0.0318615	0.0121323
YBR254C	9.04439	0.0345843	0.00931837
YBL091C-A	9.04439	0.0322889	0.00931837
YDR469W	9.04439	0.0318615	0.0121323
YFL067W	9.04439	0.0322889	0.0129563
YBR047W	9.04439	0.0322889	0.00931837
YOR097C	9.04439	0.0318615	0.0129563
YPR101W	9.04439	0.0312577	0.0131857
YDR163W	9.04439	0.0322889	0.00957195
YLR193C	9.04439	0.0318615	0.0121323
YJL122W	9.04439	0.0318615	0.00957195
YKL190W	9.04439	0.0318615	0.00957195
YPR051W	9.05257	0.0302224	0.0164187
YOR253W	9.05257	0.0302224	0.0164187
YNL044W	9.05257	0.0302224	0.0131857
YLR448W	9.05257	0.0312577	0.0131857
YML073C	9.05257	0.0303834	0.0131857
YLR109W	9.05257	0.0312577	0.0131857
YOL067C	9.0607	0.0322889	0.0164187
YML011C	9.0607	0.0318615	0.0198336
YPL038W	9.0607	0.0322889	0.0164187
YMR042W	9.0607	0.0322889	0.0164187
YMR035W	9.0607	0.0318615	0.0164187
YBR022W	9.0607	0.0303834	0.0164187
YJR025C	9.0607	0.0312577	0.0198336
YBL090W	9.0607	0.0303834	0.0164187
YBR122C	9.0607	0.0312577	0.0164187
YER134C	9.06878	0.0318615	0.0198336
YML055W	9.06878	0.0322889	0.020142
YOR252W	9.06878	0.0322889	0.0198336
YLR370C	9.06878	0.0318615	0.0198336
YDR540C	9.07682	0.0318615	0.0131857
YAR023C	9.07682	0.0322889	0.0164187
YLL049W	9.07682	0.0318615	0.0131857
YDR185C	9.07682	0.0318615	0.0129563
YLR021W	9.07682	0.0303834	0.0129563
YBR137W	9.07682	0.0318615	0.0131857
YNL245C	9.07682	0.0261423	0.00957195
YEL066W	9.07682	0.0322889	0.0131857
YMR009W	9.07682	0.0261423	0.0121323
YKL069W	9.08481	0.0261423	0.0129563
YJL161W	9.08481	0.0261423	0.0129563
YAL055W	9.08481	0.0261423	0.00931837
YBL006C	9.08481	0.0261423	0.00957195
YBR062C	9.08481	0.0261423	0.0121323
YPR028W	9.08481	0.0261423	0.0129563
YNL109W	9.09276	0.0303834	0.0164187
YIL009C-A	9.09276	0.0261423	0.0164187
YPR046W	9.09276	0.0261423	0.0129563
YML036W	9.09276	0.0303834	0.0164187
YHR060W	9.09276	0.0251107	0.0164187
YGL242C	9.09276	0.0251107	0.0164187
YLR065C	9.09276	0.0303834	0.0170727
YER007C-A	9.09276	0.0251107	0.0164187
YPL211W	9.09276	0.0261423	0.0131857
YDR441C	9.09276	0.0251107	0.0131857
YDL192W	9.09276	0.0261423	0.0131857
YDL137W	9.09276	0.0261423	0.0129563
YDR178W	9.09276	0.0251107	0.0131857
YCR101C	9.10066	0.0256769	0.0121323
YHR093W	9.10066	0.0256769	0.00957195
YHR157W	9.10066	0.0251107	0.00957195
YPL099C	9.10066	0.0201255	0.00957195
YCR090C	9.10066	0.0256769	0.0121323
YML078W	9.10066	0.0201255	0.00931837
snR84	9.10329	0.0201255	0.00957195
SRG1	9.10591	0.0183111	0.00957195
YER087C-A	9.10852	0.0177665	0.00957195
YDL221W	9.10852	0.0177665	0.00957195
YKR045C	9.10852	0.0251107	0.00926908
YGR133W	9.10852	0.0201255	0.00931837
YGR102C	9.10852	0.0183111	0.00931837
YOR094W	9.10852	0.0251107	0.00957195
YCR003W	9.10852	0.0183111	0.00957195
YHR148W	9.10852	0.0251107	0.00931837
YBR164C	9.10852	0.0183111	0.00957195
YMR072W	9.10852	0.0251107	0.00931837
YGR082W	9.10852	0.0183111	0.00957195
YGL018C	9.11634	0.0256769	0.00957195
YKR007W	9.11634	0.0256769	0.0129563
YLR066W	9.11634	0.0261423	0.0131857
YER042W	9.11634	0.0251107	0.00957195
YHR081W	9.11634	0.0256769	0.0121323
YKL186C	9.11634	0.0256769	0.0129563
YOL129W	9.11634	0.0256769	0.0129563
YJL177W	9.11634	0.0256769	0.0121323
YKL180W	9.11634	0.0256769	0.0121323
YPL025C	9.12412	0.0318615	0.0164187
YER066W	9.12412	0.0318615	0.0154745
YHR100C	9.12412	0.0318615	0.0164187
YOR148C	9.12412	0.0303834	0.0154745
YPR067W	9.12412	0.0312904	0.0164187
YER034W	9.12412	0.0303834	0.0154745
YDL053C	9.12412	0.0261423	0.0131857
YOR215C	9.12412	0.0318615	0.0164187
YLR031W	9.13186	0.0312904	0.0170727
YBR217W	9.13186	0.0312904	0.0164187
YNR024W	9.13186	0.0303834	0.0170727
YNL301C	9.13186	0.0312904	0.0170727
YOL120C	9.13186	0.0303834	0.0170727
YLR358C	9.13955	0.0261423	0.0170727
YGR049W	9.13955	0.0292117	0.0170727
YDR512C	9.13955	0.0303834	0.0198336
YHR121W	9.13955	0.0292117	0.0198336
YER112W	9.13955	0.0303834	0.0170727
YDR454C	9.13955	0.0303834	0.0198336
YML022W	9.13955	0.0261423	0.0170727
YLR306W	9.1472	0.0261423	0.0131857
YOR179C	9.1472	0.0256769	0.0164187
YDL200C	9.1472	0.0292117	0.0154745
YMR255W	9.1472	0.0261423	0.0131857
YCL001W	9.1472	0.0292117	0.0164187
YOR163W	9.1472	0.0261423	0.0154745
YBR106W	9.1472	0.0292117	0.0170727
snR19	9.14975	0.0256769	0.0164187
YNL140C	9.15482	0.0261423	0.0170727
YIL024C	9.15482	0.0256769	0.0170727
YLR254C	9.15482	0.0256769	0.0198336
YGR029W	9.15482	0.0251107	0.0164187
YDR339C	9.15482	0.0251107	0.0164187
YPL010W	9.15482	0.0256769	0.0170727
YHR175W	9.15482	0.0256769	0.0170727
YBR084C-A	9.15482	0.0201255	0.0164187
YBL027W	9.15482	0.0251107	0.0164187
YGR016W	9.16239	0.0292117	0.0164187
YHR189W	9.16239	0.0303834	0.0170727
YCR086W	9.16239	0.0256769	0.0164187
YMR150C	9.16239	0.0292117	0.0170727
YDR373W	9.16239	0.0251107	0.0154745
YGL231C	9.16239	0.0256769	0.0154745
YPL218W	9.16239	0.0256769	0.0164187
YNL096C	9.16239	0.0256769	0.0164187
YOR096W	9.16239	0.0256769	0.0164187
YDR413C	9.16993	0.0312904	0.020142
YMR138W	9.16993	0.0303834	0.0170727
YDR253C	9.16993	0.0303834	0.0170727
YDL165W	9.16993	0.0256769	0.0164187
YLR011W	9.16993	0.0303834	0.0209726
YER115C	9.16993	0.0303834	0.0209726
YLR229C	9.16993	0.0300906	0.020142
YDR071C	9.16993	0.0292117	0.0170727
YGL147C	9.16993	0.0312904	0.0209726
YNL067W	9.16993	0.0303834	0.0164187
YER148W-A	9.17742	0.0303834	0.0164187
YGL165C	9.17742	0.0312904	0.0154745
YNL090W	9.17742	0.0303834	0.0131857
YOR297C	9.17742	0.0300906	0.0131857
YCL026C-A	9.18488	0.0292117	0.0131857
YKL202W	9.18488	0.0300906	0.00957195
YPL257W	9.18488	0.0292117	0.00926908
YCL026C-B	9.18488	0.0300906	0.0129563
YDR248C	9.18488	0.0303834	0.0129563
YBL059W	9.18488	0.0300906	0.0131857
YLR292C	9.18488	0.0300906	0.00931837
YKR068C	9.18488	0.0300906	0.00931837
YOL146W	9.19229	0.0292117	0.00926908
YDL098C	9.19229	0.0300906	0.00926908
YJL024C	9.19229	0.0300906	0.00902947
YGL068W	9.19229	0.0292117	0.00713975
YDR328C	9.19229	0.0300906	0.00902947
YIR032C	9.19967	0.0256816	0.00902947
YEL067C	9.19967	0.0256816	0.00926908
YPR131C	9.19967	0.0292117	0.00713975
YNL282W	9.19967	0.0256816	0.00713975
YFR017C	9.19967	0.0256816	0.00902947
YKR085C	9.19967	0.0256816	0.00713975
YBR189W	9.19967	0.0256816	0.00902947
YDR453C	9.20701	0.0292117	0.00902947
YMR118C	9.20701	0.0303834	0.00926908
YDR022C	9.20701	0.0256816	0.00713975
YJL218W	9.20701	0.0300906	0.00926908
YDR066C	9.20701	0.0256816	0.00713975
YJL030W	9.20701	0.0300906	0.00926908
YGR251W	9.20701	0.0300906	0.00931837
YDR121W	9.20701	0.0292117	0.00902947
YPR037C	9.20701	0.0303834	0.00926908
YER029C	9.20701	0.0300906	0.00926908
YBL107C	9.20701	0.0292117	0.00713975
YML028W	9.20701	0.0303834	0.00902947
YLR251W	9.21432	0.0317421	0.00713975
YGL247W	9.21432	0.0303834	0.00926908
YMR295C	9.21432	0.0317421	0.00613933
YJR069C	9.21432	0.0303834	0.00713975
YDL166C	9.21432	0.0303834	0.00902947
YIL157C	9.21432	0.0300906	0.00902947
YNL056W	9.21432	0.0317421	0.00713975
YLR356W	9.21432	0.0318615	0.00713975
YKR065C	9.21432	0.0312904	0.00713975
YPL081W	9.21432	0.0317421	0.00713975
YHR153C	9.22159	0.0292117	0.00713975
YDR478W	9.22159	0.0303834	0.00902947
YMR003W	9.22159	0.0312904	0.00957195
YNL158W	9.22159	0.0312904	0.00957195
YPL067C	9.22159	0.0303834	0.00902947
YNL260C	9.22159	0.0312904	0.00931837
YGR268C	9.22159	0.0292117	0.00902947
YMR184W	9.22159	0.0303834	0.00957195
YPL051W	9.22159	0.0303834	0.00926908
YAL008W	9.22159	0.0312904	0.00713975
YJL217W	9.22159	0.0292117	0.00902947
YJR014W	9.22159	0.0300906	0.00926908
YER012W	9.22159	0.0300906	0.00926908
YDR032C	9.22159	0.0312904	0.00902947
YKL141W	9.22159	0.0303834	0.00931837
YNL069C	9.22159	0.0303834	0.00957195
YIL164C	9.22882	0.0303834	0.00926908
YNL214W	9.22882	0.0300906	0.00713975
YBR264C	9.22882	0.0303834	0.00902947
YDR084C	9.22882	0.0303834	0.00902947
YGR078C	9.22882	0.0312904	0.00926908
YLR009W	9.22882	0.0303834	0.00902947
YNL079C	9.22882	0.0300906	0.00902947
YNL208W	9.22882	0.0292117	0.00713975
YDL082W	9.22882	0.0303834	0.00902947
YIL133C	9.22882	0.0312904	0.00926908
YMR142C	9.22882	0.0303834	0.00902947
YDR042C	9.23601	0.0300906	0.00713975
YEL034C-A	9.23601	0.0303834	0.00713975
YFR042W	9.23601	0.0312904	0.00713975
YLR073C	9.23601	0.0312904	0.00902947
YOR367W	9.23601	0.0312904	0.00902947
YPR172W	9.23601	0.0303834	0.00926908
YPL239W	9.23601	0.0303834	0.00902947
YKL196C	9.23601	0.0303834	0.00713975
YER102W	9.23601	0.0312904	0.00713975
YBL072C	9.23601	0.0300906	0.00713975
snR30	9.24317	0.0312904	0.00931837
YBR278W	9.24317	0.0303834	0.00926908
YOL029C	9.24317	0.0256769	0.00957195
YMR073C	9.24317	0.0292117	0.0129563
YJR112W	9.24317	0.0300906	0.00957195
YLR145W	9.24317	0.0300906	0.0127422
YMR263W	9.24317	0.0256816	0.0127422
YML079W	9.24317	0.0300906	0.0129563
YLR179C	9.24317	0.0300906	0.0129563
YDR002W	9.24317	0.0300906	0.00931837
YFR012W	9.2503	0.0256769	0.0127422
YOL114C	9.2503	0.0256816	0.00931837
YKL001C	9.2503	0.0256816	0.00957195
YJR102C	9.2503	0.0256816	0.00957195
YGL047W	9.2503	0.0256816	0.00957195
YDL135C	9.2503	0.0256769	0.00957195
YNL203C	9.25739	0.0251107	0.00713975
YHR214W	9.25739	0.0251107	0.00713975
YER128W	9.25739	0.0251107	0.00902947
YLR036C	9.25739	0.0256769	0.00675292
YJL004C	9.25739	0.0256769	0.00713975
YKL214C	9.25739	0.0256769	0.00675292
YJR118C	9.25739	0.0251107	0.00675292
YDL002C	9.25739	0.0256769	0.00926908
YBR014C	9.25739	0.0256816	0.00926908
YMR264W	9.25739	0.0256769	0.00713975
YOR294W	9.25739	0.0256769	0.00713975
YDL072C	9.25739	0.0256769	0.00926908
YDR041W	9.25739	0.0251107	0.00926908
YGL200C	9.25739	0.0250871	0.00713975
YKL083W	9.26444	0.0256769	0.00931837
YLR456W	9.26444	0.0256816	0.00931837
YMR052W	9.26444	0.0256816	0.00957195
YLR016C	9.26444	0.0256769	0.00931837
YMR121C	9.26444	0.0256769	0.00931837
YKL024C	9.26444	0.0256769	0.00931837
YIL158W	9.26444	0.0251107	0.00902947
YFR001W	9.26444	0.0251107	0.00713975
YNL190W	9.26444	0.0256769	0.00931837
YLR029C	9.26444	0.0256816	0.00957195
YOR383C	9.26444	0.0256769	0.00957195
YIL089W	9.27146	0.0256769	0.00957195
YDR056C	9.27146	0.0256769	0.00931837
YDR231C	9.27146	0.0256816	0.00957195
YLR435W	9.27146	0.0250871	0.00957195
YHR057C	9.27146	0.0256816	0.0127422
YER094C	9.27146	0.0256816	0.00957195
YHR089C	9.27146	0.0256769	0.00957195
YGL258W	9.27845	0.0210732	0.00957195
YOR387C	9.27845	0.0250871	0.0129563
YPR151C	9.27845	0.0201255	0.0129563
YMR245W	9.27845	0.0250871	0.0127422
YNL222W	9.27845	0.0210732	0.0129563
YPL229W	9.27845	0.0210732	0.0129563
YIL127C	9.27845	0.0210732	0.00931837
YDR167W	9.27845	0.0250871	0.00957195
YBR171W	9.27845	0.0210732	0.00957195
YKL065C	9.27845	0.0210732	0.00931837
YJR073C	9.27845	0.0201255	0.00931837
YFL038C	9.27845	0.0210732	0.00957195
YAL003W	9.27845	0.0250871	0.00957195
YPL041C	9.2854	0.0250871	0.00931837
YJR012C	9.2854	0.0210732	0.0131857
YOL008W	9.2854	0.0250871	0.0127422
YFL046W	9.2854	0.0201255	0.0136304
YOR016C	9.2854	0.0256769	0.0127422
YDL217C	9.2854	0.0210732	0.0131857
YER104W	9.29232	0.0250871	0.0127422
YMR132C	9.29232	0.0256769	0.0131857
YDR013W	9.29232	0.0250871	0.00902947
YPR107C	9.29232	0.0256816	0.0136304
YBL057C	9.29232	0.0250871	0.00902947
YPL178W	9.29232	0.0256769	0.0131857
YML001W	9.29232	0.0256769	0.0131857
YDR487C	9.29232	0.0210732	0.00931837
YIL113W	9.29921	0.0256769	0.0136304
YJL170C	9.29921	0.0256769	0.0136304
YPL267W	9.29921	0.0256769	0.0127422
YCR027C	9.29921	0.0256816	0.0131857
YJR133W	9.29921	0.0256769	0.0136304
YPR165W	9.29921	0.0250871	0.0127422
YML095C	9.30606	0.0292117	0.0127422
YER079W	9.30606	0.0292117	0.0127422
YNR049C	9.30606	0.0292117	0.0136304
YGR081C	9.30606	0.0300906	0.00902947
YHR041C	9.30606	0.0300906	0.00902947
YDR003W	9.30606	0.0256816	0.0127422
YOR247W	9.30606	0.0292117	0.0136304
YOR089C	9.30606	0.0300906	0.0136304
YDL212W	9.30606	0.0256816	0.0136304
YBR052C	9.30606	0.0256769	0.0136304
YBR067C	9.30606	0.0256816	0.0154745
YPR071W	9.31288	0.0256816	0.0136304
YBR201W	9.31288	0.0285622	0.0154745
YKL159C	9.31288	0.0256816	0.0154745
YOR236W	9.31288	0.0256816	0.0136304
YFL010C	9.31288	0.0285622	0.0167041
YER183C	9.31288	0.0292117	0.0154745
YMR182C	9.31288	0.0256816	0.0154745
YMR269W	9.31288	0.0285622	0.0154745
YGR146C	9.31288	0.0285622	0.0154745
YBR071W	9.31288	0.0292117	0.0154745
YML012W	9.31288	0.0256816	0.0154745
YNR014W	9.31967	0.0292117	0.0170727
YAL059W	9.31967	0.0256816	0.0154745
YKL144C	9.31967	0.0285622	0.0170727
YML053C	9.31967	0.0292117	0.0170727
YOL111C	9.31967	0.0285622	0.0167041
YHR110W	9.31967	0.0256816	0.0167041
YDR298C	9.31967	0.0256816	0.0154745
YPL166W	9.32643	0.0312904	0.0154745
YIL132C	9.32643	0.0292117	0.0167041
YMR117C	9.32643	0.0300906	0.0196945
YJL072C	9.32643	0.0300906	0.0167041
YLR119W	9.32643	0.0300906	0.0170727
YOR319W	9.32643	0.0312904	0.0154745
YBR005W	9.32643	0.0256816	0.0167041
YOR021C	9.32643	0.0300906	0.0167041
YHR026W	9.32643	0.0285622	0.0167041
YOL139C	9.32643	0.0300906	0.0170727
YGL033W	9.33316	0.0317421	0.0167041
YHR105W	9.33316	0.0334978	0.0167041
YNL213C	9.33316	0.0317421	0.0136304
YBR072W	9.33316	0.0312904	0.0167041
YLR268W	9.33316	0.0317421	0.0154745
YDR408C	9.33316	0.0317421	0.0167041
YOR078W	9.33316	0.0312904	0.0136304
YHR147C	9.33316	0.0317421	0.0167041
YOL162W	9.33985	0.0265934	0.0154745
YCR020C	9.33985	0.0300906	0.0127422
YLR262C	9.33985	0.0285622	0.0136304
YGR129W	9.33985	0.0292117	0.0136304
YGL101W	9.33985	0.0292117	0.0154745
YKL119C	9.33985	0.0285622	0.0136304
YCR013C	9.33985	0.0300906	0.0127422
YIL010W	9.33985	0.0292117	0.0154745
YPR154W	9.33985	0.0256816	0.0167041
YBL102W	9.33985	0.0300906	0.00958461
YAL007C	9.33985	0.0300906	0.0127422
YFL005W	9.33985	0.0292117	0.0136304
YBR154C	9.33985	0.0312904	0.0127422
YDR177W	9.33985	0.0292117	0.0127422
YJL001W	9.33985	0.0285622	0.0136304
YEL024W	9.33985	0.0300906	0.0136304
YFR036W-A	9.34651	0.0265934	0.0167041
YLR464W	9.34651	0.0250871	0.0200099
YPL233W	9.34651	0.0250871	0.0200099
YJR057W	9.34651	0.0250871	0.0200099
YGL002W	9.34651	0.0256816	0.0196945
YIR024C	9.34651	0.0256816	0.0200099
YLR350W	9.34651	0.0250871	0.0200099
YHR128W	9.34651	0.0256816	0.0196945
YGL037C	9.34651	0.0256816	0.0196945
YKL117W	9.34651	0.0250871	0.022154
YOR258W	9.35315	0.0256816	0.0200099
YGR153W	9.35315	0.0256816	0.022154
YBR197C	9.35315	0.0250871	0.0200099
YDR305C	9.35315	0.0250871	0.0200099
YJL097W	9.35315	0.0256816	0.022154
YMR197C	9.35315	0.0250871	0.022154
YLR051C	9.35315	0.0250871	0.022154
YNL306W	9.35315	0.0256816	0.022154
YPL220W	9.35315	0.0250871	0.0200099
YGL135W	9.35315	0.0250871	0.0200099
YGL079W	9.35975	0.0256816	0.0208458
YLR363C	9.35975	0.0256816	0.022154
YDR236C	9.35975	0.0250871	0.0208458
YJR074W	9.35975	0.0256816	0.022154
YOR131C	9.35975	0.0256816	0.022154
YEL012W	9.35975	0.0250871	0.0208458
YER063W	9.35975	0.0256816	0.0208458
YGL183C	9.36632	0.0256835	0.0200099
YJL038C	9.36632	0.0256816	0.0196945
YJL118W	9.36632	0.0256835	0.0200099
YNR061C	9.36632	0.0285622	0.0234963
YOR064C	9.36632	0.0285622	0.0238048
YDR302W	9.36632	0.0256835	0.0208458
YBL040C	9.36632	0.0256816	0.022154
YDR246W	9.36632	0.0256816	0.022154
YLR178C	9.36632	0.0265934	0.0208458
YAR002C-A	9.36632	0.0256816	0.022154
YKL142W	9.36632	0.0256835	0.0208458
YLR293C	9.36632	0.0285622	0.022154
YNL093W	9.37287	0.0256835	0.0238048
YBR066C	9.37287	0.0256835	0.0238048
YIL007C	9.37287	0.0256835	0.0238048
YBL093C	9.37287	0.0265934	0.0238048
YOR185C	9.37287	0.0256816	0.0234963
YLR221C	9.37287	0.0256835	0.0238048
YPR113W	9.37287	0.0256816	0.0232839
YNL110C	9.37287	0.0256835	0.0238048
YOR202W	9.37287	0.0256816	0.0232839
YFR008W	9.37938	0.0250871	0.0232839
YPR174C	9.37938	0.0256816	0.0238048
YCR018C	9.37938	0.0256816	0.0234963
YDR140W	9.37938	0.0256816	0.0234963
YMR077C	9.37938	0.0256835	0.0238048
YER018C	9.37938	0.0256816	0.0232839
YDR367W	9.37938	0.0250871	0.0232839
YJL140W	9.37938	0.0250871	0.0232839
YDR399W	9.37938	0.0250871	0.0232839
YNL036W	9.37938	0.0256835	0.0238048
YLR075W	9.37938	0.0256816	0.0234963
YNL334C	9.38586	0.0237466	0.0232839
YFL060C	9.38586	0.0256816	0.0238048
YOL135C	9.38586	0.0237466	0.0232839
YGR038W	9.38586	0.0237838	0.0234963
YGL210W	9.38586	0.0256816	0.0238048
YCR051W	9.38586	0.0256816	0.0238048
YMR202W	9.38586	0.0237466	0.0232839
YDR226W	9.38586	0.0256816	0.0238048
YNR017W	9.38586	0.0237466	0.0234963
YPL130W	9.39232	0.0234125	0.022154
YDR078C	9.39232	0.0229038	0.022154
YHL031C	9.39232	0.0234125	0.022154
YDL139C	9.39232	0.0234125	0.022154
YBR193C	9.39232	0.0237466	0.022154
YMR147W	9.39232	0.0229038	0.022154
YDL169C	9.39232	0.0229038	0.0208458
YMR222C	9.39232	0.0229038	0.022154
YGR095C	9.39232	0.0234125	0.0232839
YER031C	9.39232	0.0229038	0.0232839
YJL037W	9.39874	0.0229038	0.022154
YMR095C	9.39874	0.0229038	0.0238048
YLR040C	9.39874	0.0234125	0.0234963
YDR007W	9.39874	0.0234125	0.0208458
YDR067C	9.39874	0.0234125	0.0208458
YDR468C	9.39874	0.0234125	0.022154
YKL041W	9.39874	0.0229038	0.0232839
YMR161W	9.39874	0.0234125	0.0238048
YDR476C	9.39874	0.0229038	0.022154
YKL087C	9.39874	0.0234125	0.0234963
YNR018W	9.39874	0.0234125	0.02547
YFL061W	9.40514	0.0229038	0.02547
YNL335W	9.40514	0.0229038	0.02547
YGL166W	9.40514	0.0229038	0.02547
YGR201C	9.40514	0.0229038	0.0238048
YDL018C	9.40514	0.0229038	0.0238048
YER170W	9.40514	0.0234125	0.0271432
YEL001C	9.40514	0.0234125	0.0271432
YDR304C	9.40514	0.0234125	0.0271432
YDL213C	9.40514	0.0234125	0.02547
YJR123W	9.40514	0.0229038	0.02547
YER139C	9.41151	0.0234125	0.0271432
YLR211C	9.41151	0.0234125	0.0289051
YMR233W	9.41151	0.0210732	0.0271432
YNL107W	9.41151	0.0210732	0.0271432
YDR296W	9.41151	0.0234125	0.0271432
YML106W	9.41151	0.0229038	0.0289051
YDR381W	9.41151	0.0234125	0.0289051
YMR271C	9.41785	0.0172714	0.02547
YMR090W	9.41785	0.0172714	0.02547
YLR118C	9.41785	0.0172714	0.02547
YEL038W	9.41785	0.0229038	0.0271432
YJL158C	9.41785	0.0210732	0.0271432
YOR295W	9.42417	0.00631283	0.0289051
YHR181W	9.42417	0.010211	0.0271432
YGR232W	9.42417	0.010211	0.0271432
YLR407W	9.42417	0.00829528	0.0271432
YBR035C	9.42417	0.010211	0.02547
YOR232W	9.42417	0.00792591	0.0289051
YDL069C	9.43045	0.00631283	0.0300588
YNL038W	9.43045	0.0035676	0.0271432
YKL049C	9.43045	0.00423323	0.0289051
YHR071W	9.43045	0.00423323	0.0289051
YDR486C	9.43045	0.00423323	0.0289051
YMR311C	9.43045	0.0035676	0.0289051
YGR126W	9.43671	0.00423323	0.0300588
YLL033W	9.43671	0.00631283	0.0271432
YDR183W	9.43671	0.00423323	0.0300588
YOL102C	9.43671	0.00631283	0.0271432
YBR096W	9.43671	0.0035676	0.0289051
YHR038W	9.43671	0.00631283	0.0289051
YOR283W	9.43671	0.00631283	0.02547
YLR168C	9.43671	0.00631283	0.0271432
YEL072W	9.44294	0.00631283	0.0289051
YDL010W	9.44294	0.00631283	0.0271432
YDR043C	9.44294	0.00631283	0.0289051
YLR298C	9.44294	0.00792591	0.0289051
YHR122W	9.44294	0.00829528	0.0301737
YOL149W	9.44294	0.00792591	0.0289051
YBR111C	9.44294	0.00792591	0.0271432
YIL118W	9.44294	0.00792591	0.0300588
YER002W	9.44294	0.00792591	0.0300588
YER004W	9.44294	0.00792591	0.0300588
YOR077W	9.44915	0.0210732	0.0301737
YFR020W	9.44915	0.010211	0.0289051
YOR111W	9.44915	0.0210732	0.0307969
YDR020C	9.44915	0.00829528	0.0271432
YER163C	9.44915	0.010211	0.0289051
YDR391C	9.44915	0.010211	0.0271432
YBR261C	9.44915	0.00829528	0.0271432
YKL002W	9.44915	0.0172714	0.0300588
YBL038W	9.44915	0.00792591	0.0271432
ETS1-2	9.45121	0.010211	0.0301737
ETS1-1	9.45121	0.0172714	0.0301737
YEL057C	9.45533	0.0172714	0.0318269
YPL002C	9.45533	0.0229038	0.0300588
YLL060C	9.45533	0.0172714	0.0300588
YOR125C	9.45533	0.0210732	0.0300588
YGR271C-A	9.45533	0.0172714	0.0318269
YOR332W	9.45533	0.0210732	0.0300588
YGR235C	9.45533	0.0172714	0.0318269
YGR167W	9.45533	0.010211	0.0301737
YJL148W	9.45533	0.0172714	0.0300588
YHR008C	9.45533	0.0172714	0.0301737
YGL051W	9.46148	0.0210732	0.0318269
YAR033W	9.46148	0.0172714	0.0300588
YAR028W	9.46148	0.0210732	0.0300588
YER010C	9.46148	0.0172714	0.0301737
YJL192C	9.46148	0.0234125	0.0323742
YIR038C	9.46148	0.0229038	0.0318269
YLR250W	9.46148	0.0229038	0.0323742
YKR014C	9.46148	0.0234125	0.0318269
YNL100W	9.46148	0.0229038	0.0353031
YMR314W	9.46148	0.0234125	0.0353031
RUF21	9.46557	0.0210732	0.0353031
Q0160	9.46761	0.0210732	0.0378118
YDR412W	9.46761	0.0229038	0.0353031
YHL044W	9.46761	0.0234125	0.0353031
YIL161W	9.46761	0.0234125	0.0378118
YIL152W	9.46761	0.0234125	0.0378118
YGL198W	9.46761	0.0234125	0.0353031
YJR050W	9.46761	0.0229038	0.0378118
YDR275W	9.46761	0.0229038	0.0353031
YAR027W	9.46761	0.0229038	0.0353031
YGL020C	9.46761	0.0229038	0.0353031
RUF5-1	9.47168	0.0210732	0.0353031
RUF5-2	9.47168	0.0172714	0.0323742
YOR214C	9.47371	0.00829528	0.0323742
YPL275W	9.47371	0.00423323	0.0318269
YIR042C	9.47371	0.0210732	0.0323742
YDR162C	9.47371	0.0210732	0.0323742
YJR099W	9.47371	0.00829528	0.0318269
YJR056C	9.47371	0.0172714	0.0318269
YOL147C	9.47371	0.00829528	0.0318269
YKL033W-A	9.47371	0.00829528	0.0323742
YKL009W	9.47371	0.00829528	0.0323742
YBR181C	9.47371	0.0210732	0.0353031
YPL090C	9.47371	0.00423323	0.0318269
YHR185C	9.47978	0.0172714	0.0323742
YPL280W	9.47978	0.0234125	0.0323742
YOR391C	9.47978	0.0234125	0.0323742
YNR057C	9.47978	0.0229038	0.0318269
YFR043C	9.47978	0.00829528	0.0323742
YDR533C	9.47978	0.00423323	0.0318269
YGL053W	9.47978	0.00423323	0.0323742
YBR070C	9.47978	0.00423323	0.0318269
YGR024C	9.47978	0.00829528	0.0323742
YMR134W	9.47978	0.0229038	0.0353031
YOL110W	9.47978	0.0229038	0.0323742
YMR188C	9.47978	0.0172714	0.0323742
YPR202W	9.48583	0.0172714	0.0289051
YDL059C	9.48583	0.0237466	0.0301737
YMR156C	9.48583	0.0234125	0.0300588
YDR383C	9.48583	0.0237466	0.0301737
YPL213W	9.48583	0.0229038	0.0289051
YOR126C	9.48583	0.0229038	0.0289051
YNL099C	9.48583	0.0229038	0.0289051
YBR242W	9.48583	0.0234125	0.0318269
YBR256C	9.48583	0.0234125	0.0301737
YHR013C	9.48583	0.0229038	0.0300588
YJL121C	9.48583	0.0229038	0.0300588
YFL031W	9.48583	0.0234125	0.0300588
YJL063C	9.48583	0.0234125	0.0301737
YLR390W-A	9.48583	0.0229038	0.0300588
YJR135C	9.49185	0.0137596	0.0238048
YHR140W	9.49185	0.0137596	0.0238048
YMR063W	9.49185	0.0137596	0.0238048
YER188W	9.49185	0.0172714	0.0300588
YCR007C	9.49185	0.0137596	0.0289051
YGR247W	9.49185	0.0172714	0.0238048
YDR410C	9.49185	0.0172714	0.0300588
YGR036C	9.49185	0.0172714	0.0271432
YGR033C	9.49185	0.0172714	0.0289051
YKL096W	9.49185	0.0172714	0.0271432
YPL077C	9.49785	0.00423323	0.0232839
YNL129W	9.49785	0.00423323	0.0234963
YLR326W	9.49785	0.0035676	0.0234963
YPL199C	9.49785	0.0035676	0.0232839
YER148W	9.49785	0.00829528	0.0238048
YOL142W	9.49785	0.00829528	0.0234963
YLR025W	9.49785	0.00423323	0.0234963
YNL178W	9.49785	0.00829528	0.0234963
YLR411W	9.50383	0.0035676	0.0234963
YGL250W	9.50383	0.0035676	0.0234963
YGR136W	9.50383	0.0035676	0.0238048
YDR196C	9.50383	0.0035676	0.0234963
YPL024W	9.50383	0.0035676	0.0234963
YNL010W	9.50383	0.00423323	0.0234963
YBL041W	9.50383	0.0035676	0.0234963
YIR014W	9.50978	0.0035676	0.0208458
YDR538W	9.50978	0.0035676	0.0234963
YLR376C	9.50978	0.00121775	0.0208458
YPL065W	9.50978	0.000693285	0.0199585
YGR075C	9.50978	0.0035676	0.0232839
YGR057C	9.50978	0.0035676	0.0234963
YOR305W	9.50978	0.00121775	0.0199585
YOR358W	9.50978	0.000693285	0.0199585
YOR284W	9.5157	-0.00104029	0.0208458
YHR127W	9.5157	-0.0012213	0.0199585
YGR267C	9.5157	0.000693285	0.0199585
YHR049W	9.5157	-0.00104029	0.0199585
YIR030C	9.5216	-0.00141526	0.0121618
YER174C	9.5216	-0.00104029	0.0144868
YLR078C	9.5216	-0.0012213	0.0144868
YKL154W	9.5216	-0.00141526	0.0144868
YBR153W	9.5216	0.000693285	0.0208458
YJR024C	9.5216	-0.00141526	0.0144868
YLR301W	9.5216	-0.00141526	0.0144868
YPL129W	9.5216	-0.00330733	0.0144868
YER182W	9.5216	-0.00104029	0.0144868
YPL198W	9.5216	-0.0131226	0.0144868
YER120W	9.5216	0.000693285	0.0199585
YPL078C	9.5216	-0.00141526	0.0144868
YGL076C	9.5216	-0.0012213	0.0121618
YPL027W	9.52748	-0.0150154	0.0110983
YIL139C	9.52748	-0.0131226	0.0121618
YOL028C	9.52748	-0.0150154	0.0120704
YIR018W	9.52748	-0.0143872	0.0121618
YGL098W	9.52748	-0.00330733	0.0121618
YBR107C	9.52748	-0.0131226	0.0121618
YML064C	9.52748	-0.0150154	0.0120704
YJL055W	9.52748	-0.0143872	0.0120704
YPR016C	9.52748	-0.0150154	0.0107768
YHR044C	9.53333	-0.0012213	0.0120704
YNL024C	9.53333	-0.00141526	0.0110983
YOL032W	9.53333	-0.00104029	0.0121618
YKR091W	9.53333	-0.00141526	0.0120704
YKL130C	9.53333	-0.0012213	0.0120704
YGR195W	9.53333	-0.00141526	0.0120704
YAL049C	9.53333	-0.0131226	0.0110983
YNL200C	9.53333	-0.0012213	0.0120704
YHR043C	9.53333	-0.00141526	0.0110983
YDR174W	9.53333	-0.00330733	0.0110983
YPR015C	9.53916	0.00121775	0.0121618
YLL038C	9.53916	0.000693285	0.0120704
YGL061C	9.53916	-0.0012213	0.0120704
YJR113C	9.53916	-0.00104029	0.0120704
YKL152C	9.53916	0.000693285	0.0121618
YCR004C	9.53916	-0.0012213	0.0120704
YOR213C	9.54496	0.0035676	0.00950807
YGR001C	9.54496	0.0035676	0.0110983
YGR172C	9.54496	0.00378345	0.0107768
YML113W	9.54496	0.0035676	0.00950807
YPL107W	9.54496	0.00378345	0.00950807
YDR050C	9.54496	0.00121775	0.0120704
YER039C	9.55075	0.00423323	0.00613907
YOL154W	9.55075	0.00829528	0.00950807
YNR009W	9.55075	0.00423323	0.00613907
YHR163W	9.55075	0.00423323	0.00613907
YMR038C	9.55075	0.00423323	0.00613907
YDL202W	9.55075	0.00378345	0.00613907
YKR041W	9.55651	0.00121775	0.00950807
YGL240W	9.55651	0.00423323	0.0110983
YJL035C	9.55651	0.00378345	0.00613907
YCR076C	9.55651	0.00423323	0.00950807
YLR052W	9.55651	0.00121775	0.00542947
YLR022C	9.55651	0.00121775	0.00587413
YGR158C	9.55651	0.00378345	0.0107768
YIR001C	9.55651	0.00378345	0.00950807
YPR143W	9.55651	0.000693285	0.00294008
YKL099C	9.55651	0.0035676	0.00613907
YER100W	9.55651	0.00378345	0.0107768
YLL027W	9.55651	0.00121775	0.00613907
YDR098C	9.55651	0.00423323	0.00950807
YML092C	9.55651	0.000693285	0.00542947
YER062C	9.55651	0.00423323	0.0107768
YIL053W	9.55651	0.0035676	0.0107768
YOR010C	9.56224	-0.00104029	0.00294008
YGR006W	9.56224	0.000693285	0.00202799
YOR289W	9.56224	-0.0012213	0.00294008
YLR126C	9.56224	-0.00104029	0.00294008
YNL151C	9.56224	-0.00104029	0.00294008
YPR158W	9.56796	-0.00104029	0.00202799
YJL066C	9.56796	-0.00104029	0.00294008
YLR186W	9.56796	-0.00104029	0.00202799
YGL011C	9.56796	-0.00104029	0.00294008
YGR214W	9.56796	-0.00104029	0.00294008
YLR048W	9.56796	-0.00104029	0.00202799
YPL124W	9.57365	-0.00330733	-0.00252442
YIL049W	9.57365	-0.0012213	-0.00121021
YLR093C	9.57365	-0.00141526	-0.00121021
YKL207W	9.57365	-0.00141526	-0.00121021
YLR312W-A	9.57365	-0.00141526	-0.00252442
YPL159C	9.57365	-0.00330733	-0.00121021
YER153C	9.57932	-0.0012213	0.00202799
YER011W	9.57932	-0.0012213	0.00202799
YLR165C	9.57932	-0.00104029	0.00294008
YNL148C	9.57932	-0.0012213	0.00202799
YIR035C	9.57932	-0.00104029	0.00542947
YOR004W	9.57932	-0.0012213	0.00294008
YLR194C	9.57932	-0.00104029	0.00202799
YFL045C	9.57932	-0.00822728	0.00202799
YOL038W	9.57932	-0.0012213	0.00294008
YFR031C-A	9.57932	-0.00822728	0.00202799
YGL123W	9.57932	-0.0012213	0.00294008
YIL018W	9.57932	-0.00104029	0.00542947
YNL314W	9.58496	-0.0150154	-0.00277538
YGR248W	9.58496	-0.00822728	0.00202799
YBR157C	9.58496	-0.0012213	0.00202799
YAL014C	9.58496	-0.0012213	0.00294008
YMR157C	9.58496	-0.0131226	-0.00252442
YML063W	9.58496	-0.0131226	-0.00121021
YLR441C	9.58496	-0.0131226	-0.00121021
YHR022C	9.59059	-0.0150154	-0.00289521
YKL071W	9.59059	-0.0150154	-0.00289521
YOR152C	9.59059	-0.0131226	-0.00252442
YCL005W	9.59059	-0.0131226	-0.00277538
YNR040W	9.59059	-0.0150154	-0.00277538
YPR060C	9.59059	-0.0131226	-0.00252442
YKL040C	9.59059	-0.0131226	-0.00277538
YEL051W	9.59059	-0.0131226	-0.00289521
YMR200W	9.59059	-0.0167267	-0.00289521
YHL033C	9.59059	-0.0150154	-0.00289521
YLL045C	9.59059	-0.0150154	-0.00289521
YJL043W	9.59619	-0.0167267	-0.00277538
YOR060C	9.59619	-0.0167267	-0.00277538
YBL036C	9.59619	-0.00822728	-0.00277538
YIL064W	9.59619	-0.0150154	-0.00277538
YBL043W	9.59619	-0.0131226	-0.00277538
YBR088C	9.60177	-0.0167267	-0.00277538
YCL047C	9.60177	-0.0179439	-0.00277538
YCR059C	9.60177	-0.0221097	-0.00289521
YOR039W	9.60177	-0.0167267	-0.00367928
YOR095C	9.60177	-0.0167267	-0.00367928
YPL127C	9.60177	-0.0179439	-0.00367928
YMR193W	9.60177	-0.0179439	-0.00367928
YGR135W	9.60177	-0.0179439	-0.00289521
Q0085	9.60733	-0.0179439	-0.00456116
YLR323C	9.60733	-0.0179439	-0.00367928
YCL010C	9.60733	-0.0179439	-0.00456116
YAL009W	9.60733	-0.0167267	-0.00456116
YNL168C	9.60733	-0.0179439	-0.00367928
YCL068C	9.61287	-0.0167267	-0.00289521
YCR075C	9.61287	-0.0179439	-0.00289521
YLR201C	9.61287	-0.0167267	-0.00289521
YPL163C	9.61287	-0.0150154	-0.00289521
YGR253C	9.61287	-0.0167267	-0.00289521
YJR011C	9.61839	-0.000759032	-0.00289521
YNL195C	9.61839	-0.0012213	-0.00289521
YPR167C	9.61839	-0.0012213	-0.00289521
YDL087C	9.61839	-0.0150154	-0.00289521
YHR167W	9.61839	-0.0131226	-0.00289521
YIL020C	9.61839	-0.0012213	-0.00367928
YAL027W	9.61839	-0.0150154	-0.00289521
YDR428C	9.61839	-0.0167267	-0.00289521
YLR285W	9.61839	-0.0012213	-0.00289521
YGR262C	9.61839	-0.0131226	-0.00289521
YGR207C	9.61839	-0.0150154	-0.00289521
YBL064C	9.61839	-0.0131226	-0.00289521
YER126C	9.61839	-0.0150154	-0.00289521
YOR157C	9.61839	-0.000759032	-0.00289521
YHR203C	9.61839	-0.00822728	-0.00367928
YJR145C	9.61839	-0.000759032	-0.00289521
YMR084W	9.62388	-0.00213371	-0.00277538
YGR120C	9.62388	-0.00213371	-0.00277538
YPL246C	9.62388	-0.0012213	-0.00277538
YLR030W	9.62936	-0.000460654	-0.00289521
YCL002C	9.62936	-0.00213371	-0.00277538
YIR036C	9.62936	-0.000759032	-0.00289521
YLR414C	9.62936	0.000693285	-0.00289521
YGR161C	9.62936	-0.0012213	-0.00289521
YDR405W	9.62936	-0.0012213	-0.00277538
YLR329W	9.63481	0.00378345	-0.00289521
YNL246W	9.63481	0.00499759	-0.00277538
YIL093C	9.63481	-0.000460654	-0.00367928
YKR006C	9.63481	0.000693285	-0.00289521
YLR102C	9.64024	0.00378345	-0.00121021
YGL117W	9.64024	0.00499759	-0.00289521
YGL237C	9.64024	0.00378345	-0.00121021
YOR220W	9.64024	0.00378345	-0.00289521
YDR152W	9.64024	0.010544	-0.00277538
YDL111C	9.64024	0.00499759	-0.00289521
YCR009C	9.64024	0.00499759	-0.00289521
YGR106C	9.64024	0.00378345	-0.00121021
YIR016W	9.64024	0.000693285	-0.00289521
YLR192C	9.64024	0.00378345	-0.00289521
YGL174W	9.64566	0.00378345	-0.00289521
YDL043C	9.64566	0.00499759	-0.00289521
YOR280C	9.64566	0.000693285	-0.00121021
YJR101W	9.64566	0.00378345	-0.00289521
YIL070C	9.64566	0.00499759	-0.00121021
YFR050C	9.64566	0.00499759	-0.00121021
YLL041C	9.64566	0.00378345	-0.00121021
YFL013W-A	9.65105	-0.000236984	0.00178327
YEL019C	9.65105	0.000693285	-0.00121021
YAL037W	9.65105	0.000693285	-0.00121021
YER180C	9.65105	-0.000460654	0.00178327
YKL206C	9.65105	-0.000236984	-0.00121021
YPR183W	9.65105	-0.000759032	-0.00367928
YMR226C	9.65105	-0.000460654	-0.00289521
YEL021W	9.65105	-0.000236984	-0.00121021
YER177W	9.65105	-0.000236984	0.00178327
YPL241C	9.65642	-0.00822728	-0.00456116
YDL049C	9.65642	-0.000759032	-0.00367928
YOR115C	9.65642	-0.00213371	-0.00367928
YPR134W	9.65642	-0.000759032	-0.00466697
YOR062C	9.65642	-0.00213371	-0.00367928
YPR009W	9.65642	-0.00213371	-0.00466697
YKL007W	9.65642	-0.000759032	-0.00367928
YHR200W	9.65642	-0.000759032	-0.00367928
YKR034W	9.66178	-0.00213371	-0.00639858
YLR128W	9.66178	-0.000460654	-0.00639858
YHR134W	9.66178	-0.000759032	-0.00466697
YIL011W	9.66178	-0.00213371	-0.00466697
YLR059C	9.66178	-0.000759032	-0.00639858
YGR220C	9.66178	-0.000759032	-0.00456116
YJR144W	9.66178	-0.00822728	-0.00555933
YAL039C	9.66178	-0.000759032	-0.00456116
YNL210W	9.66711	-0.000759032	-0.00466697
YNL108C	9.66711	-0.000759032	-0.00466697
YBL095W	9.66711	-0.000759032	-0.00639858
YLR046C	9.66711	-0.000759032	-0.00555933
YNL050C	9.66711	-0.000759032	-0.00555933
YNR020C	9.66711	-0.000759032	-0.00555933
YOR180C	9.67243	-0.000460654	-0.00367928
YOL009C	9.67243	-0.000236984	-0.00367928
YKL208W	9.67243	-0.000236984	-0.00466697
YGR042W	9.67243	-0.000759032	-0.00466697
YJL210W	9.67243	-0.000460654	-0.00466697
YJL178C	9.67243	-0.000460654	-0.00466697
YKR043C	9.67243	-0.000236984	-0.00456116
YGR280C	9.67243	-0.000460654	-0.00456116
YNR068C	9.67772	-0.000460654	-0.00367928
YGL154C	9.67772	-0.000759032	-0.00456116
YGR152C	9.67772	-0.000759032	-0.00456116
YLR243W	9.67772	-0.000460654	-0.00456116
YDR262W	9.67772	-0.000460654	-0.00367928
YPL162C	9.68299	-0.00822728	-0.00367928
YMR312W	9.68299	-0.00822728	-0.00456116
YPL196W	9.68299	-0.00822728	-0.00367928
YDL086W	9.68299	-0.000460654	-0.00289521
YGL050W	9.68299	-0.00213371	-0.00289521
YKR030W	9.68299	-0.00213371	-0.00289521
YLR064W	9.68299	-0.00213371	-0.00289521
YML105C	9.68299	-0.00213371	-0.00367928
YNL312W	9.68299	-0.00872408	-0.00367928
YDR099W	9.68299	-0.000759032	-0.00367928
YLR150W	9.68299	-0.000759032	-0.00367928
YLR271W	9.68825	-0.00999911	-0.00466697
YER116C	9.68825	-0.00999911	-0.00555933
YDR319C	9.68825	-0.00872408	-0.00367928
YBR213W	9.68825	-0.00213371	-0.00367928
YDR503C	9.68825	-0.00872408	-0.00466697
YGL085W	9.68825	-0.0129473	-0.00555933
YKR060W	9.68825	-0.00999911	-0.00555933
YLR412W	9.68825	-0.0129473	-0.00466697
YMR178W	9.68825	-0.0129473	-0.00466697
YDR272W	9.68825	-0.00822728	-0.00289521
YOR145C	9.68825	-0.0129473	-0.00577371
YNL155W	9.68825	-0.0131226	-0.00555933
YPL094C	9.68825	-0.00999911	-0.00577371
YFR052W	9.68825	-0.00999911	-0.00555933
YDR429C	9.68825	-0.00872408	-0.00456116
YOR278W	9.69349	-0.00999911	-0.00577371
YAR008W	9.69349	-0.00999911	-0.00577371
YDL051W	9.69349	-0.00999911	-0.00577371
YDR384C	9.69349	-0.00872408	-0.00577371
YCR047C	9.69349	-0.00999911	-0.00577371
YGL096W	9.6987	-0.00822728	-0.00577371
YLR199C	9.6987	-0.00822728	-0.00577371
YJL174W	9.6987	-0.00872408	-0.00577371
YER026C	9.6987	-0.00872408	-0.00555933
YPR116W	9.7039	-0.00213371	-0.00639858
YDL186W	9.7039	-0.00213371	-0.00577371
YLR290C	9.7039	-0.000759032	-0.00639858
YBR165W	9.7039	-0.00213371	-0.00639858
YPR027C	9.7039	-0.00213371	-0.010388
YKL023W	9.7039	-0.00213371	-0.00577371
YOL088C	9.7039	-0.00213371	-0.010388
YKL055C	9.70908	-0.000759032	-0.010388
YKL095W	9.70908	-0.000759032	-0.00639858
YHR192W	9.70908	-0.00213371	-0.010388
YBR185C	9.70908	-0.00822728	-0.00639858
YDR087C	9.70908	-0.00213371	-0.00639858
YGR026W	9.70908	-0.00213371	-0.010388
YGL019W	9.70908	-0.00213371	-0.00639858
YBR146W	9.70908	-0.00213371	-0.00639858
YLR393W	9.71425	-0.00213371	-0.010388
YEL018W	9.71425	-0.000759032	-0.00639858
YJR116W	9.71425	-0.00213371	-0.00577371
YNL289W	9.71425	-0.00872408	-0.0116305
YBR257W	9.71425	-0.000460654	-0.00577371
YGL005C	9.71425	-0.00213371	-0.00639858
YML014W	9.71425	-0.00822728	-0.010388
YLL023C	9.71425	-0.00213371	-0.00639858
YJL115W	9.71425	-0.00213371	-0.00639858
YPL076W	9.71939	-0.00822728	-0.010388
YHR067W	9.71939	-0.00872408	-0.010388
YJL203W	9.71939	-0.00999911	-0.010388
YLR284C	9.71939	-0.00872408	-0.010388
YBL010C	9.71939	-0.00872408	-0.0116305
YML041C	9.71939	-0.00822728	-0.00639858
YGL224C	9.71939	-0.00999911	-0.010388
YBR187W	9.71939	-0.00999911	-0.010388
YPL033C	9.72451	-0.000759032	-0.0127507
YDR315C	9.72451	-0.00213371	-0.0116305
YDL006W	9.72451	-0.00822728	-0.0116305
YFR027W	9.72451	-0.00213371	-0.0116305
YIL114C	9.72451	-0.00213371	-0.010388
YNL032W	9.72451	-0.000759032	-0.0116305
YNL252C	9.72451	-0.000759032	-0.0116305
YEL009C	9.72451	-0.00213371	-0.0116305
YEL005C	9.72962	-0.00213371	-0.0132761
YOR104W	9.72962	-0.000759032	-0.0127507
YJR096W	9.72962	-0.00822728	-0.0132761
YHR090C	9.72962	-0.00213371	-0.0127507
YHR012W	9.72962	-0.00213371	-0.0127507
YKR025W	9.72962	-0.00213371	-0.0127507
YNR002C	9.72962	-0.00213371	-0.0127507
YCR010C	9.73471	-0.000460654	-0.0127507
YHR160C	9.73471	0.00167089	-0.010388
YGL128C	9.73471	-0.000236984	-0.00639858
YGR053C	9.73471	0.00167089	-0.010388
YDL142C	9.73471	-0.000460654	-0.0116305
YOR106W	9.73471	0.0034953	-0.00577371
YDR472W	9.73471	-0.000460654	-0.010388
YJR111C	9.73471	-0.000236984	-0.010388
YDR361C	9.73471	-0.000460654	-0.0116305
YKR046C	9.73471	0.00167089	-0.00639858
YNL055C	9.73471	0.00167089	-0.00639858
YFL021C-A	9.73978	0.00167089	-0.00577371
YNL033W	9.73978	-0.000460654	-0.00367928
YNL019C	9.73978	-0.000460654	-0.00367928
YDR106W	9.73978	0.0034953	-0.00639858
YMR087W	9.73978	-0.000236984	-0.00555933
YNL320W	9.73978	-0.000460654	-0.00555933
YOR174W	9.73978	-0.000460654	-0.00367928
YNL003C	9.73978	-0.000236984	-0.00367928
YPL156C	9.73978	-0.000460654	-0.00555933
YLR079W	9.73978	0.00167089	-0.00367928
YIL043C	9.73978	0.00167089	-0.00555933
YMR069W	9.74483	-0.00213371	-0.0132761
YLR404W	9.74483	-0.000759032	-0.0116305
YNL286W	9.74483	-0.00377924	-0.0159746
YOR040W	9.74483	-0.00377924	-0.0132761
YIL050W	9.74483	-0.000759032	-0.00639858
YLR136C	9.74483	-0.000759032	-0.010388
YER083C	9.74483	-0.000759032	-0.00577371
YPL237W	9.74483	-0.00822728	-0.0159746
YDR116C	9.74483	-0.000460654	-0.00555933
[truncated: 3,814 more rows]

## Sheet: Fig 3A
Fig 3A. Metagenome plot showing accumulation of Polη at open or closed promoters
TSS is at position 54.066
untagged open	untagged closed	Polη-Myc open	Polη-Myc closed	position	label
0.88902	0.874083	0.948185	0.992967	-365	bp downstream TSS
0.8864	0.871641	0.94815	0.993244	-358.083	bp downstream TSS
0.884615	0.872346	0.947023	0.992896	-351.167	bp downstream TSS
0.882412	0.871459	0.947257	0.993649	-344.25	bp downstream TSS
0.882256	0.869859	0.945593	0.993824	-337.333	bp downstream TSS
0.882016	0.867757	0.94564	0.993112	-330.417	bp downstream TSS
0.881513	0.863992	0.945026	0.994072	-323.5	bp downstream TSS
0.880718	0.859652	0.944493	0.99826	-316.583	bp downstream TSS
0.878929	0.855798	0.942437	1	-309.667	bp downstream TSS
0.877432	0.857435	0.941741	0.998591	-302.75	bp downstream TSS
0.877414	0.855494	0.940785	0.997862	-295.833	bp downstream TSS
0.872165	0.851829	0.938077	0.994094	-288.917	bp downstream TSS
0.872104	0.848913	0.93609	0.9937	-282	bp downstream TSS
0.870239	0.845562	0.935078	0.991985	-275.083	bp downstream TSS
0.86847	0.840951	0.932977	0.98856	-268.167	bp downstream TSS
0.863725	0.83825	0.92933	0.986422	-261.25	bp downstream TSS
0.861287	0.835447	0.925799	0.983785	-254.333	bp downstream TSS
0.856134	0.837405	0.924886	0.980707	-247.417	bp downstream TSS
0.850752	0.83577	0.922396	0.974234	-240.5	bp downstream TSS
0.847116	0.835293	0.918166	0.969416	-233.583	bp downstream TSS
0.840335	0.831028	0.915439	0.969224	-226.667	bp downstream TSS
0.834861	0.829157	0.913361	0.966078	-219.75	bp downstream TSS
0.829084	0.829616	0.909591	0.963627	-212.833	bp downstream TSS
0.821045	0.82788	0.907696	0.960669	-205.917	bp downstream TSS
0.81372	0.829414	0.902202	0.95909	-199	bp downstream TSS
0.806023	0.827637	0.8965	0.956043	-192.083	bp downstream TSS
0.799267	0.825786	0.89526	0.952193	-185.167	bp downstream TSS
0.792688	0.822591	0.88965	0.949773	-178.25	bp downstream TSS
0.788377	0.820581	0.883058	0.94559	-171.333	bp downstream TSS
0.785723	0.818839	0.876941	0.940664	-164.417	bp downstream TSS
0.779504	0.816409	0.873182	0.935469	-157.5	bp downstream TSS
0.776925	0.815207	0.868436	0.92961	-150.583	bp downstream TSS
0.771898	0.815256	0.864282	0.926391	-143.667	bp downstream TSS
0.771268	0.816136	0.861031	0.923519	-136.75	bp downstream TSS
0.769612	0.814466	0.857885	0.919415	-129.833	bp downstream TSS
0.770602	0.81361	0.858592	0.915826	-122.917	bp downstream TSS
0.769586	0.813579	0.85704	0.914648	-116	bp downstream TSS
0.773547	0.816118	0.855965	0.911143	-109.083	bp downstream TSS
0.777047	0.819201	0.855548	0.909096	-102.167	bp downstream TSS
0.78124	0.820161	0.857363	0.908432	-95.25	bp downstream TSS
0.786324	0.823408	0.859511	0.90853	-88.3333	bp downstream TSS
0.793152	0.829293	0.862108	0.912125	-81.4167	bp downstream TSS
0.801928	0.832437	0.865495	0.916665	-74.5	bp downstream TSS
0.810875	0.835239	0.870077	0.917534	-67.5833	bp downstream TSS
0.818509	0.839188	0.872892	0.919304	-60.6667	bp downstream TSS
0.830804	0.844727	0.875712	0.921282	-53.75	bp downstream TSS
0.83928	0.85187	0.876296	0.923602	-46.8333	bp downstream TSS
0.849211	0.858428	0.878613	0.923047	-39.9167	bp downstream TSS
0.856394	0.864694	0.879385	0.923404	-33	bp downstream TSS
0.863063	0.869886	0.88288	0.922882	-26.0833	bp downstream TSS
0.870935	0.877953	0.884443	0.922776	-19.1667	bp downstream TSS
0.87733	0.887011	0.885852	0.925579	-12.25	bp downstream TSS
0.883979	0.893014	0.887324	0.925538	-5.33333	bp downstream TSS
0.888818	0.89918	0.887801	0.925578	1.58333	bp upstream TSS
0.894029	0.910152	0.887738	0.927993	8.5	bp upstream TSS
0.899199	0.917213	0.889832	0.92804	15.4167	bp upstream TSS
0.90131	0.923672	0.890491	0.926782	22.3333	bp upstream TSS
0.905094	0.927679	0.892126	0.925092	29.25	bp upstream TSS
0.907233	0.930833	0.893448	0.926538	36.1667	bp upstream TSS
0.910484	0.933818	0.893589	0.92891	43.0833	bp upstream TSS
0.913316	0.939252	0.893261	0.929014	50	bp upstream TSS

## Sheet: Fig 3B
Fig 3B. Metagenome plot showing accumulation of Polη at SN or FN promoters
SN = stable nucleosome; FN = fragile nucleosome
untagged FN	untagged SN	Polη-Myc FN	Polη-Myc SN	position in bp	label
0.866475	0.869451	0.972022	0.891131	-500	bp downstream TSS
0.867973	0.868266	0.973337	0.888706	-491.667	bp downstream TSS
0.868465	0.865688	0.975948	0.887305	-483.333	bp downstream TSS
0.867669	0.862709	0.977042	0.884017	-475	bp downstream TSS
0.866062	0.861258	0.979911	0.882519	-466.667	bp downstream TSS
0.862087	0.861187	0.982335	0.881903	-458.333	bp downstream TSS
0.862795	0.859139	0.981206	0.879905	-450	bp downstream TSS
0.861815	0.859225	0.98419	0.880578	-441.667	bp downstream TSS
0.860855	0.85934	0.985	0.878429	-433.333	bp downstream TSS
0.858528	0.856365	0.984894	0.877068	-425	bp downstream TSS
0.854097	0.852391	0.985898	0.87509	-416.667	bp downstream TSS
0.851636	0.849552	0.987227	0.875613	-408.333	bp downstream TSS
0.849358	0.846081	0.987452	0.876004	-400	bp downstream TSS
0.85066	0.844736	0.987853	0.873013	-391.667	bp downstream TSS
0.851917	0.840823	0.990729	0.871882	-383.333	bp downstream TSS
0.849468	0.838662	0.993559	0.869538	-375	bp downstream TSS
0.847474	0.836114	0.992206	0.866496	-366.667	bp downstream TSS
0.845019	0.832784	0.992663	0.865326	-358.333	bp downstream TSS
0.843232	0.831354	0.994792	0.861455	-350	bp downstream TSS
0.843412	0.830368	0.995788	0.862135	-341.667	bp downstream TSS
0.842092	0.827333	0.997544	0.860611	-333.333	bp downstream TSS
0.840762	0.826626	0.998554	0.860562	-325	bp downstream TSS
0.834669	0.825807	1	0.860853	-316.667	bp downstream TSS
0.830287	0.824245	0.997098	0.861014	-308.333	bp downstream TSS
0.829296	0.823941	0.994948	0.859903	-300	bp downstream TSS
0.825527	0.81961	0.996037	0.857868	-291.667	bp downstream TSS
0.822706	0.817163	0.993408	0.853802	-283.333	bp downstream TSS
0.818667	0.815188	0.989709	0.853478	-275	bp downstream TSS
0.813932	0.812911	0.986874	0.850756	-266.667	bp downstream TSS
0.80915	0.810255	0.981579	0.846408	-258.333	bp downstream TSS
0.805213	0.806573	0.979899	0.843479	-250	bp downstream TSS
0.804377	0.800024	0.97523	0.838826	-241.667	bp downstream TSS
0.802858	0.796008	0.971823	0.834016	-233.333	bp downstream TSS
0.797045	0.788199	0.969284	0.831617	-225	bp downstream TSS
0.792575	0.783308	0.96301	0.828921	-216.667	bp downstream TSS
0.787198	0.776099	0.958412	0.828393	-208.333	bp downstream TSS
0.783691	0.769339	0.954841	0.823136	-200	bp downstream TSS
0.779775	0.761816	0.949092	0.817978	-191.667	bp downstream TSS
0.776536	0.754075	0.944298	0.816098	-183.333	bp downstream TSS
0.773272	0.747872	0.938297	0.809435	-175	bp downstream TSS
0.766758	0.745324	0.929747	0.806157	-166.667	bp downstream TSS
0.762713	0.739648	0.921422	0.800732	-158.333	bp downstream TSS
0.761146	0.737462	0.912981	0.798013	-150	bp downstream TSS
0.76171	0.732482	0.907184	0.795877	-141.667	bp downstream TSS
0.763684	0.73132	0.903705	0.791913	-133.333	bp downstream TSS
0.76537	0.729295	0.899826	0.791543	-125	bp downstream TSS
0.76489	0.729135	0.897544	0.791405	-116.667	bp downstream TSS
0.768926	0.731754	0.895061	0.791018	-108.333	bp downstream TSS
0.773156	0.736821	0.8898	0.793802	-100	bp downstream TSS
0.781455	0.739662	0.891861	0.795847	-91.6667	bp downstream TSS
0.7892	0.746415	0.893051	0.799242	-83.3333	bp downstream TSS
0.796905	0.753392	0.896332	0.803903	-75	bp downstream TSS
0.800243	0.764653	0.896889	0.809354	-66.6667	bp downstream TSS
0.808247	0.774084	0.897247	0.814862	-58.3333	bp downstream TSS
0.815749	0.787279	0.898545	0.817761	-50	bp downstream TSS
0.823786	0.79879	0.898385	0.819262	-41.6667	bp downstream TSS
0.828773	0.809497	0.89721	0.821256	-33.3333	bp downstream TSS
0.835124	0.817324	0.899464	0.823961	-25	bp downstream TSS
0.842418	0.829069	0.898467	0.825785	-16.6667	bp downstream TSS
0.85012	0.836527	0.900623	0.828647	-8.33333	bp downstream TSS
0.858167	0.844582	0.900274	0.83104	0	TSS

## Sheet: Fig 3C
Fig 3C. Metagenome plot showing accumulation of Polη at TATA or TFIID-dominated promoters
untagged TFIID	untagged TATA	Polη-Myc TFIID	Polη-Myc TATA	position	label
0.885623	0.878794	0.920035	0.996925	-500	bp downstream TSS
0.88492	0.878036	0.919488	0.998803	-491.667	bp downstream TSS
0.884229	0.879918	0.919543	1	-483.333	bp downstream TSS
0.882362	0.880859	0.91848	0.998992	-475	bp downstream TSS
0.881786	0.878849	0.918655	0.999637	-466.667	bp downstream TSS
0.881187	0.876275	0.920435	0.99394	-458.333	bp downstream TSS
0.880193	0.87652	0.919295	0.991157	-450	bp downstream TSS
0.880052	0.878639	0.921745	0.991971	-441.667	bp downstream TSS
0.879534	0.881261	0.921515	0.994694	-433.333	bp downstream TSS
0.876775	0.8806	0.921079	0.992859	-425	bp downstream TSS
0.873903	0.876316	0.920795	0.990301	-416.667	bp downstream TSS
0.871117	0.872348	0.921275	0.992854	-408.333	bp downstream TSS
0.868325	0.865161	0.921982	0.994989	-400	bp downstream TSS
0.867513	0.865511	0.92104	0.994812	-391.667	bp downstream TSS
0.865018	0.863095	0.91998	0.996907	-383.333	bp downstream TSS
0.862664	0.861234	0.920001	0.996577	-375	bp downstream TSS
0.860776	0.857763	0.917434	0.994753	-366.667	bp downstream TSS
0.857631	0.855993	0.917582	0.991833	-358.333	bp downstream TSS
0.856152	0.853603	0.916498	0.99034	-350	bp downstream TSS
0.854748	0.855024	0.91664	0.991588	-341.667	bp downstream TSS
0.853536	0.853146	0.916192	0.988734	-333.333	bp downstream TSS
0.853145	0.853538	0.91617	0.984295	-325	bp downstream TSS
0.851039	0.849144	0.916926	0.984574	-316.667	bp downstream TSS
0.848979	0.848383	0.918235	0.983273	-308.333	bp downstream TSS
0.848496	0.847232	0.917035	0.983889	-300	bp downstream TSS
0.844162	0.844127	0.917389	0.982025	-291.667	bp downstream TSS
0.843211	0.837004	0.914541	0.980876	-283.333	bp downstream TSS
0.841368	0.83377	0.913143	0.980907	-275	bp downstream TSS
0.839639	0.830071	0.911091	0.975207	-266.667	bp downstream TSS
0.835272	0.827339	0.907929	0.972727	-258.333	bp downstream TSS
0.831352	0.827738	0.905797	0.972966	-250	bp downstream TSS
0.825779	0.825868	0.901533	0.970909	-241.667	bp downstream TSS
0.822431	0.826414	0.897092	0.968673	-233.333	bp downstream TSS
0.81556	0.821301	0.894823	0.962708	-225	bp downstream TSS
0.810969	0.821339	0.89093	0.956881	-216.667	bp downstream TSS
0.803433	0.825317	0.889607	0.951436	-208.333	bp downstream TSS
0.797434	0.823095	0.885305	0.946241	-200	bp downstream TSS
0.791074	0.820746	0.88026	0.944427	-191.667	bp downstream TSS
0.784657	0.818394	0.877813	0.940961	-183.333	bp downstream TSS
0.780004	0.813988	0.872085	0.935332	-175	bp downstream TSS
0.776979	0.814773	0.866849	0.930356	-166.667	bp downstream TSS
0.771909	0.809087	0.860487	0.923768	-158.333	bp downstream TSS
0.77006	0.809376	0.855581	0.9214	-150	bp downstream TSS
0.767108	0.808659	0.851111	0.921107	-141.667	bp downstream TSS
0.766287	0.807742	0.84698	0.919274	-133.333	bp downstream TSS
0.765066	0.809181	0.844453	0.919807	-125	bp downstream TSS
0.76434	0.807403	0.84339	0.916862	-116.667	bp downstream TSS
0.767612	0.80748	0.841743	0.913972	-108.333	bp downstream TSS
0.77083	0.809815	0.841532	0.91142	-100	bp downstream TSS
0.774801	0.80924	0.843352	0.911616	-91.6667	bp downstream TSS
0.781777	0.814184	0.845663	0.914125	-83.3333	bp downstream TSS
0.788981	0.818208	0.850009	0.915966	-75	bp downstream TSS
0.796234	0.81854	0.854046	0.916009	-66.6667	bp downstream TSS
0.8051	0.821488	0.856212	0.916745	-58.3333	bp downstream TSS
0.815459	0.828928	0.85895	0.914026	-50	bp downstream TSS
0.823742	0.839098	0.859687	0.915891	-41.6667	bp downstream TSS
0.832102	0.847397	0.8605	0.915998	-33.3333	bp downstream TSS
0.83904	0.855047	0.863438	0.918446	-25	bp downstream TSS
0.847721	0.869393	0.86419	0.921227	-16.6667	bp downstream TSS
0.854493	0.876931	0.865772	0.921574	-8.33333	bp downstream TSS
0.861512	0.884737	0.866989	0.922507	0	TSS

[truncated: 22 more sheets: Fig 3E, Fig 3F, Fig 5A-C, Fig 6A, Fig 6B, Fig 6C, Fig 7B, Fig 7C-E, Fig 7F, S1A-B Fig, S2C Fig, S3A Fig, S3D Fig, S4B Fig, S4C Fig, S4D Fig, S4E Fig, S4I Fig, S6B Fig, S6C Fig …]
