# Supplementary material for: Deficiency of Polη in Saccharomyces cerevisiae reveals the impact of transcription on damage-induced cohesion
Source: PLoS Genet. 2021 Sep 9;17(9):e1009763. doi: 10.1371/journal.pgen.1009763 (PMC8454932; doi:10.1371/journal.pgen.1009763)
Supplement: S5 Data — (XLSX) [file pgen.1009763.s013.xlsx]

## Sheet: Fig 1B
Statistical analyses of Fig 1B
One-way ANOVA, Tukey post hoc test
VAR 2: promoter		1: WT
VAR 3: mid		2: rad30Δ
VAR 4: end		3: Polη-S14A
Data with p<0,05 were italicized
ECM29					RIM4					MSC1					NPL4
	Comparisons		p value			Comparisons		p value			Comparisons		p value			Comparisons		p value
VAR 2	1	2	0.099		VAR 2	1	2	0.039		VAR 2	1	2	0		VAR 2	1	2	0.052
		3	0.072				3	0.044				3	0				3	0.128
VAR 3	1	2	0		VAR 3	1	2	0.271		VAR 3	1	2	0.01		VAR 3	1	2	0.003
		3	0.004				3	0.205				3	0.011				3	0.004
VAR 4	1	2	0.01		VAR 4	1	2	0.062		VAR 4	1	2	0.026		VAR 4	1	2	0.047
		3	0.026				3	0.034				3	0.017				3	0.047

## Sheet: Fig 2D-E
Statistical analyses of Fig 2D-E
paired t-test
Data with p<0,05 were italicized
Fig 2D	p value
rad30Δ - vs. WT -	0.0815
rad30Δ + vs. WT +	<0,0001
Fig 2E
rad30Δ - vs. WT -	0.0405
rad30Δ + vs. WT +	<0,0001

## Sheet: Fig 3E-F
Statistical analyses of Fig 3E-F
t-Test: Two-Sample Assuming Equal Variances
rad30Δ vs. WT cells
Data with p<0,05 were italicized
Fig 3E			Fig 3F
	p value			p value
RIM4	0.000296298		RIM4	0.602575
SOR1	0.103824		SOR1	0.28851
DDR48	0.0475687		DDR48	0.0215468
PUT1	0.0428769		PUT1	0.000127537
ECM29	0.0225119		ECM29	0.513534
NPL4	0.214341		NPL4	0.372131

## Sheet: Fig 6C
Statistical analyses of Fig 6C
t-Test: Two-Sample Assuming Equal Variances
rad30Δ vs. WT cells
Data with p<0,05 were italicized
	p value
MSC1	0.0317874
NPL4	0.0424602
ECM29	0.0695272
SPF1	0.0162391
RAD23	0.0570411
HAT2	0.336804
n	0.174698
